# Supplementary material for: Lysophospholipid signaling coordinates outer membrane homeostasis in Escherichia coli
Source: mBio. 2026 Apr 14;17(5):e00567-26. doi: 10.1128/mbio.00567-26 (PMC13170283; doi:10.1128/mbio.00567-26)
Supplement: Data Set 1 — PF Tn-seq data. [file mbio.00567-26-s0001.xlsx]

## Sheet: WT vs WT + PF Tn-Seq data
			WT 1	WT2	WT3	WT + PF1	WT + PF2	WT + PF3
Feature ID	Weighted proportions fold change	FDR p-value correction	RPKM	RPKM	RPKM	RPKM	RPKM	RPKM	Notes
argV	–∞	0.43	0	0	2.53	0	0	0
dapA	–∞	0.74	0	0	0.22	0	0	0
ftsB	–∞	0.68	0	0	0.31	0	0	0
gnsB	–∞	0.35	3.52	32.22	0	0	0	0
holC	–∞	0.72	0	0.26	0	0	0	0
leuT	–∞	0.21	1.01	1.32	0	0	0	0
lpxA	–∞	0.84	0.11	0	0	0	0	0
micF	–∞	0.44	0.94	0	0	0	0	0
murF	–∞	0.8	0	0	0.14	0	0	0
pheS	–∞	0.85	0	0	0.1	0	0	0
rimM	–∞	0.78	0	0	0.18	0	0	0
rnpB	–∞	0.74	0.23	0	0	0	0	0
rplR	–∞	0.6	0.49	0	0	0	0	0
rplT	–∞	0.07	15.69	0.64	15.85	0	0	0
rprA	–∞	0.43	0	0	22.3	0	0	0
rpsH	–∞	0.73	0	0	0.25	0	0	0
rrfB	–∞	0.41	0.73	0	40.65	0	0	0
rrfE	–∞	0.43	0	0	37.4	0	0	0
rrfF	–∞	0.08	1.46	36.23	46.34	0	0	0
rybA	–∞	0.43	0	0	5.48	0	0	0
rybB	–∞	0.43	0	0	1.23	0	0	0
secB	–∞	0.73	0	0.24	0	0	0	0
secE	–∞	0.59	0	0	0.51	0	0	0
ybeD	–∞	0.3	0	12.13	2.22	0	0	0
ygaQ	–∞	0.33	0.79	0	5.86	0	0	0
dapF	-1317.29	0.35	0.53	71.42	6.74	0	0	0.07
degP	-440.08	0.01	92.66	21.92	97.29	0.35	0.15	0.04	Tn insertions only in 3' end of the gene
rpsO	-176.21	0.09	1.62	133.47	128.64	0.94	0.54	0.22
ygeL	-160.28	0.42	0	105.61	1.88	0.81	0	0
yfgL	-131.38	0.08	1.41	40.17	36.16	0.21	0.25	0.2
mreD	-117.61	0.22	6.98	26.91	1.2	0	0.3	0
iscU	-109.87	0.43	55.4	0	0	0	0.38	0.15
rfaC	-99.83	0.02	74.38	133.59	31.2	1.97	0.61	0.18
dnaQ	-99.75	0.09	4.78	15.94	3.47	0.17	0.1	0
acrA	-96.27	5.75e-08	383	216.45	282.39	2.86	6.14	1.07
rfaP	-95.45	3.61e-07	74.13	96.48	51.59	1.74	0.64	0.29
pldA	-95.06	1.56e-43	1007.52	898.67	789.92	15.68	5.9	10.83
yfgM	-91.09	0.000187	29.73	15.48	36.92	0.61	0	0.47
rplS	-89.25	0.04	24.39	15.78	61.4	0.36	0.84	0
yhdU	-87.83	0.1	24.79	59.11	164.23	2.11	0.81	0.32
tolC	-80.62	6.27e-05	384.86	197.78	225.34	4.26	5.19	1.57
leuL	-79.72	0.00103	58.34	76.27	28.04	1.45	0.84	0
yhaL	-76.26	0.12	3.18	72.11	127.72	0	1.78	1.06
Y75_p4288	-74.71	0.14	106.12	6.49	226.95	0	4.68	0
acrB	-73.63	8.51e-25	250.32	210.14	182.52	2.45	6.33	0.7
rfaF	-69.57	1.42e-35	81.91	70.48	91.97	0.84	2.45	0.44
rfaD	-60.74	2.66e-37	85.35	89.02	69.33	1.76	2.36	0.25
rpoA	-58.78	0.09	1.59	2.54	0.2	0	0.07	0
yfhG	-58.49	7.4e-06	113.36	196.76	231.2	2.12	7.08	0.73
rfaG	-56.74	2.16e-06	85.41	60.81	44.92	2.13	1.3	0.36
rfaS	-54.69	5.26e-05	30.01	26.16	50.45	0.4	1.25	0.43
rfaE	-52.65	0.02	10.62	33.11	13.81	0.35	0.46	0.41
hemG	-49.16	0.25	2.08	0	7.33	0.23	0	0
rcsF	-49.13	5.83e-08	345.05	448.02	605.61	19.65	10.32	2.3
gcvB	-45.33	1.02e-16	433.68	295.22	398.34	8.63	16.09	2.27
greA	-44.21	1.59e-07	79.8	146.06	118.22	1.59	6.15	0.61
ymgB	-41.88	0.44	0	27.85	0	0.47	0.27	0
fabR	-41.23	5.21e-221	359.21	379.08	354.41	7.53	9.77	12.46
gadY	-41.2	0.42	5	0	219.28	0	5.58	0
nagA	-40.61	0.07	202.35	46.8	71.32	1.54	3.76	3.39
ybhT	-39.84	0.00017	264.27	149.49	133.34	0.84	4.89	9.69
ykgI	-39.16	0.000511	5.17	6.76	5.35	0.53	0	0
ribD	-38.55	0.44	11.57	0	0	0.23	0.07	0.05
yhgG	-38.14	0.05	85.29	119.72	14.41	0.53	5.26	0.25
prmC	-38.13	0.08	2.73	1.23	0.82	0.15	0	0
galE	-37.61	2.92e-54	100.58	87.29	89.89	1.61	5.19	1.32
cspC	-36.7	0.04	367.94	221.73	71.08	3.61	13.61	1.94
yrbB	-35.98	2.06e-32	54.17	66.93	52.76	3.87	1.25	0.4
isrB	-34.83	1.26e-20	37.19	38.61	28.05	1.58	1.37	0.36
ompC	-33.09	5.79e-21	655.42	521.56	477.83	10.07	37.31	5.58
insD_7	-32.82	0.44	0	62.28	0	0.96	1.11	0
rfaQ	-31.97	0.00467	72.2	24.43	77.96	1.59	3.82	0.67
rfaB	-30.73	0.00918	86.8	25.56	55.99	2.05	0.86	3.46
gpsA	-30.26	0.44	0	18.62	0	0.74	0	0
yoaI	-29.75	0.3	38.34	204.84	2.79	1.2	6.98	0.55
rsmC	-29.68	4.96e-20	160.85	210.85	225.38	3.06	14.7	3.72
insD_3	-29.51	0.44	0	65.5	0	2.05	0.48	0
proQ	-29.25	5.62e-20	31.8	33.23	38.52	2.89	1.05	0.08
dam	-29.07	1.5e-122	235.44	220.75	222.87	2.26	12.17	11.33
rfaH	-27.89	4.41e-06	232.99	251.97	406.41	9.56	23.23	1.31
sdhB	-27.46	1.76e-05	40.52	63.35	33.47	4.4	1.02	0.32
hupB	-27.12	1.61e-24	513.81	644.53	488.17	22.21	41.08	1.92
insD_10	-26.73	0.45	0	61.91	0	1.37	1.19	0
cspE	-25.78	2.36e-31	121.67	139.47	106.85	5.41	9.77	0.28
yceD	-25.74	0.39	2.85	0	36.45	0	0.28	1.45
dsbC	-25.57	6.37e-35	454.39	374.59	357.87	17.95	22.16	11.86
lpcA	-25.06	0.03	20.25	47.62	86.78	2.4	3.92	0.6
elbA	-24.94	0.41	0	13.06	0.6	0.39	0.23	0
ihfB	-24.62	0.00128	39.91	24.49	16.43	0.89	2.57	0.2
tyrV	-23.87	0.05	7.21	51.15	59.69	2.97	2.59	0
iscA	-23.44	0.44	23.5	0	0.3	0	1.13	0
ubiX	-23.08	0.44	68.01	0.4	0	0	3.09	0
xerC	-23.05	0.02	24.88	31.25	6.53	0.56	2.04	0.26
insD_2	-22.2	0.45	0	58.19	0	1.64	1.27	0
ymdF	-22.19	0.12	72.92	137.42	8.41	4.36	5.9	0.67
gcvA	-22.15	4.92e-304	661.15	658.27	655.73	16.65	39.44	43.02
aceF	-21.82	0.19	1.66	3.99	0.05	0.07	0.15	0.06
ydfD	-21.79	4.57e-05	42.84	36.94	20.33	0.66	4.2	0
yfhA	-21.74	4.79e-65	159.93	161.11	154.2	3.88	17.13	2.09
fdx	-21.64	0.43	1.04	120.87	2.61	0	5.89	0
hslU	-20.71	2.04e-93	169.69	169.29	179.89	14.61	8.42	5.37
hslV	-20.6	7.75e-13	407.37	594	616.42	37.83	34.1	15.99
ygeG	-20.19	1.34e-05	17.61	35.34	31.73	1.28	1.64	1.77
cls	-19.33	3.13e-10	88.64	137.11	137.96	1.38	14.35	4.22
yajG	-18.89	1.87e-112	238.33	244.22	221.24	16.36	19.37	5.52
mokB	-18.67	0.01	295.33	136.2	109.76	0	27.49	2.08
ydhI	-18.49	0.01	211.56	139.02	57.22	0	9.28	15.21
cspG	-18.23	2.95e-11	73.54	52.64	81.99	10.68	2.06	0.55
rrsH	-18.18	0.00358	312.45	310.35	109.96	6.88	30.66	5.05
efp	-17.24	0.09	7.1	3.03	1.2	0.22	0.39	0.1
yejM	-17.08	6.38e-16	221.57	155.59	209.7	6.31	25.52	4.66	Tn insertions only in region encoding periplasmic domain
ygfY	-17	0.04	48.83	53.99	9.5	1.89	5.22	0
hscB	-16.98	0.12	0	4.66	4.16	0	0.43	0.11
yicC	-16.84	9.23e-06	227.57	375.92	220.19	7.31	7.13	42.14
rcsB	-16.68	2.06e-09	161.03	218.27	267.06	22.32	9.46	12.51
ydfB	-16.68	0.1	2.04	17.74	28.74	0.98	2.27	0
secA	-16.41	1.98e-08	12.9	15.94	16.84	0.19	2.06	0.69
soxS	-16.23	0.0082	87.24	215.04	103.28	1.95	22.4	1.44
tyrT	-15.94	0.05	16.47	33.65	71.16	0	7.76	0
ybfA	-15.81	0.07	42.27	24.32	105.1	1.22	9.56	0.56
ynfA	-15.77	3.09e-05	108.11	76.27	54.9	2.7	11.66	1.78
yfeY	-15.63	0.000518	317.81	141.82	206.98	14.91	29.78	1.01
galU	-15.39	8.19e-05	37.16	24.29	19	0.56	4.76	0.19
rcsD	-15.34	5.7e-57	303.67	265.58	256.77	8.55	30.82	19.36
tig	-15.26	9.53e-07	90.47	76.89	133.01	3.21	10.38	8.28
rfaI	-14.73	0.00115	34.49	33.54	14.06	5.08	0.86	0.51
hfq	-14.32	6.24e-23	125.45	145.14	117.45	1.23	25.86	0.56
pphB	-14.26	1.86e-30	71.12	76.27	76.92	2.12	11.6	3.1
gmhB	-14.19	0.09	99.35	21.05	35.4	1.97	8.78	0.91
smpA	-14.17	3.54e-14	997.61	1122.31	757.11	41.37	122.59	55.61
yfcZ	-14.16	0.19	243.79	99.55	7.53	4.43	19.8	1.84
yohH	-14.06	0.000108	47.56	93.68	61.51	1.83	12.75	0.42
dksA	-14.03	0.000471	54.5	76.52	33.38	4.43	8.04	0.26
hscA	-13.55	0.15	0.76	2.23	0.69	0.14	0.16	0
yifE	-13.54	0.000149	554.2	252.77	458.74	59.25	38.27	7.55
dmsD	-13.5	0.000835	13.23	23.44	31.41	0.62	4.53	0.19
ilvL	-13.36	0.47	91.04	0	0	1.28	5.92	0
yfhK	-13.17	4.6e-15	229.12	260.22	183.65	3.45	39.63	10.63
purR	-13.03	2.15e-18	61.66	53.97	50.59	1.6	11.43	0.23
ygdD	-12.87	0.000361	114.68	203.68	103.97	10.53	12.59	13.66
ydcH	-12.72	0.02	64.56	92.03	182.12	1.12	25.08	1.03
gidA	-12.7	6.88e-05	12.96	23.55	26.43	0.87	4.15	0.31
ubiG	-12.62	0.04	5.93	4.27	1.08	0.35	0.61	0
rpmB	-12.32	5.5e-09	122.21	110.54	77.8	3.73	21.96	0.49
ydhL	-12.25	0.14	49.95	19.54	6.1	0	6.11	0.24
yraP	-12.22	7.64e-20	170	148.37	197.83	11.4	30.16	3.53
arcB	-12.13	0.05	30.07	19.97	5.47	1.46	2.73	0.77
pdhR	-12.06	0.47	0	0	5.87	0.17	0.29	0.08
qseC	-11.99	4.54e-07	78.17	128.22	131.17	6.27	22.21	1.21
pqiB	-11.82	1.95e-11	105.53	96.56	72.89	2.77	20.55	0.78
ydfW	-11.74	0.06	208.26	102.2	42.28	9.26	21.01	1.94
rbfA	-11.47	0.03	89.25	32.73	38.59	0.31	13.68	0.29
damX	-11.36	1.65e-25	143.67	127.21	165.71	17.86	20.39	4.2
envZ	-11.34	3.79e-05	63.51	122.27	110.61	2.43	22.59	2.11
mokC	-11.23	2.32e-79	591.28	550.24	553.78	66.77	88.31	9.42
ygeK	-11.17	0.2	88.1	19.07	14.28	1.99	9.08	0.39
yghG	-11.14	0.00235	55.99	71.54	124.86	3.38	18.55	1.84
yiiR	-11.08	0.0089	64.09	203.65	190.04	6.3	29.09	8.7
ssrA	-11.05	0.11	50.14	8.51	20.96	0.35	7.07	0
fepC	-10.96	0.00244	28.2	17.24	11.72	1.7	1.89	2.28
ppa	-10.95	0.03	13.84	23.48	6.25	1.9	2.48	0.11
yqiC	-10.91	3.01e-07	81.19	127.77	94.21	1.74	25.94	0.8
mviN	-10.82	0.07	3.3	0.45	2.86	0.16	0.48	0
tgt	-10.82	4.87e-08	127.07	207	150.32	15.68	25.34	8.09
aroL	-10.78	0.05	226.51	61.02	98.31	8.9	28.34	0.44
dapD	-10.71	0.27	8.17	3.61	41.39	0.31	4.8	0.07
deoR	-10.71	8.91e-10	141.69	123.6	93.71	6.82	27.72	0.54
sroF	-10.65	1.44e-07	883.27	558.21	912.76	71.22	156.44	7.81
topA	-10.47	2.29e-05	8.99	15.94	16.15	0.58	3.55	0.04
ryeD	-10.42	0.21	145.03	100.8	657.01	1.77	84.06	2.03
ftsK	-10.33	0.000502	11.01	15.8	7.19	2.15	1.27	0.29
csgB	-10.3	0.00381	112.64	48.17	64.4	5.54	17.2	0.38
ydgH	-10.29	5.5e-05	322.8	254.48	167.04	4.41	61.82	8.68
smpB	-10.23	0.14	104.35	43.11	11.72	6.28	10.17	0.48
ebgC	-10.16	8.58e-15	308.6	252.71	306.56	5.61	80.3	1.16
yiiE	-10.15	0.04	19.58	20.37	55.24	2.31	5.02	2.92
yceO	-10.07	0.08	224.66	202.04	21.45	5.38	38.99	1.65
pqiA	-10.02	1.68e-26	96.37	114.86	91.49	2.32	14.09	17.02
yeiW	-9.99	0.00307	60.05	90.63	146.92	17.83	12.65	2.96
rfaY	-9.97	1.07e-24	68.6	78.07	66.02	4.52	14.37	4.16
sucB	-9.91	0.14	5.53	1.03	1.76	0.73	0.24	0
yhaC	-9.85	0.05	85.37	25.42	35.72	5.53	10.18	0.39
proV	-9.83	3.88e-05	90.12	107.75	55.96	6.83	19.99	0.53
sdhD	-9.78	1.13e-07	93.79	147.61	108.5	32.67	2.11	7.69
gspJ	-9.73	3.07e-17	259.09	221.81	266.97	5.8	67.69	5.74
can	-9.56	0.29	0.26	3.11	11.63	0.19	1.55	0
ybcJ	-9.53	0.33	0	37.6	8.24	1.19	3.79	0.27
yobH	-9.47	0.000656	799.21	354.18	643.91	13.69	141.71	44.59
hokD	-9.33	0.28	82.46	91.67	631.65	29.15	62.49	0.37
ynfB	-9.32	0.000235	44.01	75.6	45.93	0.74	17.36	0
ydfZ	-9.27	1.13e-07	430.66	291.62	483.51	30.96	85.16	23.66
gidB	-9.26	7.93e-19	370.35	312.78	286.12	11.94	71.42	28.24
yigA	-9.25	0.21	7.66	47.35	11.16	0.36	6.94	0.08
ycgZ	-9.24	0.00155	92.3	38.62	68.75	3.73	16.08	3.19
yeaQ	-9.22	0.01	249.86	147.49	86.98	1.01	42.39	11.44
yecN	-9.21	2.86e-09	198.65	275.61	193.65	7.98	54.79	13.66
dnaK	-9.1	0.27	0.87	0	2.24	0.2	0.15	0.03
yoaH	-9.06	0.12	1.94	41.31	35.77	1.4	7.74	0
cusF	-9.01	0.35	23.91	4.12	0.59	0	3.3	0
gapA	-8.95	0.19	0.18	1.03	2.35	0.13	0.29	0
cof	-8.86	2.35e-08	377.48	266.95	287.09	9.25	93.79	5.04
ymgE	-8.79	0.08	74.47	61.46	216.17	0.99	18.4	24.86
mcrA	-8.75	0.07	18.99	60.49	106.34	1.51	18.28	2.3
slyA	-8.72	8.82e-07	176.82	219.87	141.3	5.23	56.79	1.2
yjgD	-8.67	0.12	68.83	64.47	240.51	4.85	37.79	1.95
yccJ	-8.67	0.000334	232.58	169.1	119.39	4.99	55.94	0.51
hupA	-8.66	0.000383	161.23	346.57	283.04	28.23	63.63	5.75
talB	-8.61	6.81e-51	443.67	374.4	432.69	34.16	65.77	61.33
yhbY	-8.61	0.06	33.93	180.95	200.1	6.02	38.89	5.54
yqeJ	-8.58	0.00847	16.31	40.27	23.23	1.05	8.5	0.12
folD	-8.56	0.23	3.84	9.9	0.34	0.15	1.61	0.07
ymcE	-8.53	0.05	49.25	174.33	79.4	6.56	25.7	5.54
yfhQ	-8.52	5.01e-08	147.02	106.69	115.34	2.73	41.15	0.31
cspA	-8.51	0.00602	339.34	343.22	135.58	3.56	91.88	2.18
hepA	-8.5	6.51e-34	217.97	219.64	267.38	31.16	34.97	26.39
yfcV	-8.49	5.99e-08	87.82	113.39	77.15	4.03	28.07	1.96
ymjA	-8.47	1.09e-05	145.13	101.85	180.45	14.38	38.14	0.95
ygiH	-8.41	1.84e-07	228.67	264.17	170.02	8.79	65.83	7.34
exbB	-8.32	3.78e-30	224.18	237.99	196.05	36.27	43.38	7.28
polA	-8.3	0.24	11.24	1.77	2.21	0.09	1.87	0.02
yhhA	-8.28	1.05e-16	169.65	203.91	184.28	13.46	54.02	3.16
yjjZ	-8.21	3.66e-12	585.58	545.96	679.64	34.11	190.82	3.19
csrA	-8.08	0.17	602.66	95.34	191.98	3.4	83.54	28.77
sufI	-8.08	1.36e-11	117.79	159.18	153.97	12.7	40.31	3.46
ybeL	-8.07	7.99e-05	180.81	109.91	188.05	2.62	57.06	0.6
yniD	-8.03	0.03	712.85	241.83	935.17	12.32	224.07	2.84
yfiO	-8.03	3.95e-09	30.24	37.36	30.01	2.57	10.03	0.24
rob	-8.01	1.74e-21	582.26	450.92	457.53	89.3	68.16	52.67
feoA	-7.99	7.7e-05	437.53	261.93	502.79	11.64	107.05	40.81
ycgJ	-7.98	1.18e-08	44.82	52.09	39.66	1.71	15.89	0
isrC	-7.95	0.11	47.61	201.89	69.82	3.72	30.9	7.7
nuoI	-7.95	0.04	18.53	48.46	19.4	1.4	9.18	0.86
ribB	-7.92	0.02	5.35	16.09	9.85	0.19	3.92	0
ybiM	-7.91	0.08	126.73	149.47	20.19	2.42	34.82	1.11
cysZ	-7.82	0.000214	195.91	106	186.03	5.31	55.98	2.9
folK	-7.82	0.02	32.45	50.05	15.24	0.53	8.7	4.24
arcA	-7.81	0.47	7.57	0	0.27	0.35	0.72	0
valS	-7.79	0.33	0.64	3.36	0.2	0.22	0.36	0
xerD	-7.79	0.03	16.29	6.38	24.15	0.56	5.64	0.06
ycfQ	-7.73	3.89e-15	154.41	136.46	118.68	1.2	35.32	20.12
ygdR	-7.7	0.0026	77.92	148.88	84.64	2.31	38.16	0.8
ttk	-7.65	6.54e-18	263.1	282.28	272.42	25.82	83.49	3.12
yacL	-7.6	1.09e-05	518.04	303.51	514.42	61.25	118.13	9.29
gatB	-7.57	0.04	84.13	65.83	18.83	0.89	20.58	1.43
hemH	-7.57	0.49	19.9	0.24	0	2.1	0.91	0
frvA	-7.5	7.22e-06	188.91	203.22	299.45	8.76	68.05	20.56
ymgF	-7.48	0.000843	21.58	17.76	32.08	0	9.71	0
yfeZ	-7.41	4.19e-08	172.48	217.88	143.52	28.63	47.73	1.16
idnD	-7.38	2.56e-21	135.41	135.03	128.48	6.37	36.93	14.43
ybjP	-7.38	0.00201	77.84	158.31	110.23	1.22	45.88	0.45
rmf	-7.36	0.1	45.32	4.09	36.59	9.02	3.93	0.35
marA	-7.34	0.000256	255.45	282.44	156	7.57	88.19	0.76
yfdM	-7.33	2.95e-11	135.38	167.46	140.33	5.03	49.93	8.01
pyrL	-7.32	0.04	271.59	105.93	105.51	15.91	44.52	10.34
yfgC	-7.3	9.16e-13	136.7	151.52	157.27	6.39	51.07	6
ypjC	-7.29	3.25e-07	40.94	37.66	41	1.31	15.33	0.24
prmB	-7.25	2e-29	158.41	166.27	148.91	7.58	38.42	24.87
yidC	-7.23	0.49	0	0.14	4.8	0.08	0.62	0
ppdB	-7.23	9.26e-21	357.16	351.74	308.77	19.26	98.51	31.97
fliO	-7.21	0.2	44.95	1.25	81.57	0.69	17.22	0.16
yjdC	-7.18	1.04e-05	573.8	554.75	338.25	24.13	144.43	48.16
yibT	-7.13	4.5e-23	711.29	664.1	776.32	169.64	160.56	1.94
pssA	-7.13	0.51	4	0	0	0.09	0.49	0
yjhP	-7.13	0.14	23.31	74.74	162.86	5.07	32.38	0.39
yrbD	-7.12	1.44e-07	295.17	451.2	453.7	24.26	109.15	47.41
apaG	-7.09	5.23e-09	96.07	100.79	83.37	3.34	35.87	1.38
ysdC	-7.07	0.01	354.96	213.3	130.63	23.55	78.27	1.97
cyoD	-7.06	0.000398	317.4	269.03	175.61	4.21	103.95	1.41
ypjB	-7.03	0.1	32.92	52.15	7.27	0.8	12.4	0.29
yncI	-7.01	1.09e-05	62.32	61.57	40.1	1.18	20.02	3.11
ryiA	-6.99	8.8e-07	193.83	190.9	124.79	3.67	51.14	22.65
cheY	-6.98	0.15	145.84	61.31	21.01	2.27	30.82	0.3
dnaB	-6.97	0.00548	44.19	52.6	89.64	0.71	26.04	0.45
yebW	-6.95	0.04	217.4	264.56	69.11	6.58	73.3	1.21
ispB	-6.94	0.47	0.18	3.06	0	0.26	0.15	0.12
dgoR	-6.94	0.02	130.5	361.45	214.21	8.06	86.58	10.7
hda	-6.92	0.27	3.4	8.58	0	0.17	1.67	0.08
proW	-6.9	0.07	63.84	189.92	67.7	9.73	36.55	2.73
gltX	-6.88	0.48	0.06	0.24	6.82	0.09	0.83	0.16
ygcO	-6.87	5.2e-06	367.45	557.56	498.28	27.1	180.86	6.02
ycbG	-6.86	0.00562	115.13	68.44	55.78	2.23	33.33	0
yedZ	-6.85	3.79e-09	198.95	277.56	224.73	8.54	74.91	24.69
ygeI	-6.84	0.00219	10.79	6.27	5.79	0.58	3.01	0
lysS	-6.83	0.11	2.77	1.58	1.29	0.42	0.48	0
pgi	-6.79	1.25e-11	192.72	219.52	181.29	10.95	69.88	10.64
osmY	-6.78	0.05	82.74	61.92	189.33	2.08	23.83	28.31
yjjK	-6.78	5.59e-06	156.02	257.69	206.41	20.07	66.93	10.01
fliJ	-6.78	0.0013	74.1	116.72	63.28	2.85	33.68	2.1
fliN	-6.75	0.11	5.28	43.39	58.21	8.24	8.5	0.84
aroB	-6.74	7.6e-06	253.19	187.1	278.53	12.64	95.51	1.5
yoaF	-6.71	0.14	38.09	2.69	46.68	0	13.22	0
yjfO	-6.68	1.82e-10	491.62	537.01	482.19	30.63	195.02	8.11
ompA	-6.67	5.97e-05	177.2	260.02	150.8	12.5	61.12	20.34
yfgG	-6.67	0.03	125.79	49.46	60.98	3.95	31.69	0.91
flxA	-6.64	0.02	69.11	108.91	41.9	1.14	32.14	0.35
csrC	-6.64	0.02	227.51	105.07	97.16	6.7	48.77	12.82
yiaF	-6.62	1.44e-07	511.49	599.22	431.96	41.58	192.37	8.75
aqpZ	-6.61	1.53e-06	257.23	295.05	204.38	6.53	98.47	13.2
yggD	-6.56	7.4e-06	170.21	150.3	105.02	13.62	49.73	5.02
glmU	-6.54	0.48	0.64	0	0.64	0	0.16	0.04
tsx	-6.53	1.27e-06	758.77	543.72	510.19	33.69	199.94	60.46
rcsA	-6.52	0.24	174.45	34.1	31.74	15.59	23.96	0.28
yqiH	-6.51	8.9e-07	63.12	51.56	54.37	0.67	23.94	2.02
stpA	-6.51	0.29	0	1.13	2.89	0.31	0.36	0
ydhR	-6.5	0.1	37.75	81.5	175.68	4.54	41.68	0.38
ypfN	-6.48	1.23e-06	94.91	59.76	73.78	5.03	24.07	8.68
ygfM	-6.45	0.03	445.15	223.82	156.6	26.08	103.37	4.47
arsR	-6.43	0.01	106.04	35.87	110.52	17.49	16.98	9.86
ykgD	-6.43	2.25e-06	143.9	127.52	184.28	14.04	58.12	1.84
ybjO	-6.41	1.8e-06	68.72	99.67	107.54	15.5	29.83	0.83
ryeC	-6.4	0.000726	134.49	228.81	168.93	1.7	81.66	0.78
rumB	-6.36	0.000158	159.65	258.53	147.55	9.97	42.95	45.01
fbaA	-6.35	0.00859	4.62	7.94	5.15	0.23	2.65	0.11
yiaL	-6.35	0.02	54.78	91.43	35.44	2.16	26.78	0.37
recX	-6.34	0.00482	288.02	137.7	195.51	6.56	92.17	1.16
yibG	-6.33	0.1	22.73	41.85	96.93	0.27	18.72	8.06
metG	-6.33	0.00927	5.89	5.12	11.37	0.93	2.41	0.43
csgE	-6.32	0.11	236.26	26.99	219.64	7.13	69.92	1.34
nrdG	-6.31	0.000563	496.99	327.96	253.66	117.91	61.79	14.13
yggH	-6.27	1.06e-06	193.61	265.83	238.35	18.42	95.19	1.86
yahO	-6.22	0.13	63.73	162.49	29.69	18.77	18.32	9.06
sucC	-6.21	0.13	80.98	23.04	24.24	4.76	15.7	1.5
mntH	-6.2	6.87e-07	226.5	228.9	170.64	16.01	84.42	4.51
ppiC	-6.17	0.00482	247.62	418.68	213.11	12.1	125.54	9.07
ybjH	-6.15	0.27	32.24	65.43	269.41	9.31	50.67	2.04
yecM	-6.12	0.000397	138.43	92.61	94.47	2.01	51.06	1.03
ytfI	-6.1	0.01	33.92	89.31	57.98	0.54	11.63	20.93
yqhA	-6.1	0.000941	431.34	314.09	225.67	28.84	129.57	7.75
cysB	-6.07	0.00246	59.41	30.04	34.32	12.96	9.62	0.18
yfaE	-6.05	0.00922	49.76	58.32	24.49	0	20.41	2.05
mglA	-6.01	2.14e-06	50.28	34.6	45.73	5.07	17.25	0.61
yobA	-5.99	0.04	216.78	65.59	147.51	3.37	69.19	0.31
rrsA	-5.94	0.03	604.76	499.54	178.23	41.95	177.97	4.9
sdhC	-5.93	0.00308	44.65	20.53	32.77	2.27	12.97	2.24
ygeM	-5.92	0.03	40.51	90.31	33.88	13.74	12.39	5.12
caiE	-5.91	0.000179	386.89	251.85	281.63	7.05	138.54	14.37
yzcX	-5.91	7.15e-07	415.38	260.59	341.67	23.65	103.76	58.63
yhdN	-5.91	0.000126	343.85	275.63	409.29	13.01	163.08	1.58
yhcO	-5.89	2.44e-05	173.73	251.86	181.54	12.03	84.58	10.86
nudD	-5.83	0.07	84.95	311.75	154.27	6.32	80.48	11.03
rffM	-5.83	9.67e-19	422.17	523.7	571.02	80.81	98.82	113.02
ybhK	-5.83	9.97e-06	206.68	137.44	157.45	16.54	66.28	7.81
tauB	-5.81	0.00862	161.68	117.24	268.55	4.44	68.43	26.73
adiY	-5.81	0.01	209.35	328.2	134.56	15.42	97.92	6.64
yhiD	-5.81	0.000146	152.59	276.66	216.8	15.01	77.14	26.3
mreB	-5.8	0.32	2.77	0.22	0.65	0.36	0.28	0.06
yjiE	-5.8	6.72e-10	227.21	258.67	247.33	13.85	99.98	18.49
ryfA	-5.78	0.000454	69.08	123.06	76.7	5.82	29.9	14.35
ybdB	-5.75	0.05	198.68	111.37	364.09	8.24	105.88	6.32
ybgD	-5.75	0.05	235.51	62.75	162.95	6.91	73.17	2.26
ahpC	-5.73	0.04	40.65	14.4	20.41	3.81	9.88	0.41
nuoE	-5.72	0.38	13.1	25.8	193.18	11.09	31.16	0.7
apaH	-5.71	1.73e-12	220.27	269.93	312.48	59.94	66.17	30.08
thiI	-5.7	6.46e-05	113.05	173.23	208.19	26.24	50.69	17.62
yhgN	-5.68	1.48e-11	255.44	283.32	326.36	12.55	97.73	53.07
sfmA	-5.68	0.08	68.33	35.19	17.79	3.02	18.9	0.21
crl	-5.68	0.02	175.66	69.16	112.37	6.29	57.44	0.87
yihD	-5.67	9.38e-12	272.24	238.13	265.22	47.72	95.83	2.58
ydcA	-5.66	0.02	142.32	282.07	386.88	10.89	132.7	3.01
ytfB	-5.64	2.64e-14	388.36	431.84	479.26	88.57	140.17	21.21
yccK	-5.63	0.45	8.49	0.69	0.3	0	0	1.94
yncE	-5.63	2.29e-05	217.2	196.92	148.92	11.9	83.79	8.21
rpoS	-5.61	9.45e-09	178.21	223.72	185.1	36.2	74.39	1.06
yafP	-5.57	8.84e-05	44.04	24.5	43.5	11.43	8.74	2.44
yjeI	-5.57	0.01	285.5	222.02	492.77	14.63	146.6	25.96
yiiF	-5.56	2.14e-06	321.25	246.57	326.54	12.11	130.2	25.23
yacF	-5.55	1.23e-05	343.08	238.19	328.49	14.94	131.52	24.54
yheN	-5.54	0.52	0	21.88	0.25	0.65	3.6	0
yhbO	-5.54	0.00374	76.88	43.65	44.74	5.11	25.28	0.67
yieP	-5.54	1.13e-07	769.99	745.37	800.07	43.93	353.8	35.08
cusR	-5.53	2.14e-05	173.6	124.61	144.77	13.3	68.16	1.7
basR	-5.52	5.51e-09	476.37	442.23	403.08	16.62	184.18	50.25
yggT	-5.52	0.00703	189.05	289.95	413.13	28.52	136.26	3.18
rnd	-5.51	4.69e-05	42.74	60.25	72.74	8.06	21.96	4.23
ybeH	-5.51	0.09	242.56	79.78	100.99	3.88	73.94	0.26
yihE	-5.48	1.49e-08	403.13	278.65	317.3	27.9	105.01	64.99
clpS	-5.46	0.00067	319.22	277.64	431.89	16.14	172.4	4.35
nlpB	-5.44	8.28e-05	169.09	310.61	232.55	23.19	67.56	52.82
gloA	-5.42	0.02	489.21	189.27	353.42	16.1	170.67	8.69
yhhW	-5.41	1.31e-08	364.1	344.53	394.59	45.38	158.71	10.44
pfkA	-5.4	2.06e-05	171.38	186.64	124.71	20.86	69.11	4.23
cyaY	-5.39	0.07	64.33	73.42	17.02	0.39	28.31	0.36
ykgK	-5.39	0.1	24.73	35.04	87.16	2.35	23.07	2.95
psd	-5.39	0.00357	25.01	46.4	46.52	2.87	19.59	0.18
yhhT	-5.38	7.94e-06	596.45	433.54	472.02	27.91	222.83	41.04
atpG	-5.37	0.5	39.7	0.66	1.02	4.83	2.12	1.88
fimZ	-5.36	0.000221	62.62	49.52	39.46	5.59	23.51	0.46
ycjD	-5.35	0.02	89.48	136.06	209.46	3.57	75.99	3.45
yjgA	-5.34	0.00294	142.51	158.76	85.37	3.43	65.2	5.69
deoA	-5.34	2.33e-05	158.08	213.68	218.28	15.56	91.47	8.04
holE	-5.33	6.82e-05	228.8	156.5	221.31	20.23	93.92	4.53
yjdO	-5.33	0.16	8.55	54.57	25.79	0.73	16.01	0.33
ymcC	-5.32	0.01	102.43	138.53	62.02	3.92	51.82	2.7
glpE	-5.31	5.04e-06	435.12	392.9	341.02	10.43	184.48	33.26
ppiA	-5.3	0.000705	149.51	226.22	177.25	3.31	97.35	5.68
rfe	-5.3	3.32e-48	672.46	590.89	630.18	117.75	91.96	198.6
yfcC	-5.29	5.43e-05	279.83	180.37	258.88	19.35	104.91	18.62
srlB	-5.28	0.06	15.76	59.66	41.18	1.7	20.49	0.47
ykiB	-5.28	0.00201	24.77	17.24	15.15	1.15	10.04	0
ybcQ	-5.26	0.03	31.68	87.29	67.33	0.99	33.21	1.97
yafL	-5.26	2.27e-07	398.09	445.11	352.13	24.42	175.33	38.62
ldrC	-5.26	0.000319	65.63	62.5	46.07	2.34	30.54	1.08
yieI	-5.26	3.52e-08	1112.89	786.9	977.5	133.62	354.59	99.16
yfdL	-5.25	4.06e-05	151.74	187.15	217.31	9.49	87.7	13
ydhX	-5.24	0.000303	35.45	60.71	65.48	3.59	19.72	10
yfdS	-5.24	0.03	51.35	141.51	117.72	5.22	53.71	1.92
lacI	-5.23	0.06	35.15	90.43	126.12	4.32	44.06	0.97
wcaM	-5.23	0.000254	165.54	200.52	242.68	13.86	103.25	2.79
rnhA	-5.23	0.05	15.71	5.38	7.3	1.62	4.07	0.25
oxc	-5.22	1.34e-10	134.17	149.64	151.9	19.38	58.77	10.77
luxS	-5.2	4.67e-06	327.13	346.32	477.98	85.69	139.92	13.64
insA_4	-5.18	0.22	86.24	0	114.18	0	33.99	5.9
yghD	-5.18	0.00223	126.61	203.88	126.63	9.65	75.89	5.85
plsC	-5.17	0.46	0.47	0	3.83	0.17	0.7	0
yggG	-5.16	4.6e-15	355.09	295.28	399.89	47.27	90.2	88.81
rzpD	-5.16	0.08	106.07	242.43	71.17	9.84	47.28	31.22
yciB	-5.15	0.000614	128.18	148.73	79.31	23.63	47.24	3.23
ucpA	-5.15	0.25	27.07	96.2	278.15	9.89	54.7	18.43
yfbV	-5.15	0.08	52.58	123.44	40.65	7.2	36.01	0.51
potB	-5.14	0.02	159.26	257	124.78	6.1	99.24	1.9
yiaJ	-5.13	2.14e-06	801.56	899.07	572.73	82.58	271.96	123.85
yhfU	-5.12	1.42e-05	634.78	413.35	452.26	111.7	180.14	25.3
etp	-5.12	0.00783	164.63	88.04	101.71	6.22	61.82	3.25
atoA	-5.12	0.00126	183.61	118.8	158.56	4.85	84.78	2.23
ygjN	-5.11	0.000472	839.77	569.85	829.43	30.08	388.13	32.12
yjgZ	-5.09	0.01	68.15	142.83	91.06	5.36	54.42	1.06
yfiM	-5.08	0.19	57.38	23.89	144.74	2.78	42.15	0.43
yhiO	-5.08	4.43e-06	765.41	1012.28	878.35	80.46	411.87	54.69
ygeH	-5.08	4.79e-05	80.9	60.73	66.67	2.94	34.87	4.73
yidI	-5.08	1e-13	725.51	825.75	969.33	229.08	232.11	89.43
yjiS	-5.08	0.03	18.03	6.24	19.51	1.53	6.66	1.06
metF	-5.08	1.25e-05	387.44	293.4	365.72	27.36	167.82	19.65
hipA	-5.07	1.81e-06	110.39	84.31	105.6	11.27	45.43	5.76
puuR	-5.07	0.00224	129.22	137.98	234.29	25.36	66.6	14.17
sfmH	-5.06	0.000105	144.86	117.33	98.46	4.13	58.23	11.83
idnK	-5.06	0.000313	131.41	140.78	88.74	17.02	57.18	0.62
yciH	-5.05	0.01	58.07	25.54	55.2	4.64	23.76	0.18
ydjL	-5.04	0.02	231.88	160.4	104.45	5.86	89.7	5.4
yghW	-5.04	0.00237	339.69	194.65	262.2	13.6	139.47	9.69
rbsB	-5.04	9.28e-05	252.89	333.33	378.75	32.04	153.34	14.88
wzzE	-5.04	2.07e-34	748.35	685.01	736.61	240.35	170.47	73.6
gyrA	-5.03	0.26	0.5	2.26	0.71	0	0.33	0.42
yiaV	-5.02	0.00148	584.75	301.36	368.28	65.55	144.79	61.33
ldrA	-5.01	0.000131	59.96	52.97	50.59	2.34	29.18	2.15
ygfJ	-5	0.00953	109.72	101.36	191.75	4.15	67.35	12.15
yobF	-5	0.00481	218.76	264.56	377.38	14.91	159.83	1.21
ydjA	-4.99	0.07	31.07	125.6	148.82	5.26	43.95	15.7
ytjA	-4.99	0.02	435.58	226.9	216.8	17.55	151.89	12.6
csgC	-4.99	1.21e-05	155.04	152.2	105.47	25.42	57.45	5.59
ygiA	-4.99	0.00219	159.25	256.86	151.02	4.36	87.9	26.96
ygaD	-4.98	0.00019	311.72	367.11	507.79	41.6	170.59	40.52
flhD	-4.98	0.000912	142.93	147.14	117.89	1.05	81.44	0.16
agaR	-4.97	1.38e-05	223.3	234.18	221.98	9.2	117.82	14.07
ygiL	-4.97	0.01	414.22	250.99	198.66	25.17	145.27	10.22
yfdX	-4.96	0.02	98.1	157.04	233.32	6.36	91.62	2.56
ydeU	-4.91	0.00107	279.32	144.62	247.49	25.97	93.44	26.48
yacC	-4.91	0.00347	137.29	243.28	143.26	8.71	78.78	25.07
glnK	-4.9	0.00214	83.89	112.72	148.5	3.73	58.6	10.81
yjfM	-4.9	5.39e-05	236.22	285.92	234.36	14.83	132.72	12.01
rrlC	-4.9	0.000927	13.32	24.78	26.57	6.18	7.17	1.36
aroM	-4.9	5.64e-05	273.49	266.44	182.17	11.74	108.22	35.68
ldrB	-4.89	0.21	85.88	55.08	1.81	22.22	10.86	0
tfaD	-4.88	2.37e-07	230.86	291.29	202.91	16.8	87.72	56.09
yfcH	-4.88	0.00467	168.55	380.58	328.04	67.4	113.15	13.53
ydiL	-4.87	0.00633	24.27	39.1	41.81	0.71	20.94	0.33
argT	-4.87	4.34e-08	439.87	391.14	300.54	42.11	131.71	78.73
ryeA	-4.87	0.00021	446.31	385.95	320.9	18.77	204.29	21.72
flgM	-4.86	0.31	0.89	10.51	27.87	0	8.23	0
ninE	-4.86	0.00111	127.93	191.34	186	11.82	93.02	2.04
yegX	-4.86	0.00976	695.77	385.4	409.19	19.28	269.84	26.49
proX	-4.85	1.5e-18	379.81	297.13	355.57	97.07	94.34	45.97
frlR	-4.85	0.000326	433.22	437.93	511.8	22.61	265.86	2.86
nudE	-4.83	0.00013	183.9	127.25	112.87	20.49	57.1	16.9
ilvN	-4.81	0.00142	174.71	115.58	204.85	10.42	81.86	15.39
atpI	-4.81	0.53	0	0.3	11.01	0.66	0.38	1.68
moaA	-4.78	9.92e-06	72.66	83.32	103.87	18.76	37.32	2.17
yhaK	-4.78	0.0046	524.03	440.35	263.64	32.39	207.16	28.42
yaiA	-4.78	2.64e-06	918.8	702.52	733.75	25	350.08	146.3
yihU	-4.78	0.00445	212.08	335.82	433.54	19.01	155.83	41.17
yjbN	-4.78	0.000889	164.56	204.78	287.24	23.49	99.99	22.13
dipZ	-4.77	4.62e-16	265.35	346.05	342.04	50.29	75.8	97.95
yidB	-4.77	0.11	162.07	31.54	88.52	23.43	38.58	1.89
flhC	-4.77	1.24e-06	131.03	136.34	191.08	18.76	27.72	62.68
fucA	-4.76	5.94e-05	341.24	280.54	317.08	18.13	168.88	17.23
yfcR	-4.75	0.000104	261.32	272.08	377.89	41.86	142.31	18.48
inaA	-4.74	0.00066	436.99	303.15	412.88	14.36	212.69	23.32
yihN	-4.74	0.00279	313.04	251.85	157.59	45.5	109.25	7.21
fumC	-4.74	0.00728	65.13	94.77	118.96	5.4	54.4	0.5
pyrF	-4.74	0.000193	68.77	53.48	58.17	2.57	33.27	3.55
fxsA	-4.73	3.92e-07	261.78	276.3	264.87	34.69	129.23	15
yhbQ	-4.73	0.006	138.33	244.29	180.31	13.34	108.13	0.77
hybF	-4.72	0.05	114.88	285.34	149.77	2.59	111.23	4.42
fepA	-4.71	8.74e-19	415.85	421.22	368.48	67.93	145.68	64.85
fkpB	-4.71	0.64	0	0.76	0	0	0.16	0
ybhH	-4.7	0.01	66.9	124.73	64.58	10.08	42.95	4.31
fixA	-4.67	0.04	73.2	94.82	195.76	26.22	44.4	14.56
yceP	-4.66	0.001	140.69	292.07	282.36	55.49	64.39	51.54
yhhZ	-4.65	0.00875	104.43	62.98	61.15	6.54	43.15	1.09
fecE	-4.65	3.03e-10	320.4	263.82	275.03	32.24	117.68	48.61
hemE	-4.65	0.27	1.4	0.21	1.92	0.12	0.62	0.05
ydhD	-4.65	0.04	182.55	97.64	261.57	5.45	110.79	2.34
rhaS	-4.65	2.38e-06	544.16	434.25	401.91	61.58	206.24	48.43
yiaM	-4.65	0.000451	206.58	247.64	201.51	16.26	127.27	1.35
infB	-4.64	0.78	0.23	0	0.11	0	0.05	0.02
galR	-4.64	5.33e-06	320.26	469.26	348.75	60.47	154.77	49.31
sdiA	-4.62	0.00405	187.11	128.17	111.33	4.19	78.77	12.47
ybaW	-4.62	2.04e-07	358.57	391.96	438.42	65.22	182.24	26.09
yhcH	-4.62	3.53e-06	324.99	225.61	233.94	88.29	86.38	12.88
lpxC	-4.62	0.1	4.19	7.23	2.02	0	3.03	0
lit	-4.62	0.00845	19.09	17.15	32.96	0.42	10.9	4.68
hcaT	-4.61	0.00456	151.6	246.67	320.67	40.34	107.76	18.52
yfcQ	-4.59	1.15e-05	657.63	635.9	467.66	39.53	267.71	99.78
dedA	-4.59	2.43e-05	126.88	167.79	152.26	14.36	75.41	12.51
ligA	-4.59	0.67	0.61	0.06	0	0	0.15	0
umuD	-4.59	9.04e-05	264.81	189.31	203.72	16.24	109.6	24.79
ydeE	-4.59	6.88e-05	182.01	217.64	158.33	22.44	95.02	10.23
ygbJ	-4.58	2.39e-05	214.86	307.72	311.47	37.8	126.36	29.88
hycA	-4.57	1.34e-05	291.49	307.81	301.56	33.63	159.45	12.97
htrL	-4.57	8.84e-05	176.23	132.27	101.09	13.4	44.08	41.35
yiiX	-4.56	0.000783	447.01	345.66	349.56	30.08	222.3	5.35
yjiX	-4.56	0.02	1198.05	629.79	1450.04	65.02	652.14	19.39
ynbA	-4.56	0.01	43.9	32.47	24.15	0.83	20.68	1.06
elaD	-4.56	0.11	83.68	30.87	27.21	1.04	24.25	7.39
yodA	-4.56	0.03	105.92	60.45	53.65	2.91	45.49	0.89
tag	-4.55	0.00105	280.2	165.32	199.1	50.62	99.03	1.86
fldB	-4.54	5.84e-06	68.06	65.75	45.98	3.39	23.73	15.82
yegI	-4.54	0.000656	273.57	176.69	179.84	37.63	99.39	10.66
yrhC	-4.53	0.00398	9.96	13.02	15.07	0.51	7.15	1.18
mdtK	-4.53	2.07e-06	167.5	185.43	175.24	20.6	88.61	13.59
sspB	-4.53	0.03	101.04	340.23	322.27	56.06	83.6	46.6
ygcQ	-4.53	0.000807	166.78	209.68	203.62	12.18	116.29	2.97
nikD	-4.52	0.06	47.01	179.01	149.09	8.26	64.29	14.52
hemX	-4.52	0.000265	274.06	183.71	350.38	39.87	74.48	85.02
dut	-4.52	0.01	16.31	13.55	10.91	0.28	8.84	0.13
yfiK	-4.52	0.00414	416.24	249.05	486.32	46.19	194.34	27.79
rluA	-4.51	1.62e-06	195.03	272.84	192.32	51.87	83.18	24.67
yiaB	-4.51	0.00368	598.21	335.19	602.49	32.87	267.91	55.44
yhhQ	-4.51	1.43e-06	530.68	475.66	553.29	45.52	259.19	59.64
aspA	-4.51	2.95e-09	234.75	205.09	222.82	22.24	99.31	35.41
glpF	-4.51	0.000498	510.55	396.23	358.77	34.94	230.9	26.4
yfbN	-4.5	0.32	15.99	76.43	9.8	1.06	6.24	18.41
dtd	-4.49	0.00167	252.33	459.97	422.99	40.67	182.91	44.08
ybaB	-4.49	0.00308	34.47	40.56	26.31	2.68	20.43	0.18
yjcD	-4.49	9.22e-05	359.55	479.91	388.95	49.88	214.68	22.49
agaI	-4.49	0.01	300.02	167.82	183.51	17.38	124.2	8.69
yhfL	-4.48	0.02	205.22	512.1	311.85	127.08	123.04	2.42
yfgO	-4.48	2.61e-06	286.16	310.36	315.47	29.74	156.12	27.98
yihW	-4.48	3.23e-07	536.72	538.11	425.5	56.09	227.45	73.55
dppA	-4.48	1.26e-05	469.41	438.34	348.87	66.23	203.76	27.52
mdh	-4.48	0.00975	64.67	105.88	150.86	26.1	44.96	6.69
ycbY	-4.48	5.59e-06	69.04	87.72	86.78	8.27	40	9.38
ymfS	-4.47	0.05	63.41	141.49	61.27	14.65	47.63	0.14
yhhM	-4.47	1.18e-07	491	510.06	378.32	70.88	194.04	67.2
yqiI	-4.47	2.8e-05	188.65	192.07	160.95	28.35	95.32	3.66
recB	-4.46	0.01	7.68	11.33	16.55	0.5	6.23	1.81
lrp	-4.46	5.05e-05	329.69	368.41	394.78	42.36	198.43	14.92
uup	-4.46	8.58e-05	73.1	79.57	113.26	29	33.19	3.29
exbD	-4.45	0.06	85.04	88.89	25.65	9.79	36.82	0.27
yjfK	-4.45	0.000589	285.05	254.12	226.31	15.89	152.15	8.99
ybfF	-4.45	0.02	124.68	159.27	239.12	13.87	105.4	1.67
baeR	-4.45	0.000986	296.77	196.53	210.64	36.87	123.89	5.55
wcaB	-4.45	0.01	131.88	66.91	73.82	19.12	41.97	4.64
yliL	-4.44	0.09	226.54	94.49	87.81	7.95	84.97	1.29
rrlA	-4.43	1.47e-07	418.73	359.72	311.73	67.84	156.34	40.74
yfdT	-4.43	0.000186	601.1	555.2	524.16	62.34	323.86	6.65
yaeR	-4.43	1.04e-07	160.87	201.82	159.85	25.27	76.49	25.05
yjeO	-4.41	4.39e-06	264.74	250.97	262.95	44.92	133.1	8.31
uxuR	-4.4	0.01	52.23	82.63	55.08	2.29	40.72	1.05
ybaY	-4.39	0.00603	169.05	172.31	251.82	9.48	123.44	5.38
ydjK	-4.39	0.01	188.96	126.01	235.92	8.06	114.89	5.48
yiaO	-4.39	3.63e-05	339.38	192.3	308.6	56.44	85.26	71.47
borD	-4.39	0.45	77.98	3.89	9.29	0.86	19.95	0.4
yhaV	-4.39	0.00743	624.96	393.16	479.84	21.19	319.68	7.13
yaiF	-4.39	1.25e-10	112.15	107.61	124.03	4.9	38.83	42.38
asmA	-4.38	0.000171	250.81	260.78	245.69	14.79	147.11	17.16
lpxM	-4.38	0.00562	57.17	97.81	113.22	8.45	46.98	9.15
yebU	-4.37	4.59e-08	100.33	86.6	104.81	12.98	44.79	13.73
gcvR	-4.37	0.09	19.24	3.99	13.79	3.31	5.76	0.2
yhjV	-4.37	3e-06	562.45	595.95	581.23	68.43	302.47	48.05
yeeY	-4.37	3.27e-06	100.49	119.33	116.66	13.58	56.91	11.01
glk	-4.37	0.00934	310.98	165.45	219.87	11.38	134.31	19.51
nohB	-4.37	0.03	186.55	129.7	82.55	8.79	80.82	4.47
yoeF	-4.37	0.00116	155.65	125.3	174.35	4.6	90.34	12.71
sdhA	-4.36	0.07	17.48	80.41	77.3	5.79	14.81	24.45
yqeA	-4.35	0.000855	388.19	299.2	269.16	15.16	179.44	34.35
uvrY	-4.34	6.66e-05	163.29	139.13	117.76	7.31	71.51	23.28
yddV	-4.34	0.01	187.75	120.32	113.64	8.35	87.41	3.96
slp	-4.34	0.000472	584.6	735.87	397.48	195.4	199.73	41.64
yrfB	-4.34	0.14	69.45	377.72	209.28	13.75	119.67	24.66
truB	-4.34	2.72e-10	209.55	302.18	275.55	79.01	41.42	87.57
lacA	-4.34	0.00527	312.13	249.19	173.44	9.7	139.77	26.42
cspB	-4.34	0.17	3.24	30.19	23.94	1.17	12.22	0.27
rimJ	-4.33	0.000786	208.37	235.46	300.69	29.58	139.21	10.64
osmB	-4.33	0.09	31.17	20.37	63.26	1.73	22.42	3.45
yibF	-4.33	0.00646	155.61	229.37	301.82	16.59	123.97	25.69
ydiA	-4.32	1.43e-06	121.81	118.11	140.38	24.08	62.31	7.46
yihO	-4.31	0.000375	262.7	242.74	179.35	11.43	122.32	32.89
yjhT	-4.31	0.00288	129.56	163.19	112.37	8.33	83.36	5.1
ligB	-4.3	2.29e-06	583.73	498.68	510.82	53.82	269.24	68.59
yjaA	-4.3	0.01	36.92	47.67	27.69	0.99	24.24	1.51
wcaD	-4.3	0.000315	89.3	123.7	98.36	4.36	56.69	14.85
yicI	-4.3	4.89e-08	496.92	449.68	487.01	65.32	230.74	59.33
agaC	-4.3	0.0012	197.21	347.91	316.59	46.04	140.31	27.27
ykfB	-4.3	0.01	509.89	447.11	757.78	29.15	371.82	6.46
rfaJ	-4.29	3.16e-05	54.46	37.57	40	19.87	13.62	0.97
yiiM	-4.29	1.44e-07	410.69	477.11	415.83	89.65	204.91	30.76
ompR	-4.29	0.00379	19.81	26.06	19.11	1.4	13.44	0.89
hyi	-4.29	0.00352	20.38	29.74	16.45	5.04	11.13	0.52
insA_3	-4.28	0.16	59.92	194.41	66.46	6.41	69.58	0.63
yicL	-4.28	0.00307	608.08	375.9	554.23	60.84	298.27	15.17
cybC	-4.28	0.06	37.54	55.88	17.39	6.67	19.84	0.96
kdgK	-4.26	4.32e-06	370.44	440.03	460.33	62.35	213.2	41.02
yodB	-4.26	0.00144	187.04	152.54	228.75	19.98	109.6	9.42
hyfA	-4.26	0.000453	107.75	122.74	95.83	13.7	63.81	2.26
prfH	-4.26	0.04	118.25	49.78	121.13	2.77	59.84	7.31
yfhL	-4.26	0.07	566.6	161.31	425.01	30.01	232.25	17.83
ypfJ	-4.26	0.000315	573.14	577.19	687.11	67.84	358.18	22.82
ydfR	-4.25	0.07	216.24	251.91	60.35	43.73	83.87	5.59
insA_2	-4.25	0.12	62.46	183.63	75.65	7.32	69.58	0.63
yagT	-4.25	0.000376	194.16	224.5	232.03	14.65	129.49	14.67
yfeN	-4.24	0.000398	643.76	476.91	498.65	36	301.72	61.2
pfs	-4.24	0.01	73.48	61.05	95.05	0.72	52.54	1.66
nudC	-4.23	0.000291	389.82	393.77	401.47	35.74	237.42	17.13
ygbT	-4.23	0.00664	706.71	419.61	402.79	32.89	263.73	85.27
gpt	-4.22	0.02	171.01	86.49	143.05	8.53	88.15	0.25
ompX	-4.22	0.0013	365.96	508.39	404.05	39.91	254.27	20.29
yqjC	-4.22	0.00184	442.98	295.47	299.3	58.2	189.31	11.51
ydfC	-4.22	8.9e-07	145.84	196.94	157.26	24.23	74.64	28.95
ygdH	-4.22	0.000286	330.28	291.75	239.44	17.95	159.59	36.47
lpxK	-4.21	0.02	63.57	44.51	42.11	0.64	35.28	0.18
ampE	-4.21	0.00409	203.36	232.29	136.7	24.23	110.93	6.67
nuoN	-4.21	0.09	18.08	62.22	42.22	2.97	26.44	0.55
ydfA	-4.21	0.000146	120.04	173.81	181.37	2.43	71.42	47.35
yahC	-4.2	0.17	285.89	119.46	67	4.57	102.74	7.71
smtA	-4.2	0.00845	30.95	38.28	37.98	0.96	24.9	0.07
panE	-4.2	2.36e-05	212.72	261.43	221.01	43.22	121.36	10.78
glvC	-4.2	0.0017	518.07	439.95	387.96	28.87	279.69	21.75
pldB	-4.2	6.51e-05	652.05	695.49	780.02	47.91	395.3	87.94
yjgB	-4.19	0.00207	228.54	264.81	136.78	45.7	95.79	20.47
yiaT	-4.19	3.58e-06	617.5	701.1	622.24	69.56	337.41	82.41
ymgA	-4.19	0.18	13.14	0.84	13.94	0.93	1.34	5.33
ddg	-4.19	0.00194	477.91	376.26	272.24	45.81	195.78	42.75
yjeK	-4.19	0.00468	65.39	107.18	56.13	5.28	31.84	22.15
alsK	-4.18	0.03	121.78	276.29	206.03	13.26	123.02	13.23
mhpF	-4.18	0.000577	160.29	144.96	184.04	16.6	97.73	7.28
yjbH	-4.18	1.25e-05	501.62	555.06	480.13	48.07	275.44	63.59
yieE	-4.18	0.02	470.6	226.41	494.85	20.56	220.28	57.93
fixX	-4.18	0.12	20.96	76.27	101.63	2.63	43.52	2.63
ybcO	-4.18	0.04	112.16	211.51	112.31	11.72	94.21	1.2
yfdN	-4.18	0.00845	141.78	115.1	194.73	5.36	93.59	12.69
ykfG	-4.17	0.02	91.54	140.55	80.18	4.24	68.54	3.9
malT	-4.16	0.00486	192.08	156.26	296.91	28.9	103.83	33.1
minD	-4.16	0.28	28.31	24.91	115.68	1.24	39.04	1
hdeD	-4.16	0.05	58.49	141.36	68.45	19.84	47.84	0.71
chbB	-4.16	0.02	182.92	143.63	89.66	9.84	91.34	1.45
fliA	-4.16	1.15e-05	185.46	138.08	202.85	20.35	79.2	36.91
relA	-4.15	0.0012	203.43	227.22	145.93	24.59	107.8	13.53
cyaA	-4.15	1.42e-10	153.26	203.75	146.71	38.94	51.57	44.64
yibK	-4.15	0.01	137.17	320.77	241.44	31.18	105.15	45.27
prc	-4.15	4.47e-07	71.87	62.53	57.47	20.65	2	31.82
yjgL	-4.15	0.06	53.95	31.39	21.5	1.88	23.71	0.87
yqjB	-4.14	3.71e-32	262.74	251.75	257.12	64.81	89.14	52.4
gspE	-4.14	3.59e-05	496.1	440.33	447.19	43.22	257.49	50.15
ftn	-4.14	1.65e-06	178	153.92	200.02	37.04	84.78	16.23
yjgK	-4.14	0.00448	93.69	146.48	98.42	18.68	65.69	1.41
zur	-4.13	0.00161	197.23	228.37	179.62	14.2	127.99	9.02
yggL	-4.12	0.04	363.4	354.06	140.53	25.11	177.53	12.98
mutM	-4.12	0.00442	677.35	394.91	464.81	69.4	284.33	39.13
srlD	-4.12	0.0011	206.65	215.46	163.85	14.09	119.63	14.02
iap	-4.11	0.00212	459.53	310.7	295.98	38.21	195.68	39.28
ygjV	-4.11	3.88e-09	411.05	472.34	395.9	96.81	190.68	49.2
apt	-4.11	0.00092	68.64	72.75	47.54	7.09	35.06	6.43
ycfD	-4.1	0.02	72.61	119.2	129.91	4.05	73.17	2.85
yfiR	-4.1	0.00283	185.13	116.39	113.16	8.76	70.19	28.57
kgtP	-4.1	0.0011	923.01	611.48	743.85	112.91	429.35	41.46
rffD	-4.1	1.67e-13	456.79	365.32	367.38	167.54	92.68	69.9
ybiT	-4.1	1.09e-05	206.1	171	167.07	12.45	92.95	35.78
aroE	-4.09	0.00141	376.2	291.67	322.59	19.59	207.01	23.65
ydhY	-4.09	0.03	109.28	187.21	279.15	37.27	105.33	6.21
deoD	-4.09	0.00601	487.6	275.21	328.6	42.28	203.3	35.3
ymbA	-4.09	0.09	66.78	207.56	145.01	3.68	99.6	0.74
yicG	-4.09	9.55e-05	439.79	655.7	495.7	141.05	245.63	33.78
cbrA	-4.08	7.63e-05	534.23	431.84	572.64	68.32	276.47	53.68
fklB	-4.08	2.97e-05	148.1	112.56	112.33	17.7	62.68	17.23
udp	-4.08	0.00169	461.18	579.08	642.35	33.99	345.04	48.62
cheW	-4.08	0.000155	229.53	183.41	187.96	44.87	109.66	1.5
bolA	-4.08	7.19e-07	693.16	471.29	553.16	97.73	227.27	135.51
yjhE	-4.07	0.06	60.45	159.89	204.53	4.57	74.77	31.06
add	-4.07	0.03	73.88	100.48	174.58	16.52	56.33	19.15
ydiV	-4.07	0.07	168.27	114.25	55.61	1.42	70.32	14.25
allC	-4.07	0.00437	103.65	107.37	88.01	3.68	68.38	3.06
ydeM	-4.06	0.15	6.65	31.02	35.13	0.76	17.41	0.1
ade	-4.06	0.00928	165.9	252.64	325.93	34.17	141.16	17.51
ybfG	-4.06	0.12	68.56	40.92	17.33	3.07	28.71	0.28
hyfH	-4.06	0.00627	227.42	267.99	344.68	16.2	182.04	15.02
yggE	-4.06	0.00031	476.61	353.87	445.94	39.04	241.96	49.44
yjaG	-4.05	0.16	159.76	81.69	36.98	1.92	65.49	2.46
yfjD	-4.04	7.65e-08	204.03	210.65	210.86	51.5	99.45	15.84
yejG	-4.04	0.02	197.84	367.76	220.29	27.1	165.51	8.93
tfaS	-4.03	0.00222	265.11	246.18	350	32.52	174.66	15.35
ychA	-4.03	0.000471	21.5	29.8	19.39	7.02	11.4	0.65
ybeU	-4.03	0.00603	267.83	259.03	233.43	8.03	180.35	3.2
cbrC	-4.03	0.000416	436.78	487.2	420.78	26.43	273.5	47.18
essD	-4.03	0.09	1036.69	433.26	414.64	31.58	396.36	56.27
cpxP	-4.03	0.00271	522.24	690.54	495.8	34.29	355.08	50.61
yfjY	-4.02	0.07	224.65	558.29	277.74	31.65	226.57	14.45
rng	-4.02	1.36e-36	289.06	345.47	312.73	93.84	67.02	107.02
rfaL	-4.02	1.13e-06	83.89	70.82	93.38	13.84	39.79	12.92
nlpA	-4.02	0.00195	289.44	304.8	246.23	26.07	181.77	8.31
yeeT	-4.02	0.01	129.68	65.45	69	6.26	29.39	37.2
garP	-4.02	0.000212	324.2	308.08	376.07	50.15	195.24	18.43
uspF	-4.01	0.4	70.81	1.32	18.84	1.45	17.52	4.95
elaA	-4.01	0.01	439.42	350.89	266.92	24.34	239.25	6.92
cytR	-4	5.28e-05	264.65	285.12	268.82	37.68	155.6	21.99
ygcG	-4	0.0086	147.65	142.97	115.11	4.49	96.81	1.93
yidG	-3.99	0.00167	397.99	668.15	557.69	136.07	283.3	15.38
yrbC	-3.99	3.42e-05	249.72	182.58	179.48	56.41	93.7	16.28
atoE	-3.99	0.00292	208.94	149	286.34	25.11	99.84	49.41
yjbL	-3.98	0.11	32.6	19.74	9.95	0.5	15.23	0.23
fliY	-3.98	0.00366	476.64	284.09	323.87	47.79	199.31	41.24
yahE	-3.97	0.07	143.31	46.48	115.29	7.46	68.21	3.43
yfbL	-3.97	0.00408	63.83	40.84	38.04	2.6	25.19	10.53
napC	-3.97	5.32e-05	276.74	346.25	262.27	42.95	156.08	38.19
yfdG	-3.97	0.00203	1269.43	768.69	1125.06	146.86	590.43	104.3
tktA	-3.97	0.03	5.4	4.94	8.03	4.44	0.7	0.23
purH	-3.96	0.00112	350.02	395.31	389.02	21.85	243.73	30.54
bcp	-3.96	0.01	163.49	73.84	140.85	36.75	60.38	6.17
ygeA	-3.96	0.000171	586.78	440.45	475.56	84.77	276.59	40.87
ycbU	-3.96	0.00583	288.62	180.14	206.44	26.75	138.36	13.07
nudH	-3.95	8.49e-06	73.17	60.54	70.74	24.74	31.2	0.44
hyuA	-3.95	0.00207	229.87	324.56	358.29	35.64	178.54	28.45
caiA	-3.95	0.00148	239.47	325.3	289.02	15.69	176.55	32.77
yigE	-3.95	0.0041	685.51	583.54	473.4	50.7	375.98	30.03
sstT	-3.95	2.44e-05	611.9	586.82	531.69	83.91	321.16	58.58
ylbG	-3.95	0.000255	131.73	126.09	103.86	25.13	68.96	2.81
yidK	-3.95	0.000167	372.41	470.96	369.95	28.05	225.24	71.27
hisC	-3.95	0.01	71.41	113.66	116.87	8.26	68.03	2.55
rihC	-3.94	0.00893	177.88	113.53	184.46	16.43	102.86	5.78
ydhT	-3.94	0.00496	214.94	135.51	171.84	21.6	108.73	7.8
setA	-3.94	0.000167	733.51	594.93	552.52	85.83	348.4	70.59
marC	-3.94	0.00681	206.54	205.45	317.88	22	149.02	22.7
dsdC	-3.93	0.000873	332.54	264.99	316.76	29.42	189.36	23.49
btuF	-3.93	2.67e-05	112.63	93.7	94.15	5.36	19.22	62.37
yieG	-3.93	0.000165	460.35	464.98	360.57	40.03	241.48	63.55
ogrK	-3.93	0.07	159.43	333.81	112.26	28.84	94.05	43.55
ybaJ	-3.93	0.03	188.08	92.13	112.39	18.19	82.29	3.72
ychQ	-3.93	0.02	316.4	150.79	234.1	44.04	136.71	7.4
yfiL	-3.93	0.05	128.39	272.26	317.21	7.25	166.02	13.98
yhfT	-3.93	4.79e-05	385.42	321.47	357.28	73.47	196.25	17.96
rpmG	-3.92	2.2e-06	366.17	372.5	338.56	113.55	176.7	6.23
metJ	-3.92	0.15	18.16	79.87	86.21	1.19	46.1	0.37
ybdR	-3.92	2.42e-05	247.47	197.51	275.28	69.33	115.07	14.46
ytfE	-3.92	0.02	300.79	158.23	186.15	16.77	127.91	28.16
yjbA	-3.91	0.03	166.71	180.93	324.26	17.83	141.07	19.95
deoB	-3.91	0.000244	96.66	102.07	112.23	6.4	61.38	15.73
ybcL	-3.91	0.00115	272.34	266.74	210.15	20.14	155.1	24.55
hcaE	-3.9	0.000193	461.43	396.14	527.92	64.65	261.07	49.45
rffT	-3.9	7.42e-22	157.35	178.28	186.18	76.03	34.48	42.65
fruA	-3.9	0.01	146.31	136.31	214.21	21.13	108.26	2.82
caiT	-3.9	0.000561	736.95	609.78	567.79	86.22	381.15	48.21
gldA	-3.89	0.09	257.2	118.03	411.28	29.64	165.06	16.07
nrfF	-3.89	5.59e-06	279.38	302.1	333.08	21.71	158.81	70.27
yebB	-3.89	0.06	53.98	136.79	78.47	10.27	57.62	4.24
gntK	-3.89	0.000167	166.89	166.41	209.17	44.98	99.12	4.63
thrC	-3.87	0.03	63.03	99.12	126.67	4.91	66.46	5.38
yfjM	-3.87	0.000422	812.41	852.41	562.09	156.95	391.48	66.97
yihR	-3.87	0.00703	332.09	358.27	292.16	21.94	234.29	3.64
fepD	-3.86	0.15	2	9.9	14.27	0.38	4.3	2.84
prfC	-3.86	1.17e-05	248.15	161.03	219.24	97.57	62.51	23.59
ytfK	-3.86	0.00181	102.3	132.09	120.19	7.93	76.13	11.52
yhjB	-3.86	0.00304	228.99	266.38	353.2	54.05	167.75	10.13
yohJ	-3.86	0.02	351.78	384.79	650.9	47.81	288.42	39.65
bisC	-3.85	5.23e-09	312.29	293.24	345.62	67.38	149.49	50.38
csiR	-3.85	0.00342	91.33	130.28	119.19	19.05	72.41	1.05
cedA	-3.85	0.13	304.94	197.18	80.19	9.09	143.54	1.32
ybcI	-3.84	0.00845	148.36	128.21	105.79	10.41	89.31	2.67
yfbH	-3.84	0.000591	106.36	137.39	102.49	23.54	66.64	5.42
nlpC	-3.83	8.78e-06	191.19	275.07	208.76	21.19	89.06	82.79
ccmE	-3.83	0.02	109.38	177.81	149.39	6.05	105.98	4.24
yhdP	-3.83	1.48e-11	293.59	290.21	321.79	61.88	137.75	57.16
slt	-3.83	2.15e-08	299.63	290.74	339	98.56	140.32	25.66
caiC	-3.83	2.6e-11	241.88	272.41	283.79	37.44	115.3	74.47
appY	-3.83	0.12	37.8	9.46	25.37	3.03	16.42	0.31
hdeA	-3.83	0.00166	93.55	104.79	93.17	3.79	63.17	12.23
kdgT	-3.83	0.04	102.89	136.61	230.42	13.87	96.69	18.14
yrbE	-3.82	1.6e-05	111.76	169.49	115.13	55.98	35.29	26.22
pyrB	-3.82	0.00501	434.16	283.57	373.26	19.57	233.84	43.93
ygcH	-3.82	0.006	170.64	120.32	167.81	12.42	102.62	9.5
ygjH	-3.81	0.04	335.3	189.3	136.24	46.28	119.3	19.56
yqjF	-3.81	0.01	353.14	504.2	324.21	11.89	268.76	38.92
yjiR	-3.81	0.000482	184.49	229.7	276.74	37.19	126.73	29.14
rpsI	-3.81	0.31	20.93	11.35	0	0	6.9	2.07
alsC	-3.81	0.000197	322.64	384.38	323.22	44.81	202.71	37.59
ypdH	-3.81	0.04	261.71	122.8	123.82	4.64	86.08	52.11
fepG	-3.81	0.18	1.32	11.87	8.25	4.58	1.77	0.06
iadA	-3.81	0.00583	80.57	108.65	60.63	17.88	47.37	4.61
yjjA	-3.8	0.000552	149.91	245.22	234.35	68.91	97.44	13.98
nhaR	-3.8	0.01	299.7	381.98	204.71	32.21	180.66	32.29
yjcO	-3.79	0.00985	125.04	80.08	116.23	5.49	72.77	9.36
selA	-3.79	0.00675	211.09	301.46	378.12	30.77	176.82	39.77
ybjK	-3.79	0.12	303.91	127.83	99.38	31.29	104.42	12.35
yfcD	-3.79	0.11	94.43	245.24	84.81	25.36	74.11	20.67
yjhD	-3.79	0.05	186	95.09	85.74	13.67	77.74	9.82
gudP	-3.78	0.000217	277.33	284.53	213.94	31.28	146.92	39.11
yphF	-3.78	2.05e-07	152.69	169.05	181.24	8.47	74.79	61.05
degS	-3.78	0.18	0.66	7.61	8.5	2.72	2.13	0.16
exuR	-3.77	0.00394	250.47	202.9	215.59	18.7	152.73	11.83
chpA	-3.77	0.0059	313.3	252.99	275.85	16.17	198.3	15.23
rrlG	-3.77	0.02	341.19	172.99	235.78	0	161.11	45.88
yeaD	-3.77	0.000102	121.42	172.58	108.15	29.12	57.23	30.75
cspD	-3.77	7.99e-05	92.56	84.41	72.41	9.54	46.91	13.96
rrlB	-3.77	0.02	344.63	178.62	236.65	0	162.55	47.44
ycbB	-3.77	0.00624	167.48	227.14	233.66	7.52	142.16	22.88
ycgY	-3.77	0.04	30.36	89.5	76.32	3.44	30.75	22.29
insO_2	-3.77	0.00189	498.5	352.8	485.69	56.92	274.66	41.3
yneL	-3.76	0.06	242.58	128.39	259.62	3.51	164.52	1.29
ykgB	-3.76	0.00294	129.2	77.62	84.42	31.9	47.76	4.41
surE	-3.76	0.0055	296.05	417.53	274.12	18.07	206.53	50.22
queA	-3.76	0.00845	85.46	99.98	107.4	3.54	70.84	5.54
argD	-3.76	0.02	149.86	220.28	167.56	10.04	131.29	5.19
ytjC	-3.75	0.07	146.38	259.71	373.09	8.38	184.49	20.46
kdgR	-3.75	0.02	81.32	157.89	102.86	24.88	69.87	1.47
yjfL	-3.75	0.03	42.98	96.05	50.86	0.95	26.45	27.98
ubiF	-3.75	0.16	8.56	2.72	2.82	1.4	2.68	0.15
hydN	-3.75	0.19	53.2	157.74	270.14	4.79	124.66	0.66
fimD	-3.75	0.00892	391.14	230.68	301.42	45.65	195.85	16.45
yqiB	-3.75	0.000409	408.56	416.78	416.31	71.68	257.15	19.39
yjjG	-3.75	0.00308	72.53	79.98	118.57	22.73	48.76	6.18
ilvE	-3.74	0.00187	391.89	595.03	408.92	123.07	253.31	22.7
yrbF	-3.74	0.00519	74.33	144.07	125.99	33.53	58.37	7.54
msrA	-3.74	0.00827	172.68	221.29	299.71	11.07	140.98	42.87
yiaC	-3.74	0.0032	365.89	234.78	496.88	91.95	133.13	101.41
yahH	-3.73	0.01	41.84	91.29	81.47	3.4	22.71	37.99
yhiF	-3.73	0.01	88.16	166.98	81.03	35.92	41.96	22.56
ycgN	-3.73	0.01	181.67	167.13	99.09	8.48	96.75	20.17
ydeJ	-3.73	0.01	222.73	174.36	216.55	7.79	153.52	6.72
sbp	-3.72	0.000446	438.41	272.96	345.8	46.45	178.21	80.71
panD	-3.72	0.04	126.55	80.17	65.3	9.95	63.29	2.44
yeaX	-3.72	0.000313	168.04	188.78	163.61	12.42	106	28.84
ygeR	-3.72	0.02	677.12	603.2	417.22	45.95	398.49	26.31
yjhI	-3.72	0.04	99.26	55.1	139.73	22.58	59.92	1.18
leuO	-3.71	0.00172	463.64	402.3	330.37	50.67	248.83	39.2
wbbJ	-3.71	0.000385	101.42	97.95	83.7	17.31	57.3	6.1
yqeG	-3.71	0.01	391.78	440.6	234.07	42.83	217.45	42.55
bglA	-3.71	6.39e-06	562.22	592.21	461.93	134.05	275.94	59.93
htrC	-3.71	0.01	1067.24	738.76	772.01	48.43	594.4	75.93
cutA	-3.7	0.000627	436.24	495.42	675.74	34.66	265.52	167.09
thrB	-3.7	0.05	328.64	158.43	210.6	13.81	166.95	13.28
yqcC	-3.7	0.02	325.89	419.83	241.54	12.25	223.45	40.89
aroH	-3.7	0.00482	167.07	161.39	184.97	11.82	121.11	10.39
araA	-3.69	0.02	91.87	150.03	170.59	9.67	92.32	14.24
ybgA	-3.69	0.00664	418.82	352.86	285.23	46.82	237.43	13.68
panC	-3.69	0.02	149.03	143.41	72.83	7.27	74.5	22.46
psiF	-3.69	0.07	503.77	208.85	449.82	14.56	293.2	13.77
yniB	-3.68	0.00735	270.34	206.65	175.14	31.99	142.78	10.29
ybgH	-3.68	9.06e-05	430.32	364.68	406.31	51.74	234.88	59.06
hmp	-3.68	0.00147	179.64	186.74	192.18	20.37	122.96	14.99
ydiO	-3.68	0.00188	165.52	192.56	241.53	24.67	121.97	25.19
ypfI	-3.68	1.18e-07	176.4	185.28	167.49	21.74	87.95	45.52
hycI	-3.68	0.23	78.22	247.76	71.67	4.29	101	5.06
yjiQ	-3.67	0.00331	317.42	353.82	267.64	30.4	209.18	26.75
era	-3.66	0.31	2.51	3.28	0	0	1.7	0
potC	-3.66	0.01	69.01	105.2	72.9	9.06	57.26	3.73
ytfQ	-3.66	0.00525	236	280.1	218.06	22.84	170.11	14.89
yceH	-3.66	0.00983	106.95	119.53	121.65	8.97	86.31	2.33
ybhI	-3.66	0.00127	240.49	238.62	268.06	18.68	163.82	30.7
actP	-3.66	2.57e-05	526.94	558.16	602.23	108.57	319.72	63.55
ybgE	-3.66	0.04	48.22	25.29	31.19	2.58	25.93	0.99
xapA	-3.65	0.00296	301.44	312.76	439.26	31.66	213.48	58.99
livH	-3.65	0.02	261.38	591.03	404.04	123.74	231.84	12.99
parC	-3.65	0.03	6.08	8.36	8.51	0.28	5.29	1.11
yccR	-3.65	0.000835	175.57	157.08	169.88	17.04	107.74	19.48
yrbL	-3.65	0.00398	249.52	303.09	200.21	45.3	158.64	13.05
gntR	-3.65	0.000565	293.88	367.68	458.91	165.27	164.85	7.53
gspL	-3.65	0.00562	753.27	611.73	524.94	82.05	422.41	36.02
speD	-3.64	0.00918	523.82	547.99	440.69	29.56	369.81	26.92
gcvH	-3.64	0.000202	116.45	133.47	158.35	48.59	70.48	2.24
fhuF	-3.64	0.000437	309.43	429.06	450.22	28.98	215.25	104.81
mobB	-3.64	0.02	489.72	505.79	398.05	19.95	357.06	13.6
ykgE	-3.64	0.01	370.8	369.91	227.24	27.72	219.08	29.97
yciC	-3.63	0.08	284.16	157.77	93.5	26.66	100.88	29.63
mtgA	-3.63	0.00862	287.84	299.75	224.3	33.1	192.85	5.11
frlB	-3.63	5.24e-05	322.73	272.54	267.03	56.31	162.72	34.28
nuoB	-3.63	5.01e-05	109.02	147.54	135.82	37.16	68.43	11.14
intA	-3.63	0.00411	229.33	280.67	274.23	19.53	181	23.55
ygiN	-3.63	0.04	158.06	129.3	225.17	6.02	134.73	2.77
emrY	-3.63	0.06	56.86	24.38	50.71	4.6	32.2	0.79
yijF	-3.63	0.00211	619.62	429.67	566.43	57.24	336.13	75.75
ycaK	-3.62	0.000588	41.61	32.33	48.37	7.91	23.19	5.12
ygfX	-3.62	0.00128	217.48	213.95	252.75	45.83	146.6	6.41
rpiR	-3.62	0.00311	537.9	383.02	388.06	27.08	271.48	82.11
agaV	-3.62	0.08	120.18	246.43	83.57	12.79	52.73	72.63
mdtA	-3.62	9.92e-06	140.37	117.25	118.67	30.57	67.54	13.93
hcaR	-3.62	0.02	69.04	121.98	102.71	6.52	71	6.33
yohF	-3.62	5.68e-05	148.71	221.6	200.37	20.89	90.04	60.52
ecpD	-3.62	0.00238	273.62	231.59	321.39	39.38	176.77	24.09
mdtL	-3.61	0.000172	445.64	460.25	511.7	84.22	284.97	46.29
ykfJ	-3.61	0.000315	107.5	106.26	95.74	30.28	60.12	1.09
lacY	-3.61	0.00512	311.29	257.64	158.79	36.17	126.26	54.59
yedP	-3.61	0.01	275.6	336.63	169.54	34.21	152.44	43.4
yigG	-3.61	0.01	304.09	291.27	173.36	28.18	167.38	27.48
yicJ	-3.61	0.000591	724.91	684.7	651.9	79.83	440.22	79.73
hyfJ	-3.61	0.00439	189.38	318.07	202.43	43.02	128.36	39.89
yehT	-3.6	0.0035	264.34	185.11	248.92	22.11	150.98	30.13
yhdW	-3.6	0.00207	338.96	474.07	415.54	75.14	258.46	25.85
glnL	-3.6	0.00655	164.84	217.81	278.94	28.51	136.82	28.52
glgC	-3.6	0.00492	502.61	424.69	490.82	39.28	334.43	33.88
yecA	-3.6	0.00294	302.33	216.79	359.05	52.16	171.03	36.59
yhhX	-3.6	1.13e-07	349.77	311.36	314.96	30.79	158.32	104.55
dinI	-3.59	0.05	114.89	55.81	139.6	14.38	71.21	4.49
ycbJ	-3.59	0.00918	261.93	141.54	175.92	42.67	109.54	20.43
rusA	-3.59	0.29	124.87	40.34	24.19	3.13	50.28	0.32
ycaO	-3.59	0.00401	258.99	179.37	215.01	15.93	142.14	32.66
djlA	-3.59	0.00402	225.95	201.89	228.96	18.27	154.05	17.53
mdtE	-3.59	0.000156	253.3	383.82	302.21	70.04	159.38	53.84
Y75_p4289	-3.59	0.02	324.5	239.64	364.75	20.58	236.28	8.37
ybaQ	-3.58	0.00692	49.64	64.9	68.18	1.11	42.22	9.69
flgL	-3.58	0.01	225.46	147.02	197.17	21.98	136.07	6.58
yeiS	-3.58	0.03	86.05	104.39	64.63	1.05	66.89	4.6
yjiZ	-3.58	0.00201	311.92	331.62	298.42	30.61	213.01	30.57
alpA	-3.58	0.00849	99.42	59.62	87.03	11.86	53.34	7.1
xylE	-3.58	0.01	438.47	343.53	301.08	34.66	262.8	14.93
yfaP	-3.58	0.00467	311.62	198.33	369.78	52.35	160.94	50.45
argC	-3.58	0.00417	338.27	494.5	341.03	98.55	237.04	13.14
ybfD	-3.57	0.00223	40.19	34.23	33.67	3.65	23.18	5.11
yfaD	-3.57	0.05	424.4	530.46	234.26	19.37	292.71	30.31
ybeF	-3.57	0.0041	354.61	301.6	316.21	39.99	226.73	16.34
yaaH	-3.57	0.01	241.84	341.2	273.76	31.64	211.36	4.31
ydeO	-3.57	0.02	19.06	13.96	24.84	2.98	13.37	0.69
yhiN	-3.57	0.000399	164.03	270.75	279.14	64.06	106.75	48.58
yicR	-3.57	0.01	536.93	550.31	331.19	41.73	314.78	58.94
pspE	-3.57	0.1	84.17	41.4	33.45	3.61	38.16	4.43
yfdV	-3.57	0.000201	106.3	80.75	78.15	7.49	47.55	24.86
sgcX	-3.57	9.23e-05	449.85	348.21	390.94	91.2	223.55	42.09
yiaK	-3.57	0.00394	286.25	413.3	431.66	56.02	238.9	39.47
chbC	-3.57	0.00279	210.75	219.3	193.55	7.99	142.28	31.8
mhpR	-3.56	0.02	133.84	103.66	212.21	21.72	87.45	25.34
yifO	-3.56	0.02	282.17	300.94	297.99	11.9	235.57	3.79
gatZ	-3.56	0.03	94.29	128.17	159.28	6.5	95.82	7.78
frdC	-3.56	0.00981	140.54	169.59	172.7	14.67	119.2	5.87
malP	-3.56	3.28e-14	328.05	342.55	294.68	83.8	141.33	72.66
gloB	-3.56	0.000106	228.72	197.33	231.65	42.78	129.63	24.31
yebF	-3.56	0.01	93.43	98.9	56.32	22.25	51.45	0.47
aceK	-3.56	0.00881	208.11	272.68	218.71	14.33	167.61	21.36
nhoA	-3.56	0.00368	178.84	142.67	169.06	24.94	111.77	7.29
rtcB	-3.56	0.0011	520.11	499.02	633.56	76.39	348.45	64.74
yagB	-3.56	0.00219	570.15	674.05	634.57	96.82	421.42	34.13
yjbF	-3.56	0.00308	161.04	141.08	192.83	22.14	108.51	15.38
dinD	-3.56	0.00535	431.27	430.44	271.16	35.07	234.47	66.62
yfaQ	-3.56	0.00448	286.8	313.82	270.04	10.8	204.7	38.38
syd	-3.55	0.02	517.98	349.29	483.52	32.16	335.35	23.75
yffH	-3.55	0.000377	428.26	406.18	409.39	44.52	261.64	63.2
yehE	-3.55	0.02	138.7	155.79	115.9	4.93	106.83	6.39
ugpA	-3.55	0.02	363.91	453.37	568.56	39.41	334.88	29.86
ptsP	-3.55	0.00024	330.28	418.72	377.61	107.49	216.15	16.54
ampC	-3.54	0.00161	660.69	688.35	705.65	98.48	460.93	47.03
hsrA	-3.54	0.000498	770.57	722.81	724.34	128.19	472.08	59.34
setC	-3.54	0.00815	278.39	201.87	225.42	26.76	165.77	14.48
pitB	-3.54	0.00255	289.7	229.12	190.31	19.54	143.32	49.08
yeaV	-3.54	0.00448	131.44	123.5	107.95	14.15	84.91	7.56
oppC	-3.54	0.01	51.89	83.44	60.21	12.51	43.71	1.79
yeiG	-3.54	0.00291	290.74	190.68	317.16	34.71	153.6	52.25
xdhA	-3.54	6.51e-05	374.46	442.33	467.94	87.46	244.56	56.38
znuB	-3.54	0.02	259.84	298.68	420.16	27.32	237.99	20.87
ykgJ	-3.53	0.00465	210.01	148.73	248.34	16.08	121.94	44.23
gspO	-3.53	0.02	443.85	422.02	269.23	43.97	277.52	10.98
xdhC	-3.53	0.00807	569.51	342.5	441.27	117.91	280.98	7.88
ybjQ	-3.53	0.22	85.34	72.39	11.74	1.56	46.83	0.36
glf	-3.52	0.03	56.36	100.83	112.5	12.24	60.75	7.27
yidA	-3.52	0.000834	499.41	479.29	564.01	74.59	331.15	55.58
yjiK	-3.52	2.9e-06	219.26	204.61	232.58	40.68	120.27	39.43
chbA	-3.52	0.18	88.25	27.38	30.02	15.12	29.03	0.17
ybaP	-3.52	0.00668	318.76	308.82	315.02	42.43	229.21	5.71
mdtH	-3.52	0.00681	277.64	266	288.01	28.63	203.16	12.65
ycgF	-3.52	0.00368	199.7	165	134.51	24.6	107.05	17.95
ugpC	-3.52	0.05	60.54	126.37	179.91	8.61	60.3	44.2
ybjN	-3.52	0.09	192.62	127.84	67.9	3.71	94.04	16.46
yohL	-3.51	0.14	233.03	337.35	105.42	3.24	186.33	5.11
yihG	-3.51	0.00243	507.12	472.46	387.53	65.67	301.21	41.58
dcuR	-3.51	0.02	310.4	292.37	161.93	22.11	167.98	38.29
sodA	-3.51	0.03	557.58	438.09	299.44	36.41	310.9	35.21
topB	-3.51	0.00181	207.93	215.05	228.34	34	146.07	14.7
rhaA	-3.51	0.00779	211.89	264.95	347.12	31.88	176.85	38.86
ycbR	-3.5	0.00421	110.07	64.54	80.61	33.29	44.17	1.82
yliH	-3.5	0.00349	99.13	115.9	115.35	12.83	76.35	9.39
ycdG	-3.5	0.00827	186.8	170.53	273.38	53.71	129.89	7.92
mcrB	-3.5	0.02	162.2	163.98	85.61	20.87	89.92	13.11
flgN	-3.5	0.000716	333.02	265.03	287.54	12.42	181.05	74.47
yidZ	-3.49	0.00219	512.18	367.88	471.35	88.82	286.78	33.56
yagM	-3.49	0.02	26.71	52.32	50.89	14.63	24.95	0.54
ulaB	-3.49	0.09	254.51	128.99	123.71	7.43	132.46	8.93
sohA	-3.49	0.00815	816.45	711.29	583.92	58.65	497.6	73.04
phoB	-3.49	0.00119	243.87	188.02	305.27	70.12	131.94	26.3
htpG	-3.48	4.28e-06	232.97	221.06	204.49	23.85	119.08	60.33
creD	-3.48	0.02	168.74	210.12	150.99	12.7	132.73	11.56
yibQ	-3.48	0.000254	338.72	349.41	279.58	67.64	193.25	35.38
yicN	-3.48	0.04	128.07	113.4	77.32	4.74	84.46	4.49
yhaJ	-3.48	0.05	191.2	484.02	376.65	40.42	233.62	43.57
gapC	-3.47	0.01	252.64	186.07	202.63	10.6	155.02	25.68
argS	-3.47	0.34	0.2	2.84	5.35	0	2.54	0
recG	-3.47	0.000677	121.42	99.9	107.31	16.02	69.85	14.36
kdsD	-3.47	0.07	173.86	127.85	293.08	30.97	144.82	2.53
yqcD	-3.46	0.02	370.12	213.18	282.8	22.47	196.33	43.02
flgD	-3.46	0.00381	97.81	123.61	162.18	11.98	74.67	31.67
yqjE	-3.46	0.01	304.22	286.72	448.79	68	228.58	20.25
yafO	-3.46	0.06	296.07	209.6	161.87	5.7	183.89	6.56
gspD	-3.46	0.00505	344.38	241.35	306.42	39.91	200.83	30.14
potF	-3.45	0.00521	335.16	237.96	204.68	38.02	156.87	44.68
mtlA	-3.45	5.14e-06	347.51	320.2	275.05	93.06	163.98	39.07
rtcR	-3.45	0.01	124.99	148.1	189.39	17.46	110.93	11.02
xylR	-3.45	4.63e-05	677.92	658.87	655.88	93.76	395.15	126.52
eptA	-3.45	0.00883	244.52	388.87	266.34	43.11	193.23	39.2
yafQ	-3.45	0.000447	95.03	71.35	67.49	15.85	44.4	12.72
tatE	-3.45	0.04	534.04	169.36	371.12	130.66	97.01	125.43
ygeO	-3.45	0.09	38.82	35.99	15.12	2.37	23.92	0.55
yjhX	-3.45	0.000472	352.39	324.59	330.12	15.18	210.24	83.63
acpT	-3.44	0.05	103.28	345.36	240.09	76.27	89.13	57.76
gspG	-3.44	0.00463	388.58	624.01	563.32	107.87	327.17	51.25
asnB	-3.44	0.000633	383.39	344.66	329.31	53.41	226.54	44.81
cpdB	-3.44	0.00381	669.88	490.52	458.8	107.16	340.78	50.95
basS	-3.44	0.000118	275.58	287.38	366.48	63.4	172.91	54.27
melR	-3.44	0.00159	323.64	319.43	224.43	35.3	175.63	57.2
gmd	-3.44	0.03	125.25	180.89	247.99	11.71	126.15	30.89
yihM	-3.44	0.000145	221.93	169.8	229.44	36.83	117.08	40.08
yjgH	-3.44	0.07	451.67	199.63	259.43	16.91	222.49	35.25
glpB	-3.44	0.07	114.73	134.47	248.32	21.96	119.95	8.82
ygjF	-3.44	0.03	118.74	183	206.86	10.71	129.39	12.5
folX	-3.44	0.05	155.97	130.79	62.62	13.57	77.34	16.18
uxuB	-3.43	0.05	61.63	101.48	132.55	9.17	73.75	6.25
yeiA	-3.43	0.01	151.65	152.54	239.8	27.19	117.06	23.34
ykgF	-3.43	0.02	287.7	249	231.88	16.37	206.09	6.56
greB	-3.43	0.02	228.76	379.19	268.96	21.72	210.37	33.77
ytfL	-3.43	0.000327	421.31	299.21	288.55	74.91	177.25	66.51
yfcS	-3.43	0.02	187.21	204.81	144.59	10.4	136.57	14.52
yebV	-3.43	0.00104	281.35	186.33	277.04	86.35	133.3	15.95
yjfC	-3.42	0.00211	400.16	308.23	356.97	63.27	234.07	30.88
aslA	-3.42	0.000236	463.63	436.48	387.42	65.22	263.85	70.9
sgbE	-3.42	0.05	246.55	549.67	521.87	78.05	316.26	7.52
ygjP	-3.42	0.02	315.64	202.48	219.32	26.57	177.87	19.96
ycaC	-3.42	0.04	178.5	93.6	141.13	9.27	104.98	10.57
gltA	-3.42	0.00673	88.73	92.31	65.12	12.2	56.63	6.79
htrE	-3.42	0.01	202.6	206.57	144.2	26.5	130.71	11.95
melA	-3.42	0.01	501.73	470.36	578.11	44.9	398.55	24.06
yciW	-3.41	1.44e-07	168.03	193.82	175.49	35.5	93.83	41.35
sdaC	-3.41	0.02	304.5	371.77	393.35	42.21	275.87	5.23
mlrA	-3.41	0.05	455.1	301.64	302.02	18.29	291.59	6.36
umuC	-3.41	0.03	69.02	104.04	94.79	6.87	72.2	1.42
yfaA	-3.4	0.00304	371.31	293.3	255.14	54.68	195.51	36.15
yidP	-3.4	0.00413	828.43	986.73	1229.53	169.14	657.85	119.48
bglG	-3.4	0.05	93.15	54.67	57.93	4.53	54.47	3.2
elaC	-3.4	0.04	311.89	139.45	174.4	62.61	116.34	19.77
ygaM	-3.4	0.09	31.22	66.57	96.14	17.36	42.22	1.02
yeeA	-3.4	0.00525	189.55	243.72	142.98	43.06	115.66	22.57
yggM	-3.4	0.01	313.65	251.74	185.06	48	166.89	18.12
gltI	-3.4	0.04	75.66	92.63	121.17	7.23	77.73	2.43
yeaS	-3.39	0.02	262.1	168.65	145.35	11.27	126.41	41.23
agaD	-3.39	0.02	368.91	292.08	413.78	34.45	269.04	24.82
dld	-3.39	0.00461	385.36	295.48	311.39	57.42	226.99	23.08
btuB	-3.39	2.22e-08	959.52	799.78	811.7	200.28	422.39	204.26
ssrS	-3.39	0.35	40.17	6.25	9.6	6.21	11.62	0
yfjP	-3.38	0.00403	212.89	227.88	256.89	23.25	163.4	29.15
sraF	-3.38	0.02	561.34	466.14	365.34	43.01	355.19	27.53
rfaZ	-3.38	0.02	67.99	78.82	47.18	13.05	45.94	1.23
yeaB	-3.38	0.01	174.1	225.06	160.24	17.24	136.22	18.78
ygdE	-3.38	5.78e-06	307.18	322.54	299.24	36.26	171.76	87.74
hcaC	-3.38	7.77e-06	95.41	124.03	120.97	24.79	60.28	24.28
prmA	-3.38	0.02	437.62	292.89	284.5	48.13	250.15	14.24
ypjL	-3.38	4.79e-05	183.95	238.29	161.1	24.34	78.95	87.74
yfdE	-3.38	0.00934	233.19	152.14	148.56	29.54	113.91	24.31
manY	-3.38	0.02	255.09	142.83	270.76	13.09	138.36	58.88
setB	-3.37	0.000379	132.81	146.44	131.98	28.22	86.07	15.45
yidD	-3.37	0.00211	48.84	62.08	32.14	24.97	9.66	13.98
flgE	-3.37	0.03	412.99	171.28	317.14	71.26	169.21	47.43
paaI	-3.37	0.28	272.24	41.65	114.17	17.62	112.46	0.69
hypB	-3.37	0.09	37.79	95.4	88.85	3.04	58.61	6.13
yiaW	-3.37	0.03	123.97	139.83	99.67	4.29	99.77	6.1
yhjG	-3.36	0.000116	282.12	283.92	327.7	79.29	176.72	28.85
rhaR	-3.36	0.01	520.93	289.12	367.39	55.43	245.27	71.84
garR	-3.36	0.04	177.47	349.25	239.47	48.06	187.15	2.74
zntR	-3.36	0.02	582.96	522.08	449.56	40.92	401.08	35.77
hypE	-3.36	0.00226	381.27	474.74	426.9	83.83	287.07	32.53
ykiA	-3.36	0.00735	108.92	125.36	114.17	7.17	85.26	15.67
frc	-3.35	0.01	72.33	74.44	67.38	6.77	53.38	6.28
yhfX	-3.35	0.01	180.27	190.77	206.36	6.73	146.66	24.73
dcrB	-3.35	0.000503	282.43	412.11	284.99	26.26	142.53	152.16
ygfO	-3.35	3.71e-05	530.15	492.41	407.38	113.25	265.99	81.4
pepT	-3.35	0.02	257.88	172.03	283.62	36.96	177.18	7.58
yafK	-3.35	0.02	395.72	343.37	239.36	27.28	241.66	34.85
yqgA	-3.35	0.00676	657.65	431.77	324.38	218.22	169.89	86.08
cpxR	-3.35	0.000188	299.7	297.72	185.21	53.13	114.61	90.02
malY	-3.35	0.000618	294.89	248.61	220.74	32.74	155.97	54.74
rarD	-3.34	0.00448	525.13	567.53	423.86	69.62	348.07	58.81
idnT	-3.34	0.00103	412.6	504.51	537.77	119.72	304.52	39.43
yijP	-3.34	0.00106	945.25	771.08	853.02	133.61	559.08	120.57
ygdL	-3.34	0.000292	147.47	242.99	230.67	38.04	93.83	72.57
speB	-3.34	0.04	113.25	299.49	268	54.87	123.28	42.69
ydiS	-3.34	0.00691	71.5	126.47	118.66	21.15	63.64	16.86
yjeJ	-3.34	0.00944	102.99	147.41	127.84	27.73	88.8	2.67
yedW	-3.33	0.04	118.5	94.32	66.64	9.4	72.75	4.5
yebR	-3.33	0.11	100.5	202.9	323.97	24.49	147	25.92
ptsG	-3.33	0.000853	94.28	131.8	138.59	22.99	71.56	22.95
ssnA	-3.33	0.06	159.87	251.62	332.25	28.33	193.92	8.4
ydiE	-3.33	0.00627	128.98	188.29	223.07	1.32	96.97	76.63
yccF	-3.33	0.02	89.66	177.62	162.39	35.04	90.35	12.23
yoeA	-3.33	0.00664	317.29	176.41	240.8	32.79	143.24	60.52
sppA	-3.33	0.00665	157.48	201.7	230.74	12.65	133.73	40.09
metQ	-3.33	0.00757	285.57	337.05	186.4	46.6	163.57	49.6
ydgD	-3.33	0.000858	276.89	223.94	244.86	13.83	156.23	67.99
yigB	-3.32	0.000534	127.66	172.8	197.98	11.28	76.37	76.57
yjiW	-3.32	0.09	73.03	171.18	142.8	9.18	108.2	1.6
yecT	-3.32	0.14	276.12	107.15	132.28	4.91	136.25	18.55
pcm	-3.32	0.01	419.8	402.88	410.63	44.33	315.99	24.12
yjcR	-3.32	0.03	180.27	307.19	234.45	29.01	180.26	16.79
ytfA	-3.32	0.000618	97.94	91.66	97.26	5.41	59.4	27.21
yjiC	-3.32	0.04	100.98	56.31	68.68	3.19	56.63	10.99
argA	-3.31	0.0095	173.63	184.84	166.93	18.97	132.29	13.45
arsB	-3.31	0.02	353.68	340.29	378.22	27.13	282.23	24.39
yihX	-3.31	9.33e-05	947.24	988.46	837.41	304.24	533.13	66.4
yaeJ	-3.31	0.00116	82.95	138.75	128.24	37.93	60.48	17.19
yfcE	-3.3	5.3e-05	193.46	207.58	193.72	27.54	117.81	47.78
flgC	-3.3	0.29	280.45	40.11	139.24	4.05	136.82	0
yqhG	-3.3	0.00553	525.5	357.66	349.41	133.55	248.05	19.39
gadB	-3.3	0.03	172.2	234.28	319.29	12.08	169.51	49.23
sufA	-3.3	0.19	22.77	85.57	107.08	1.71	59.2	6.15
yieN	-3.29	0.000154	436.82	378.37	412.93	79.83	252.75	65.81
hcaB	-3.29	0.07	50.16	116.66	95.64	10.72	67.17	5.01
rbsR	-3.29	0.00276	465.37	354.85	446.64	86.76	281.83	39.36
avtA	-3.29	0.01	570.32	457.44	406.51	58.03	353.34	43.73
malF	-3.28	4.87e-08	366.79	316.34	384.88	138.59	167.76	51.95
recR	-3.28	0.000309	149.31	147.82	181.92	38.36	97.37	20.82
yjhU	-3.28	0.01	356.23	308.67	188.8	44.67	180.61	51.67
ybeT	-3.28	0.03	130.08	140.38	100.02	15.93	99.98	0.63
yicM	-3.27	9.33e-05	333.18	306.35	247.86	62.61	168.81	60.82
yfaU	-3.27	0.000852	269.26	282.03	326.06	25.61	187.35	71.68
yigM	-3.27	6.27e-05	825.47	833.76	736.92	112.85	478.64	192.24
gcvP	-3.27	0.00297	149.13	207.39	219.57	54.99	119.64	13.88
ddpB	-3.27	0.01	243.87	176.92	211.62	36.55	155.63	9.95
sseA	-3.27	1.06e-10	251.65	319.42	278.62	63.16	123.38	100.57
yjiD	-3.27	0.11	304.82	135.07	125.12	19.93	131.68	30.04
flhA	-3.27	0.01	89.99	75	118.82	19.02	65.08	7.75
yieF	-3.27	0.00261	397.4	329.29	449.61	73.52	259.2	49.34
nrfG	-3.26	0.03	615.17	336.51	527.2	67.08	359.74	47.15
frmB	-3.26	0.000925	191.17	249.52	234.08	35.44	143.35	41.35
fliR	-3.26	0.02	122.35	89.95	73.11	5.79	68.64	17.17
yeaR	-3.26	0.04	92.85	81.99	58.81	9.47	63.12	1.29
yihI	-3.26	0.02	76.87	163.76	157.63	55.73	67.98	10.03
chpR	-3.26	0.07	297.66	138.76	204.92	15.22	168.09	20.09
ybgS	-3.26	0.11	83.14	34.23	92.44	4.64	57.72	3.82
xthA	-3.26	0.00947	130.34	76.55	107.96	20.35	68.67	13.76
rplI	-3.26	0.08	179.09	97.12	259.3	45.48	125.91	1.94
ygeY	-3.26	0.00214	391.46	432.51	475.58	109.76	289.93	23.46
dnaN	-3.26	0.03	15.98	20.26	20.56	3.1	14.91	0.21
glnG	-3.25	3.46e-07	217.21	286.66	240.24	67.73	122.27	60.59
yfcF	-3.25	0.02	250.31	319.45	280.74	45.83	220.81	5.14
thiD	-3.25	0.04	62.6	120.4	91.23	19.56	67.99	0.87
yjfP	-3.25	0.00995	333.34	382.27	464.01	31.33	284.2	64.59
bglB	-3.25	0.00342	296.02	200.55	216.6	12.25	141.98	80.83
cvpA	-3.25	0.00276	326.58	241.21	411.4	66.91	185.12	73.62
rfaK	-3.25	0.03	51.33	49.21	38.88	6.35	37.47	0.65
ygcS	-3.25	0.00981	285.73	289.6	190.24	48.25	175.58	25.38
clpA	-3.24	0.01	89	79.84	71.85	8.32	60.78	8.25
yieH	-3.24	3.49e-05	522.8	484.76	466.57	116.84	292.76	78.76
chbF	-3.24	0.06	106.65	186.36	118.33	14.57	111.11	5.24
yjeP	-3.24	0.01	140.08	122.49	139.92	18.47	103.6	7.07
yagN	-3.24	0.00243	479.99	366.05	339.37	26.07	242.67	121.59
yhiS	-3.24	0.08	21.23	68.23	54.7	31.3	18.07	0.74
spf	-3.24	0.34	93.93	7.35	42.07	3.48	39	3.2
chpB	-3.24	0.04	152.82	325.94	195.96	171.32	39.89	31.65
yjiA	-3.24	0.00492	109.82	176.69	126.01	25.87	84.48	26.19
yfaX	-3.24	0.000453	169.76	194.91	222.29	53.73	119.08	21.98
ygeW	-3.24	0.000434	529.37	420.16	523.85	70.85	303.78	111.72
tsgA	-3.24	3.09e-05	656.21	635.91	607.82	137.66	380.14	112.57
cueR	-3.24	0.44	11.37	90.85	15.78	1.86	34.13	1.28
ydfP	-3.24	0.04	136.18	247.65	131.45	27.4	113.04	28.73
potG	-3.23	0.05	88.97	186.03	195.55	19.5	109.82	23.95
yhcM	-3.23	0.00391	1006.46	784.41	651.97	149.29	515.5	140.6
yjcQ	-3.23	0.00434	336.55	274.25	232.45	42.42	187.28	46.71
srlA	-3.23	0.000145	493.54	621.93	495.77	23.29	256.55	264.49
ihfA	-3.23	0.14	24.79	6.48	17.56	1.68	11.97	2.33
yaaI	-3.23	0.01	123.8	137.85	124.78	18.4	99.9	6.03
nadD	-3.23	0.09	17.17	37.42	12.92	4.33	7.99	11.23
yraI	-3.23	0.03	229.83	232.59	223.58	10.35	195.88	10.95
trxC	-3.23	0.07	121.47	140.28	262.72	27.67	124.08	19.39
yfbF	-3.23	0.00126	367.81	273.44	253.52	84.74	175.49	38.89
thiE	-3.23	0.00307	254.26	291.23	411.26	29	170.92	121.52
caiD	-3.22	0.02	104.83	167	137.07	8.2	99.29	25.37
iclR	-3.22	0.02	280.76	203.43	232.26	23.89	190.49	15.65
djlC	-3.22	0.01	356.29	249.85	289.93	23.14	221.71	45.58
yghS	-3.22	0.000316	267.17	278.96	213.02	54.85	153.48	44.72
ysgA	-3.22	0.00753	401.07	587.87	437.48	81.28	323.92	63.29
citE	-3.22	0.06	30.9	84.83	71.59	27.24	35.72	0.38
rraA	-3.21	0.01	263.42	161.96	182.68	149.2	60.63	6.34
ydhA	-3.21	0.16	197.55	41.6	197.79	45.17	98.4	1.06
yneF	-3.21	0.03	195.5	126.96	192.86	31.72	132.06	3.5
mglB	-3.21	0.00366	230.98	292.83	295.81	80.3	182.4	8.79
sgrS	-3.21	0.03	140.7	111.89	135.38	3.9	107.2	13.07
uidC	-3.21	0.00873	121.72	165.46	115.06	13.47	92.87	26
yafS	-3.21	0.03	355.95	296.69	161.25	37.22	174.98	58
frdA	-3.21	0.00191	274.12	315.52	346.89	18.58	204.5	86.77
pepE	-3.2	0.06	401.38	254.84	385.44	23.98	300.21	8.09
agaW	-3.2	0.28	62.04	503.73	252.4	8.48	212.42	43.98
elaB	-3.2	0.06	564.21	372.38	314.37	31.38	337.75	34.02
cmtA	-3.2	0.000233	379	395.44	309.47	28.29	206.86	129.67
tnaA	-3.2	0.000255	441.85	501.25	524.33	147.65	299.25	46.12
fimH	-3.2	0.000482	438.49	511.97	487.49	60.72	307.89	110.32
insH_8	-3.2	0.03	34.76	32.74	35.69	0.37	28.32	4.63
metE	-3.2	0.03	212.73	368.15	356.13	49.93	226.8	31.24
yddH	-3.2	0.07	361.99	232.42	263.42	13.96	255.77	3.06
araF	-3.19	0.03	175.63	164.21	188.62	19.27	147.19	3.82
yegD	-3.19	0.00103	84.85	92.17	89.2	5.7	56.67	26.52
yhdJ	-3.19	0.000117	478.26	472.75	406.23	106.63	276.05	74.19
ybcD	-3.19	0.000362	252.92	304.6	260.99	36.25	170.72	67.48
yghQ	-3.19	0.01	261.7	179	206.91	38.32	158.4	16.72
uvrB	-3.18	0.00176	305.66	316.62	237.49	60.42	186.84	40.53
dppB	-3.18	0.02	198.69	228.92	268.1	29.48	185.12	12.03
yghU	-3.18	0.00681	427.53	479.66	489.39	59.45	345.44	54.53
hisH	-3.18	0.16	52.12	163.38	196.11	20.95	111.5	1.48
dcuA	-3.18	0.00378	332.85	315.64	251.34	38.71	205.91	54.4
proB	-3.18	0.13	24.73	93.78	82.72	14.42	48.07	4.42
yggC	-3.18	1.91e-07	273.91	288.9	287.08	37.33	143	111.91
chiA	-3.18	0.000392	637.58	531.81	620.18	152.26	375.85	75.56
napH	-3.17	7.88e-05	209.34	286.68	211.95	119.16	101.55	27.73
insC_8	-3.17	0.00927	293.39	237.44	174.95	49.79	154.8	32.69
btuD	-3.17	0.19	149.34	53.08	73.76	2.86	84.64	0.93
insC_4	-3.17	0.01	286.79	240.22	172.34	45.49	158.55	30.42
yafF	-3.17	0.06	80.1	134.38	131.63	6.02	96.96	9.54
yeeN	-3.16	0.12	95.93	59.52	43.95	4.58	58.88	0.89
yjeM	-3.16	0.00981	347.58	234.22	291.39	48.58	206.63	35.87
ygjK	-3.16	0.00831	574.92	484.76	492.66	69.23	386.1	58.4
evgS	-3.16	0.01	133.18	99.76	97.56	21.86	79.99	8.22
fhlA	-3.16	0.00028	284.23	267.22	323.99	92.54	177.48	28.2
ulaE	-3.16	0.04	77.78	133.41	135.1	21.72	88.13	4.76
yieL	-3.16	0.000294	518.01	507.23	484.96	28.18	307.34	175.73
yfjJ	-3.16	0.03	160.08	144.15	162.45	18.54	131.63	1.76
atoC	-3.16	0.03	227.16	208.51	208.71	14.4	180.29	15.44
insJ	-3.16	0.01	261.01	265.63	145.04	83.01	132.84	14.37
yniC	-3.16	0.00782	569.24	352.62	406.73	98	284.43	67.63
sufC	-3.15	0.02	250.33	209.82	135.83	25.03	139.63	34.88
minC	-3.15	0.07	79.96	45.37	65.6	0.18	56.03	5.68
glnE	-3.15	1.26e-20	169.9	202.8	184.07	84.31	66.18	48.66
ymcD	-3.15	0.14	165.29	121.14	271.64	4.13	173.91	0.95
fimC	-3.15	0.04	59.42	66.97	51.2	3.65	50.28	4.09
ycbL	-3.15	0.05	41.32	90.75	73.62	4.68	50.68	13.19
fhuA	-3.14	0.000417	495.78	430.8	588.68	76.96	301.36	141.01
yieM	-3.14	0.00115	596.26	434.38	451.39	69.52	301.73	135.3
yobB	-3.14	0.07	210.97	221.85	331.3	16.92	224.25	7.88
yjbI	-3.14	0.03	96.2	70.24	52.64	11.69	52.23	9.89
yejO	-3.14	0.00757	500.99	423.31	378.01	75.97	313.86	47.64
yejK	-3.14	0.02	275.71	179.1	274.68	21.56	185.07	36.52
rrfA	-3.13	0.5	20.42	4.77	0	1.05	7.33	0
ddpA	-3.13	0.05	259.53	159.47	279.85	18.33	189.41	23.51
csgA	-3.13	0.04	232.96	264.69	195.98	7.48	199.16	20.66
ycjV	-3.13	0.05	75.58	65.05	50.14	7.43	54.39	1.02
ompN	-3.13	0.03	163.36	133.27	127.76	10.14	115.64	14.67
yeaU	-3.13	0.01	121.02	99.34	101.34	25.59	80.72	1.82
entE	-3.13	0.01	133.02	180.66	142.74	35.13	111.02	7.8
ddpC	-3.13	0.000143	426.6	479.94	427.66	127.74	274.16	57.31
yoaC	-3.13	0.02	166.02	293.32	167.75	32.28	130.31	52.5
yheT	-3.13	0.04	388.51	511.97	391.2	20.01	369.36	34.79
mscS	-3.12	0.00263	329.8	261.5	286.34	61.33	200.23	36.74
citA	-3.12	0.000713	226.49	196.95	278.1	27.57	137.05	77.47
modC	-3.12	0.07	119.9	244.58	171.54	18.01	141.96	18.45
ycdC	-3.12	0.08	158.17	136.25	72.06	20.76	100.14	0.82
trmH	-3.12	0.01	69.75	109.6	113.82	9.52	65.33	25.12
ydhS	-3.12	0.04	206.74	180.13	238.16	11.65	180.3	13.55
pnp	-3.12	0.54	1.35	24.44	1.64	4.98	4.25	0.63
truD	-3.12	0.08	148.59	89.45	224.39	21.18	111.14	24.09
lyxK	-3.12	0.000649	256.14	278.64	375.65	152.74	143.22	27.5
yqfA	-3.12	0.03	486.18	349.63	560.1	48.43	358.94	60.09
recC	-3.12	0.02	16.96	27.4	23.89	0.26	17.01	5.8
sgcA	-3.12	0.15	336.04	445.17	804.21	33.34	476.44	8.75
ybeR	-3.11	0.07	217.16	261.78	193.88	10.88	206.96	1.72
dkgB	-3.11	0.03	340.44	256.42	154.84	34.88	156.81	67.27
hypA	-3.11	0.01	199.19	180.57	140.65	15.84	128.43	31.48
thiH	-3.11	8.1e-05	669.95	588.17	518.1	244.86	320.67	58.98
ppdA	-3.11	0.05	412.44	224.92	287.72	14.75	239.04	56.43
rhaT	-3.11	4.17e-06	863.81	853.34	816.22	185.77	493.19	202.73
yiaN	-3.11	0.000155	209.38	199.27	267.34	24.42	117.29	95.74
yhdL	-3.1	0.13	251.33	568.37	239.67	83.07	263.07	13.01
yaiP	-3.1	0.00319	539.29	473.77	424.24	65.43	331.77	93.48
slyX	-3.1	0.04	18.38	22.99	28.07	1.15	19.41	2.66
bfr	-3.1	0.08	129.88	202.43	122.72	9.27	133.69	7.32
insC_5	-3.1	0.01	292.11	235.77	168.06	50.1	156.41	32.54
fbaB	-3.1	0.05	559.1	347.78	342.63	34.07	325.98	59.81
gph	-3.1	0.0094	321.31	477.97	457.6	118.84	287.79	24.75
katE	-3.1	0.01	132.42	97.87	155.92	35.13	89.83	7.51
dmsB	-3.1	3.68e-05	291.68	223.26	297.9	36.39	137.11	113.49
ycdM	-3.1	0.02	147.44	220.65	155.64	40.13	128.54	9.62
fimF	-3.09	0.01	229.39	332.44	229.67	57.34	182.76	31.65
ytfF	-3.09	0.03	131.03	218.84	292.19	39.65	138.48	44.02
yfeG	-3.09	0.03	189.8	247.72	268.23	26.15	190.52	20.32
csrB	-3.09	0.24	100.87	247.56	76.97	10.18	128.88	1.29
yehP	-3.09	0.11	154.92	76.07	155.91	10.44	115.4	2.3
ftsN	-3.09	0.4	7.57	45.05	11.18	0.79	20.16	0.06
yfhJ	-3.09	0.11	109.71	203.77	158.24	3.77	149.88	0.87
yejE	-3.09	0.00719	168.61	211.19	233.83	23.15	145.38	41.66
yicO	-3.08	0.00959	374.34	248.44	312.64	95.39	213.53	14.55
thyA	-3.08	0.08	160.26	50.08	122.11	38.45	64.72	14.05
yjiJ	-3.08	0.00435	337.85	299.94	385.37	63.97	240.54	47.6
insC_10	-3.08	0.02	294.88	242.45	168.3	45.49	164.43	33.25
bfd	-3.08	0.01	257.13	228.22	243.66	31.74	190.95	24.75
agp	-3.08	0.01	192.76	208.55	187.98	28.28	155.69	15.92
xdhB	-3.08	0.000138	281.93	297.4	301.9	32.77	179.79	95.41
gatA	-3.07	0.22	4.03	20.36	23.8	2.45	13.27	0.7
yjjN	-3.07	0.07	57.57	44.85	81.35	8.4	51.3	2.33
yqiJ	-3.07	0.25	304.6	78.63	126.21	23.66	145.09	2.49
yfgI	-3.07	0.17	212.28	104.24	65.04	23.16	96.24	11.2
flgG	-3.07	0.04	109.19	182.93	91.21	5.81	77.51	50.88
ykgH	-3.07	0.02	51.14	24.11	47.25	22.47	20.27	1.48
rihB	-3.07	0.18	54.62	112.34	187.36	11.13	102.56	5.12
exo	-3.07	0.03	146.77	149.02	128.81	8.21	118.7	16.09
idnO	-3.07	0.00119	135.89	97.51	123.32	26.59	75.6	22.81
phnJ	-3.07	0.16	71.89	357.96	388.29	53.31	174.06	58.77
yijE	-3.07	0.000509	455.2	425.8	433.86	83.94	290.28	83.58
yaiL	-3.06	0.00844	355.37	189.62	233.61	58.95	138.59	80.02
yaiO	-3.06	2.02e-05	582.69	677.56	560.16	178.07	350.77	115.86
yaiI	-3.06	0.06	98.75	217.1	177.06	17.61	125.36	25.72
yibH	-3.06	4.67e-06	494.94	366.56	464.81	134.99	231.05	108.59
ulaG	-3.06	0.00512	457.9	330	234.97	108.42	166.83	93.1
menB	-3.06	0.15	40.59	170.14	187.28	16.2	89.02	33.62
ruvC	-3.06	0.27	2.68	26.3	29.72	1.69	16.43	1.89
ygbE	-3.06	0.01	533.4	597.1	631.75	51.08	451.33	101.06
yegS	-3.06	0.04	176.57	102.33	206.72	9.54	115.57	42.84
insC_7	-3.05	0.01	297.01	223.52	179.46	50.41	157.48	36.65
yhgF	-3.05	0.04	131.82	246.06	187.27	25.79	146.16	21.94
yadB	-3.05	0.04	273.94	179.82	267.01	44.02	197.76	3.76
fliI	-3.05	0.13	25.16	82.52	91.81	20.87	46.79	2.12
yhiJ	-3.05	0.00019	116.94	111.52	100.39	24.44	68.87	22.9
zraS	-3.05	0.000938	428.26	386.59	388.09	80.42	271.23	69.39
eptB	-3.04	1.73e-09	770.12	658.37	718.92	155.15	356.66	263.01
ymfT	-3.04	0.21	102.74	325	95.62	35.2	68.92	87.96
pppA	-3.04	0.03	239.29	164.26	195.61	17.47	161.08	26.57
argR	-3.04	0.2	24.71	28.9	79.96	19.85	26.14	1.98
yjhA	-3.04	0.13	149.99	213.49	66.13	26.08	110.61	11.6
ydjJ	-3.04	0.02	149.7	183.66	112.14	10.65	109.25	34.76
dcp	-3.04	0.07	85.62	89.19	140.86	10.5	90.21	6.76
artJ	-3.04	0.04	588.99	411.67	338.14	34.86	344.87	81.83
yidE	-3.04	0.000167	562.47	509.04	512	144.65	333.77	82.93
yhhS	-3.03	0.006	188.3	210.68	224.36	24.79	152.92	38.96
blc	-3.03	0.01	364.77	413.06	273.69	65.77	257.78	42.36
creC	-3.03	0.03	263.01	438.51	471.31	77.13	294.38	35.63
trmE	-3.03	0.26	5.32	34.53	14.65	2.41	10.2	7.2
guaD	-3.03	0.00813	496.53	474.96	396.75	83.36	338.56	54.01
bax	-3.03	0.02	906.77	710.15	750.58	112.39	633.66	69.22
ilvI	-3.03	0.006	451.17	363.38	339.86	62.1	273.48	68.44
ybcS	-3.03	0.02	337.37	391.69	383.2	56.82	296.58	30.13
yebT	-3.03	0.01	145.38	143.68	109.67	13.48	98.79	26.54
ybiU	-3.02	0.03	180.33	112.06	152.2	14.37	114.58	25.22
yjdI	-3.02	0.19	81.07	228.81	119.1	10.39	131.37	3.27
yfbG	-3.02	0.00227	228.18	225	231.04	54.09	159.57	27.3
yqiK	-3.02	0.00141	349.49	279.54	238.8	79.28	178.13	52.87
yaiE	-3.02	0.01	123.43	148.53	189.65	3.99	105.7	52.65
dgoD	-3.02	0.00514	301.66	308.86	494.86	50.8	168.99	184.84
yeeX	-3.02	0.06	207.05	108.05	138.46	40.83	116.24	1.32
mtlD	-3.02	0.08	191.54	68.5	113.87	38.7	74.38	21.51
hokB	-3.02	0.1	47.25	16.78	43.58	11.79	25.9	0.39
yaiW	-3.01	0.04	151.12	142.3	214.73	16.04	136.62	23.1
yggX	-3.01	0.02	456.23	572.86	448.22	131.82	381.1	2.74
hybC	-3.01	0.00438	383.04	380.34	306.77	48.04	252.93	75.77
yhhN	-3.01	0.00321	450.09	562.36	445.33	200.67	309.8	11.97
ltaE	-3.01	0.07	131.35	215.45	345.65	28.75	147.91	70.11
leuD	-3.01	0.03	132.41	156.51	150.85	2.92	124.34	23.8
fdoG	-3.01	0.04	319.73	512.63	542.04	87.7	356.57	35.19
ycdS	-3.01	0.05	132.88	128.99	92.65	13.34	101.93	6.55
ibpA	-3.01	0.01	831.51	489.68	578.3	221.53	393.76	66.87
ygbM	-3.01	0.00702	455.21	400.49	351.58	44.55	292.91	86.52
potA	-3	0.05	84.04	126.58	66.16	17	69.04	11.25
yqeF	-3	8.21e-05	284.06	221.55	243.49	63.7	148.71	57.81
eco	-3	0.02	259.83	149.97	199.31	21.7	139.4	54.71
gmr	-3	0.00051	157.69	136.7	140.01	18.57	93.6	42.99
gspI	-3	0.03	130.79	88.68	113.31	9.36	90.56	15.54
ycjM	-3	0.03	62.35	81.65	83.68	6.17	61.95	11.01
yjhH	-3	0.000127	285.89	316.45	200.51	117.27	122.97	57.58
alsE	-3	0.03	209.71	266.12	218.95	47.74	187.88	6.6
yjgJ	-3	0.04	463.16	231.89	238.81	83.37	190.53	63.05
fdoH	-3	0.000258	171.72	227.54	181.19	91.63	102.68	18.81
yghY	-3	0.00454	199.23	272.12	214.97	69.94	154.26	21.19
gltL	-3	0.07	33.87	79.89	46.09	20.88	33.92	2.96
ydcY	-2.99	0.08	66.56	58.18	110.07	11.34	65.15	5.22
helD	-2.99	0.06	45.9	75.6	78.29	11.37	56.04	2.07
yaiZ	-2.99	0.16	492.17	279.84	125.96	175.56	155.2	0.82
yadM	-2.99	0.17	52.81	75.47	174.93	49.87	56.2	5.31
yfgB	-2.99	0.02	260.55	225.34	256.2	45.5	196.73	17.93
nanA	-2.99	0.02	570.35	380.97	665.15	109.65	383.88	81.51
codA	-2.99	0.00783	147.89	151.92	191.17	21.55	119.2	33.38
rsd	-2.99	3.47e-05	445.41	428.6	422.97	266.16	188.55	31.58
yiaH	-2.98	0.00194	584.95	520.11	461.66	147.51	351.41	63.29
yjjJ	-2.98	0.06	365.66	431.77	492.28	40.88	389.83	12.92
eutJ	-2.98	0.02	175.74	180.97	197.11	21.88	152.9	18.55
yahD	-2.98	0.09	167.21	65.13	104.65	34.19	80.31	5.95
parE	-2.98	0.47	2.36	0.12	0.62	0.13	0.62	0.37
ompG	-2.98	0.15	49.26	54.55	108.65	6.97	63.75	2.7
ydiI	-2.98	0.04	122.42	121.92	218.15	39.04	109.15	17.26
yfjW	-2.98	0.1	28.71	56.2	25.42	2.37	27.53	9.28
yjtD	-2.98	0.00374	361.61	257.62	235.46	61.23	176.58	72.04
ggt	-2.98	0.00664	246.25	265.04	235.2	27.76	186.17	50.68
ygcB	-2.98	0.00155	546.59	434.5	403.6	68.16	294.93	136.79
mtr	-2.97	6.27e-05	510.9	457.16	448	76.61	286.9	150.93
ydcC	-2.97	0.07	73.19	58.76	40.24	6	49.64	4.4
fimG	-2.97	0.0011	907	606.98	584.6	136.86	339.3	301.86
yghX	-2.97	0.06	174.37	301.46	281.77	15.37	215.44	33.25
livK	-2.97	0.04	305.64	286.84	356.67	35.28	271.47	24.15
rrsC	-2.97	0.05	161.16	265.83	240.62	44.49	6.94	213.73
yfjL	-2.97	0.03	581.37	423.94	403.16	92.5	369.26	36.36
ygjE	-2.96	0.02	253.61	297.66	372.79	74.99	228.36	26.85
yqeK	-2.96	0.12	38.62	9.4	43.97	10.08	16.52	7.92
ybfC	-2.96	0.27	29.94	5.22	29.44	0.89	20.96	0.41
yncK	-2.96	0.01	265.97	196.09	283.83	57.31	185.34	23.97
prpD	-2.96	0.00148	136.02	104.56	124.1	47.59	76.73	9.01
baeS	-2.96	0.04	65.88	64.94	90.27	8.01	62.28	7.37
nuoG	-2.96	3.59e-05	28.11	42.45	36.41	8.27	17.89	14.11
hyfR	-2.96	0.01	362.58	299.74	303.59	51.71	250.52	40.68
tatA	-2.96	0.00342	31.76	39.41	39.75	25.73	15.75	0.65
yphE	-2.96	0.05	123.33	197.49	162.47	16.71	134.24	19.04
yfiQ	-2.96	0.00768	169.95	193.51	201.69	23.97	141.61	36.15
yidX	-2.96	5.5e-05	816.98	576.73	736.84	181.9	389.37	216.25
ydgI	-2.96	0.03	126.61	98.85	168.04	22.56	98.16	20.06
ygcJ	-2.95	1.49e-10	320.13	300.37	272.14	66.63	141.7	125.69
aaeA	-2.95	0.00264	674.16	637.87	788.13	132.96	487.17	137.69
cueO	-2.95	0.04	395.27	323.74	337.73	35.92	309.26	24.41
ego	-2.95	0.09	87.45	164.46	138.91	12.75	118.39	5.04
rbsC	-2.95	0.03	364.7	432.99	354.09	52.57	325.14	28.11
yfdO	-2.95	0.04	93.91	131.15	189.57	6.85	89.19	54.85
proP	-2.95	0.02	647	609.48	640.22	102.04	522.07	47.52
ydjG	-2.94	0.12	318.09	161.99	359.92	20.35	255.16	17.61
ldcC	-2.94	0.01	346.87	281.74	273.6	34.8	231.74	55.98
cusS	-2.94	0.01	200.9	242.21	159.63	35.81	144.72	37.12
ybhA	-2.94	0.01	321.49	235.8	232.41	62.32	195.02	27.41
nth	-2.94	0.02	220.69	245.9	216.14	30.19	181.98	31.18
ygcN	-2.94	0.00664	299.32	263.53	312.32	27.51	215.63	71.64
yiiT	-2.94	0.000843	210.71	244.54	249.25	146.35	115.84	4.34
yrhB	-2.93	0.2	191.28	55.8	79.42	4.88	72.27	42.04
pncA	-2.93	0.01	291.55	352.13	322.32	45.45	248.55	53.08
ydcW	-2.93	0.05	151.68	136.48	193.62	11.35	141.71	16.86
yifB	-2.93	0.00411	440.35	354.94	432.33	65.65	291.73	88.68
ssuE	-2.92	0.1	93.89	262.97	258.13	26.98	152.2	43.52
mcrC	-2.92	0.05	29	51.47	33.36	6.64	30.31	4.11
nadC	-2.92	0.04	106.1	130.4	153.87	11.59	108.55	19.19
yceK	-2.92	0.07	117.06	42.15	91.57	13.3	54.01	25.25
yafW	-2.92	0.04	223.44	314.79	304.96	6.75	235.11	58.52
malG	-2.92	0.02	132.49	237.03	181.22	51.33	130.31	19.84
citG	-2.92	0.14	95.27	235.19	160.27	8.91	149.02	15.08
adhE	-2.92	0.02	200.35	154.76	163.84	28.23	140.13	18.1
artP	-2.92	0.02	177.41	176.39	208.78	21.83	150.42	30
yfjZ	-2.91	0.13	282.05	247.52	568.5	24.23	292.96	77.36
ypeA	-2.91	0.00207	107.02	109.57	76.72	11.27	60.05	37.54
metN	-2.91	0.01	255.48	257.08	241.54	32.32	197.31	42.38
ptrB	-2.91	0.02	356.39	341.44	286.39	24.15	256.67	74.07
puuD	-2.91	0.13	340.3	175.87	234.15	8.42	239.54	14.75
aphA	-2.91	0.05	227.95	118.25	150.17	17.52	126.37	35.92
ydcF	-2.91	0.04	265.03	260.52	308.03	31.07	239.94	26.07
bglF	-2.91	5.97e-05	382.08	380.01	362.04	82.47	235.12	99.56
ydhU	-2.91	0.02	178.57	128.38	158.63	25.56	124.12	18.35
napA	-2.91	0.01	202.45	208.94	281.11	30.78	169.53	52.05
yciK	-2.91	0.04	80.47	108.53	111.32	5.83	84.6	17.01
yghE	-2.91	0.03	91.67	116.4	133.71	25.97	90.07	7.77
insC_1	-2.91	0.01	278.27	238.55	176.61	47.33	168	38.2
nanR	-2.91	0.11	108.94	129.72	46.93	4.31	75.89	22.84
mbhA	-2.91	0.11	92.25	119.25	151.12	4.01	117.8	5.23
tdcF	-2.9	0.000498	382.55	394.85	390.75	182.37	234.56	21.32
malE	-2.9	0.000316	189.48	213.63	235.26	38.4	134.9	63.82
argP	-2.9	0.06	82.51	150.11	184.76	13.28	101.01	38.32
recA	-2.9	0.13	6.26	2.37	5.7	0.83	4.14	0.33
metC	-2.9	0.00675	542.05	520.7	430	48.38	361.93	134.91
yjjW	-2.9	0.04	90.04	121.42	131.44	22.96	96.88	3.5
ascG	-2.9	0.03	155.42	130.09	232.26	24.17	126	39.46
ybiH	-2.9	0.05	120.97	140.11	166.23	9.78	126.09	16.53
znuC	-2.9	0.1	328.61	158.59	272.94	35.09	226.68	9.31
yccA	-2.9	0.03	475.18	567.35	339.84	71.97	361.72	68.11
torR	-2.9	0.00795	205.32	155.51	192.31	60.7	131.9	11.41
cld	-2.9	0.04	251.54	262.05	325.8	29.62	242.46	28.69
yedV	-2.89	0.04	65.03	106.41	61.81	24.63	56.69	4.75
dusC	-2.89	0.08	70.43	151.94	99.21	19.19	83.74	14.42
barA	-2.89	0.000408	275.27	189.06	240.49	30.52	116.77	121.16
ybjD	-2.89	0.04	84.45	77.99	69.92	8.6	67.64	7.22
tnaB	-2.89	0.00965	238.84	215.67	167.77	61.28	148.96	19.56
groL	-2.89	0.08	11.42	8.47	5.33	1.69	6.99	0.64
yraK	-2.89	0.01	681.93	489.89	704.29	82.83	456.98	149.17
yegZ	-2.89	0.16	220.56	101.35	61.48	81.91	17.4	55.77
ytfP	-2.89	0.11	149.68	277.65	457	108.6	187.96	35.03
yfgH	-2.89	0.03	143.31	150.56	166.74	24.34	130.07	11.99
insM	-2.89	0.07	225.76	89.29	183.49	4.45	105.28	76.12
yafV	-2.89	0.06	289.98	237.57	261.68	29	241.19	11.39
fliQ	-2.89	0.05	129.31	119.91	118.52	20.12	110.76	0.86
yoaE	-2.88	0.05	91.44	81.78	85.97	4.14	76.69	12.14
yjhR	-2.88	0.01	212.44	217.22	243.86	38.51	174.63	33.17
ycfR	-2.88	0.12	30.19	21.28	57.1	16.65	23.58	0.68
yegT	-2.88	0.03	449.1	266.95	364.22	39.34	277.59	78.04
ebgA	-2.88	0.0033	421.99	402.03	537.05	87.24	308.88	109.6
fucR	-2.88	2.45e-06	255.58	252.41	230.31	57.81	143.79	77.38
yecD	-2.88	0.01	362.06	497.77	403.15	77.76	317.37	68.82
tas	-2.88	0.04	320.26	288.93	287.06	35.31	267.07	19.39
ycfS	-2.88	0.00962	134.21	179.39	152.88	8.66	112.42	51.03
ydhO	-2.88	0.16	311.42	97.86	188.31	19.2	159.8	38.91
ydjE	-2.88	0.00692	115.97	142.02	138.55	18.78	98.27	29.14
ttdA	-2.88	0.02	266.45	459.5	326.28	87.27	246.58	57.07
ada	-2.88	0.21	39.93	192.61	116.62	10.68	85.89	32.16
lldR	-2.88	4.55e-08	220.4	235.58	197.38	82.27	116.03	51.94
dppF	-2.88	0.01	155.33	160.51	208.23	31.93	133.54	27.43
ylaC	-2.87	0.00635	307.48	450.33	252.09	88.78	187.68	108.04
gspC	-2.87	0.00531	394.31	336.91	269.25	55.11	227.98	89.66
ychJ	-2.87	0.04	346.97	310.81	287.37	53.67	278.18	9.38
bdm	-2.87	0.12	265.35	372.88	107.5	5.26	118.77	161.81
ppiD	-2.87	0.03	210.91	181.51	211.28	10.39	173.54	34.45
sucD	-2.87	0.37	17.9	142.81	60.78	3.63	73.05	1.87
maeB	-2.87	0.00368	134.48	137.79	140.18	20.89	99.18	33.03
ybhD	-2.87	0.07	205.38	148.72	97.47	17.27	120.8	27.28
aroP	-2.87	0.06	238.7	227.65	320.31	39.72	235.31	8.8
yggU	-2.87	0.07	162.08	80.2	109.63	16.93	94.96	16.99
yqhH	-2.87	0.04	565.73	754.72	360.38	40.15	386.95	198.36
ybcV	-2.87	0.2	74.09	191.51	89.73	12.91	110.57	3.96
mazG	-2.87	0.04	230.58	124.08	133.78	34.45	112.91	35.17
insB_7	-2.87	0.01	438.39	490.08	436.71	91.49	360.82	49.39
dcuS	-2.87	0.000411	369.32	338.66	327.78	59.53	227.58	101.52
yihV	-2.87	0.05	173.45	232.51	213.83	36.05	180.51	8.3
selD	-2.87	0.1	98.32	116.6	179.14	19.72	118.23	4.46
yjhS	-2.86	0.00347	136.92	155.46	150.17	44.17	104.98	16.18
aceB	-2.86	0.05	173.7	120.83	181.67	11.99	135.71	25.52
hyfE	-2.86	0.000511	223	248.67	257.62	69.86	161.46	43.51
speF	-2.86	0.02	247.79	237.08	201.74	43.49	182.26	27.24
ygaW	-2.86	0.05	329.41	347.03	211.38	36.49	248.4	39.8
rpiA	-2.86	0.4	12.46	52	7.24	15.12	12.44	0.35
yjbM	-2.86	0.21	37.57	79.66	36.52	1.96	51.76	0.99
yeiI	-2.85	0.04	143.59	206.64	190.73	28.89	151.92	17.3
yfdQ	-2.85	0.06	132.37	105.67	99.45	12.4	101.64	8.46
ycgG	-2.85	0.000566	102.66	98.94	86.74	25.03	63.63	20.53
yjjU	-2.85	2.01e-05	483.97	469.02	505.16	67.63	279.07	210.48
uxaA	-2.85	0.02	204.65	266.25	315.31	57.39	193.94	42.25
yciA	-2.85	0.06	279.84	304.22	184.61	16.15	221	43.43
moaB	-2.85	0.000358	105.24	109.95	120.38	39.89	71.3	16.66
trpA	-2.85	0.07	97.7	109.87	185.82	18.16	103.27	24.29
arsC	-2.85	0.21	213.63	139.38	65.73	17.5	131.28	2.46
kdpA	-2.85	0.00261	119.71	123.84	114.06	24.75	84.73	24.87
yhjX	-2.85	0.02	469.15	386.37	333.68	110.97	308.23	23.09
mdtB	-2.85	0.04	86.64	132.39	114.12	20.99	92.08	9.78
cmr	-2.85	0.05	200.77	224.08	199.16	29	187.32	10.8
yajO	-2.85	0.000341	120.26	162.75	176.61	55.33	87.66	34.12
yeaH	-2.84	0.07	93.23	71.9	132.29	14.27	82.66	12.64
mgtA	-2.84	0.03	270.95	164.16	214.41	35.69	164.75	41.51
yfjH	-2.84	0.12	52.48	61.69	81.56	3.43	65.79	0.85
hyfD	-2.84	0.1	75.66	175.02	126.63	17.72	106.18	15.02
yraH	-2.84	0.08	582.47	265.19	512.66	45.13	367.87	89.77
yggF	-2.84	0.16	76.36	222.3	259.46	43.29	152.52	10.9
modA	-2.84	0.02	128.32	126.53	153.78	35.42	107.3	9.62
ibpB	-2.84	0.05	213.15	309.35	195.12	53.3	199.91	11.93
mdtF	-2.84	0.00119	467.54	515.63	513.25	113.51	346.93	104.62
mrr	-2.84	0.06	196.81	131.41	210.8	30.79	156.13	11.12
tsr	-2.84	0.05	162.28	275.03	230.12	30.13	187.81	28.09
ytfR	-2.83	0.03	156.09	168.53	188.57	20.76	143.72	24.88
kduI	-2.83	0.00146	289.7	254.64	193.38	61.88	153.08	67.47
zraP	-2.83	0.07	124.89	352.62	410.4	102.01	139.89	106.89
yfjU	-2.83	0.04	171.68	176.15	118.62	16.84	131.24	24
ydgJ	-2.83	0.1	205.52	161.99	158.11	14.08	174.06	1.06
rbsK	-2.83	0.00229	270.04	273.1	257.86	108.13	180.25	16.76
gspH	-2.83	0.08	96.26	77.62	117.27	11.64	91.41	2.85
tatD	-2.83	0.03	255.25	352.71	394.36	93.25	261.55	19.98
yggW	-2.83	0.01	271.9	244.91	286.17	38.33	209.9	51.2
yfjK	-2.83	0.02	314.7	247.83	273.58	40.09	220.87	50.51
pyrE	-2.83	0.000835	258.29	260.89	333.26	49	179.25	97.92
garL	-2.82	5.73e-05	147.88	152.69	200.69	44.73	92.31	57.85
xseA	-2.82	0.05	175.46	154.04	185.23	12.9	153.55	22.44
yhiL	-2.82	0.08	36.09	44.88	38.27	4.28	38.22	0.94
rbn	-2.82	0.00632	443.94	498.64	360.97	42.11	302.26	149.29
yeeL	-2.82	0.03	90.75	88.66	130.82	23.27	82	10.94
yfcN	-2.82	0.25	34.56	143.42	95.09	10.76	86.84	1.9
ydcJ	-2.82	0.09	165.63	130.58	131.75	4.98	140.76	9.04
kdpC	-2.82	0.17	135	243.19	124.8	9.92	166.94	4.87
yjcH	-2.82	0.03	476.14	335.95	324.9	31.68	289.7	104.87
ybiV	-2.82	0.08	249.65	149.04	156.63	16.72	162.86	25.02
yjdP	-2.82	0.03	319.53	183.05	219.96	73.88	171.7	28.9
fliE	-2.82	0.17	69.73	193.22	215.26	22.46	144.74	8.49
yhfK	-2.82	0.01	411.15	529.7	481.46	106.87	370.43	56.44
yfcT	-2.82	0.03	348.85	306.23	376.98	60.98	291.81	30.28
pflC	-2.82	0.09	146.84	106.08	129.42	5.17	124.75	8.8
flgI	-2.82	0.03	109.58	92.32	133.55	13.35	89.05	23.2
proY	-2.82	0.01	732.08	489.26	484.76	127.89	397.01	124.57
yhiP	-2.81	0.04	476.04	501.05	472.68	51.22	428.77	55.03
ybjG	-2.81	0.05	69.62	141.43	91.84	36.18	69.37	10.52
tiaE	-2.81	0.04	180.31	175.19	269.47	32	165.62	36.8
narZ	-2.81	0.03	194.17	202.11	223.89	37.89	177.28	15.41
ycgM	-2.81	0.09	109.65	181.66	159.8	14.93	140.05	10.57
mrp	-2.81	0.03	128.81	212.94	136.15	32.89	117.61	30.7
msyB	-2.81	0.12	278.62	292.27	109.27	52.22	185.69	16.75
yicE	-2.81	0.00059	445.82	470.61	456.76	109.81	311.63	103.86
ybiO	-2.81	0.07	102.33	171.61	154.14	13.22	124.67	20.69
ycfZ	-2.81	0.21	54.68	32.19	14.1	2.56	28.99	6.04
yagU	-2.81	0.07	85.8	58.97	137.06	49.5	56.85	3.5
ydjM	-2.81	0.14	233.5	146.73	127.94	9.41	166.94	8.56
yfeS	-2.81	0.03	451.22	443.92	333.97	19.77	330.89	109.27
yagJ	-2.81	0.05	439.68	427.93	245.24	42.11	299.1	75.95
ypjF	-2.8	0.00183	224.6	271.8	275.54	13.78	157.26	127.06
ygfI	-2.8	0.000715	483.67	458.51	475.3	117.74	324	101.85
yedY	-2.8	0.02	167.87	292.1	267.35	71.27	165.41	42.76
yejA	-2.8	0.0094	206.88	275.96	223.29	70.79	172.48	26.02
gspK	-2.8	0.00157	534.28	412.86	401.35	144.56	291.78	84.63
rpiB	-2.8	0.25	195.04	137.29	41.84	14.6	117.28	5.82
citC	-2.8	0.03	136.84	111.6	122.34	32.21	103.82	3.13
yraR	-2.8	0.06	142.68	175.39	183.31	19.66	153.86	11.89
torY	-2.8	0.06	91.4	128.75	87.64	5.51	88.81	20.49
glcB	-2.79	0.02	221.99	234.97	276.02	30.24	199.55	46.03
glnH	-2.79	0.00806	148.54	112.87	145.63	13.87	98.12	43.44
phnD	-2.79	0.18	49.56	143.54	166.35	4.22	105.01	24.65
yebS	-2.79	0.03	239.55	245.38	304.39	40.14	217.61	39
fliZ	-2.79	0.11	130.31	390.89	188.05	81.02	107.82	95.03
trmC	-2.79	0.01	107.08	146.1	200.91	53.06	91.96	32.45
glgB	-2.79	0.000425	515.43	467.3	573.95	163.18	337.54	103.18
mioC	-2.79	0.03	533.7	440.62	315.1	138.56	319.61	35.23
insO_1	-2.79	0.02	170.29	255.67	318.34	77.1	163.8	48.05
ybhO	-2.79	0.08	164.44	244.75	158.68	7.73	170.26	33.39
yaaW	-2.78	0.07	291.68	265.5	232.7	25.3	248.85	18.16
ysaB	-2.78	0.07	204.18	262.37	382.44	84.22	231.62	6.01
yjfY	-2.78	0.00361	496.81	499.9	498.42	42.11	354.28	177.21
chaB	-2.78	0.13	90.91	63.39	107.28	3.83	88.21	3.78
tdcE	-2.78	0.02	277.23	299.55	333.62	28.95	244.46	71.16
yhfY	-2.78	0.09	219.61	253.71	260.7	27.14	241.3	1.92
yhgA	-2.78	0.0059	954.99	571.9	673.28	386.75	384.84	104.54
frlD	-2.78	0.02	88.17	217.46	166.82	72.97	64.72	53.35
acs	-2.78	0.08	112.43	247.67	184.02	45.66	143.94	17.66
dinG	-2.78	0.06	171.67	180.84	175.44	18.79	162.95	14.76
rho	-2.78	0.58	0.28	1	0.39	0	0.52	0.09
dgt	-2.78	0.00253	188.79	149.45	190.24	33.45	121.88	49.23
argH	-2.78	0.06	98.14	185.35	161.68	10.02	120.24	38.6
carB	-2.77	0.04	126.75	179.77	216.14	28.62	138.27	32.62
trkD	-2.77	0.0012	614.36	697.82	550.82	136.33	419.67	168.37
lysA	-2.77	0.000175	481.24	426.73	534.39	116.53	303.12	145.41
lysR	-2.77	0.00692	416.3	327.69	534.09	188.14	260.85	54.99
cysG	-2.77	0.07	175.07	213.32	237.16	25.65	194.45	13.5
ydjY	-2.77	0.00486	140.29	166.55	133.39	44.35	105.73	20.5
ybjL	-2.77	0.00261	235.11	256.29	170.24	22.48	108.3	133.42
frvR	-2.77	0.02	210.78	176.74	134.82	48.75	130.38	22.48
yhfG	-2.76	0.07	60.42	104.19	90.59	13.54	73.74	9.35
cheA	-2.76	0.08	132.93	116.97	127.3	6.88	122.5	10.65
glxR	-2.76	0.08	77.45	83.56	97.12	10.78	83.14	2.25
ldhA	-2.76	0.03	223.36	307.97	399.71	33.56	230.19	94.99
xapB	-2.76	0.00784	329.35	325.83	329.01	75.58	252.03	51.03
yjiY	-2.76	0.00497	361.05	291.2	310.29	70.89	234.79	66.67
ybbY	-2.76	0.12	212.18	209.74	168.67	7.47	204.47	5.23
yjfI	-2.76	0.14	55.72	115.83	80.57	1.26	80.05	12.73
molR	-2.76	0.00531	241.75	241.92	250.43	35.64	182.46	65.07
citT	-2.76	0.08	377.93	313.29	254.37	31.58	296.05	25.98
melB	-2.76	0.000626	1019.78	955.57	920.13	202.04	658.13	268.22
glcF	-2.76	0.09	117.17	212.27	246.3	39.53	163.55	15.96
hyfF	-2.76	0.00639	344.54	408.92	489.35	89.09	293.8	100.61
stfE	-2.76	0.24	61.43	14.27	25.98	12.47	23.07	4.55
yahL	-2.76	0.13	39.78	27.06	35.99	2.01	35.48	0.57
cchA	-2.75	0.23	36.61	122.58	72.67	6.02	75.04	5.54
ygaC	-2.75	0.03	490.28	522.29	388.83	53.46	382.64	99.46
yhgE	-2.75	0.00959	393.44	330.28	361.63	79.09	279.56	60.15
xdhD	-2.75	0.01	367.76	357.16	428.31	81.58	299.2	63.79
cynX	-2.75	0.06	86.44	104.3	148.33	30.19	93.48	6.39
yddG	-2.75	0.09	107.13	88.2	127.84	16.08	103.15	1.97
ygfQ	-2.75	0.00312	401.19	304.66	252.75	101.58	196.54	81.58
ycdN	-2.75	0.27	78.75	22.33	32.44	4.57	40.01	6.03
ybdM	-2.75	0.07	168.34	195.22	195.12	31.08	175.22	3.78
intB	-2.75	0.04	833.61	601.13	611.26	76.58	576.79	126.08
grpE	-2.75	0.66	0	4.43	0	0	1.73	0
yjhB	-2.75	0.12	58.77	59.08	28.76	5.08	45.19	5.11
yedX	-2.75	0.3	78.63	15.2	35.58	12.82	36.12	0.84
putP	-2.75	0.01	156.98	141.47	168.75	33.91	122.21	24.32
ygjI	-2.74	0.0019	159.02	184.45	164.03	25.81	118.08	54.75
yieK	-2.74	0.00918	669.66	543.86	526.54	122.83	436.65	116.15
ybaX	-2.74	0.05	290.8	213.36	278.25	43.74	229.27	24.9
yhbW	-2.74	0.07	180.48	289.53	196.67	50.38	194.01	10.04
yebY	-2.74	0.02	141.75	82.96	108.97	25.49	78.01	27.38
ymgD	-2.74	0.1	194.63	158.09	98.74	8.42	135.49	27.14
insE_4	-2.74	0.02	114.97	95.52	101.35	14.72	83.5	22.02
yneG	-2.74	0.16	59.07	162.07	93.23	9.83	90.61	19.55
gss	-2.74	0.05	412.59	352.01	280.68	51.69	305.18	41.62
yebZ	-2.74	0.03	122.99	85.84	171.43	40.23	83.54	26.78
bglJ	-2.74	0.02	299.26	254.48	277.83	14.17	220.13	86.3
yjhC	-2.74	0.04	78.98	71.57	81.17	5.42	66.88	16.27
pflB	-2.74	0.1	278.27	178.75	167.56	25.51	191.9	19.36
feoB	-2.74	0.0011	333.89	459.44	475.21	134.54	265.57	104.42
phoU	-2.73	0.74	0	0.63	0.13	0.17	0	0.16
speE	-2.73	0.00503	433.89	314.58	281.66	57.26	212.79	139.52
yihQ	-2.73	0.0099	383.57	562.09	462.43	91.1	339.9	120.62
yliJ	-2.73	0.14	86.81	83.39	153.11	10.68	103.34	8.16
phnH	-2.73	0.41	0.6	59.45	34.52	2.16	29.95	3.78
ycaD	-2.73	0.04	261.6	306.57	258.72	38.04	240.12	38.77
otsA	-2.73	0.05	165.25	207.21	236.89	28.19	177	28.49
tdcG	-2.73	0.06	418.55	455.53	379.67	51.36	388.24	36.6
map	-2.73	0.27	4.4	14.53	4.79	6.83	3.04	0
rfbX	-2.73	0.14	102.79	41.25	78.33	13.67	66.43	5.08
yjeS	-2.73	0.00117	239.18	251.59	236.29	63.72	169.55	53.87
yciO	-2.72	0.08	134.71	237.29	267.24	57.16	177.05	13.58
narP	-2.72	0.03	229.57	177.79	189.25	28.46	165.15	37.25
yiiD	-2.72	0.04	223.71	321.14	300.18	35.73	236.04	54.69
yeeW	-2.72	0.13	96.03	113.23	118.08	3.89	115.77	2.39
glpQ	-2.72	0.000478	396.41	407.16	314.88	149.55	232.76	66.31
yfhH	-2.72	0.00401	356.1	249.02	203.74	118	140.81	71.24
xylG	-2.72	0.0013	302.35	273.85	214.23	77.91	170.84	67.17
yfgF	-2.72	0.02	317.58	280.76	314.25	48.58	246.71	59.81
glpT	-2.71	0.04	248.35	394.15	471.16	59.03	273.4	105.87
agaB	-2.71	0.04	56.5	31.9	58.7	3.71	34.88	19.63
yfdC	-2.71	0.00881	522.78	472.46	414.3	84.22	356.67	112.32
dsbG	-2.71	0.00524	315.23	267.56	281.85	150	190.26	6.38
yihL	-2.71	0.02	140.92	165.57	107.44	33.58	106.91	22
yafT	-2.71	0.17	35.4	64.63	43.94	1.45	50.26	2.37
yjiG	-2.71	0.00385	212.13	160.22	172.95	65.9	125.18	26.31
yjiH	-2.71	0.02	135.74	163.91	212.67	64.46	121.74	17.43
malS	-2.71	0.00481	501.81	419.49	413.21	64.5	321.45	140.97
ybaA	-2.71	0.15	216.54	94.69	93.7	33.54	106.84	18.4
codB	-2.71	0.1	250.08	344.22	340.54	12.63	308.96	32.4
pyrI	-2.71	0.07	277.67	225.59	253.2	7.93	239.41	41.04
yphA	-2.71	0.07	485.43	569.25	436.76	40.07	464.82	65.32
sufE	-2.71	0.13	199.56	127.57	52.88	66.04	66.27	23.57
yfhM	-2.71	0.00112	271.83	250.05	247.39	76.4	178.82	51.17
yhdZ	-2.71	0.00496	281.54	245.39	262.99	19.81	187.83	104.97
yzfA	-2.71	0.09	271.27	150.85	159.71	42.58	163.7	20.25
yabQ	-2.71	0.23	348.37	101.45	191.44	7.15	195.46	43.53
yfeR	-2.7	0.05	106.86	121.19	130.92	12.26	107.22	19.01
nrdD	-2.7	0.06	442.68	277.96	315.67	49.91	295.49	56.93
tdcC	-2.7	0.00617	253.71	387.36	354.29	71.98	225.45	100.16
yjgI	-2.7	0.07	347.2	376.22	304.71	55.73	326.56	11.81
ykfC	-2.7	0.06	172.95	165.22	163.88	23.26	155.81	14.06
malI	-2.7	0.05	176.8	196.23	106.66	33.88	125.09	30.07
yhbV	-2.7	0.21	93.48	263.3	248.96	11.78	203.64	14.62
ydjN	-2.7	0.12	317.96	225.69	170.38	33.49	223.69	17.25
yphB	-2.7	0.02	273.24	319.76	256.37	34.15	230.06	68.68
ppx	-2.7	0.00968	215.3	265.02	338.05	27.44	174.45	127.06
yehW	-2.69	0.22	27.14	131.6	85.57	15.19	64.49	16.68
yfbQ	-2.69	0.00366	161.72	157.14	164.61	39.52	118.37	34.57
yedL	-2.69	0.00937	101.54	114.41	75.2	34.21	67.95	14.66
glcG	-2.69	0.07	188.84	244.06	218.97	36.49	202.16	12.92
yfaH	-2.69	0.43	42.27	8.84	7.07	6.71	16.29	0
yibD	-2.69	6.82e-05	156.58	155.86	202.67	115.1	63.03	39.45
thiF	-2.69	0.2	49.31	170.25	188.41	5.85	116.06	37.23
yegL	-2.69	0.05	294.73	200.73	223.51	45.36	207.57	27.93
intF	-2.69	0.05	440.09	386.09	342.06	27.41	344.62	81.86
smf	-2.69	0.11	654.38	332.13	414.96	34.81	414.25	95.43
gsk	-2.69	0.02	385.49	266.95	314.22	56.53	250.96	75.09
recQ	-2.69	0.00024	235.64	293.02	280.69	43.77	162.7	122.16
yadG	-2.69	0.1	109.97	180.56	137.56	15.26	134.66	15.24
kefF	-2.69	0.18	60.15	117.64	194.94	13.08	102.29	31.21
potD	-2.68	0.05	82.91	157.35	174.62	28.35	100.04	37.66
ycaN	-2.68	0.00997	210.53	181.74	221.85	36.27	158.37	49.07
cbpA	-2.68	0.14	83.23	107.2	84.43	3.7	98.21	2.15
ygbK	-2.68	0.09	161.44	149.31	134.68	6.17	146.79	17.79
yccV	-2.68	0.14	537.41	368.76	836.95	151.36	521.62	7.13
fpr	-2.68	0.03	663.49	452.72	481.93	101.64	433.61	95.91
ybbW	-2.68	0.09	118.54	165.2	174.87	19.8	145.89	11.87
yfjQ	-2.67	0.000603	585.92	474.46	565.55	187.19	358.56	114.19
yhjY	-2.67	0.02	791.93	643.06	773.66	125.61	585.66	164.98
asnC	-2.67	1.05e-06	1101.15	1035.38	1022.17	419.99	621.84	255.43
yajQ	-2.67	0.13	36.82	50.69	51.95	1.28	48.42	3.66
ygbF	-2.67	0.04	2126.22	1351.59	1589.41	505.31	1361.82	147.33
kefC	-2.67	0.15	68.76	146.28	87.56	10.71	94.47	12.58
yhiM	-2.67	0.05	471.68	270.64	243.21	55.19	228.32	114.32
hyaC	-2.67	0.04	338.03	394.76	360.07	44.61	322.29	61.93
hisJ	-2.67	0.02	124.72	134.71	180.05	31.62	111.02	33.57
bcsA	-2.67	0.000832	435.29	535.16	507.52	142.97	334.34	122.42
ung	-2.67	0.00294	497.38	364.11	450.77	76.16	295.74	159.8
araJ	-2.66	0.07	229.8	240.69	213.48	36.14	215.75	14.53
hybE	-2.66	0.3	55.47	52.41	146.44	4.65	87.99	5
yfhR	-2.66	0.02	509.45	367.47	293.68	131.77	276.16	66.07
yehU	-2.66	0.03	145.58	160.28	141.54	21.95	128.43	26.28
ybcW	-2.66	0.02	508.97	376.38	422.3	106.8	350.56	64.06
yaiX	-2.66	0.37	22.28	76.27	135.95	2.34	86.53	0.27
rrsG	-2.66	0.00503	224.83	156.7	263.65	110.44	120.88	36.58
ygiV	-2.66	0.000376	167.4	218.15	189.87	43.16	121.86	70.32
ivy	-2.66	0.12	347.99	219.88	148.4	88.48	194.23	3.31
ypjA	-2.66	0.00589	339.3	269.72	292.9	102.83	219.26	42.39
gntU	-2.66	0.11	157.39	273	313.42	35.14	227.82	28.36
hofC	-2.66	0.05	358.24	204.94	273.87	53.98	229.1	49.94
ybfM	-2.66	0.02	369.11	371.11	326.04	93.47	287.88	44.19
sbcC	-2.66	0.01	103.02	112.26	93.59	15.45	82.31	25.59
yjgF	-2.66	0.13	73.94	60.6	39.08	11.1	56.06	0.6
gltF	-2.66	0.02	408.13	306.88	332.86	137.23	268.19	16.8
yagP	-2.66	0.05	519.28	452.61	463.12	34.12	432.84	96.36
insE_3	-2.66	0.02	115.82	90.34	88.72	17.17	78.28	22.58
tyrB	-2.66	0.02	180.43	284.96	335.18	48.35	175.21	103.31
yoeB	-2.65	0.11	72.75	50.25	35.2	16.35	45.7	0.91
ydeQ	-2.65	0.35	16.45	10.88	52.35	0.55	20.99	10.49
cysM	-2.65	0.11	83.67	154.55	156.4	8.73	120.8	25.44
ycdZ	-2.65	0.1	98.89	166.26	234.39	35.69	135.57	28.61
ybiA	-2.65	0.11	227.37	161.78	85.64	71.93	113.67	7.83
cspH	-2.65	0.19	112.15	60.16	136.04	6.52	107.71	4.64
nagC	-2.65	0.12	95.75	144.76	164.68	12.73	132.01	13.19
yfaZ	-2.65	0.00337	147.61	238.5	176.8	43.51	109.88	79.58
eutH	-2.65	0.1	147.62	262	349.3	89.98	199.88	15.69
ycdW	-2.65	0.13	123.76	86.75	123.33	6.59	115.22	7.18
ynfF	-2.65	0.05	341.54	254.91	237.71	76.35	234.8	21.74
ldcA	-2.65	0.08	24.1	15.5	21.54	5.8	18.42	0.13
btuR	-2.64	0.00987	222.98	171.51	167.89	117.56	112.74	3.94
fliC	-2.64	0.00167	465.47	389.07	397.09	83.46	290.21	137.45
yhcN	-2.64	0.08	125.29	78	125.65	25.84	99.4	5.29
ppc	-2.64	0.02	165.74	230.71	204.73	35.15	162.3	44.1
ygeQ	-2.64	0.03	595.59	394.88	396.63	70.39	346.49	144.84
phoA	-2.64	0.02	204.3	182.03	211.73	47.37	161.71	31.58
intE	-2.64	0.06	427.36	237.03	342.77	43.34	280.39	79.45
dhaR	-2.64	0.09	148.85	124.54	214.89	20.33	147.28	26.05
ygcF	-2.64	0.07	122.4	126.66	114.4	27.82	113.33	2.68
serX	-2.64	0.41	19.89	23.4	1.11	0	0	19.83
yaiT	-2.64	0.00975	368.83	390.43	367.74	86.29	295.9	73.32
focA	-2.63	0.12	315.85	178.94	173.97	48.44	203.41	13.62
thrA	-2.63	0.02	308.45	316.69	319.42	49.14	259.27	71.02
asnA	-2.63	0.11	206.03	344.02	276.77	29.9	266.47	28.58
crcB	-2.63	0.13	122.14	109.64	187.5	28.95	135.34	0.91
yebK	-2.63	0.04	208.91	163.46	198.83	47.63	163.79	17.38
tbpA	-2.63	0.03	177.14	169.98	141.78	15.41	137.51	43.09
tus	-2.63	0.07	89.58	87.46	53.92	19.15	67.7	5.63
dhaL	-2.63	0.11	13.13	43.74	28.98	6.19	14.01	16.35
tehB	-2.63	0.07	146.58	104.2	102.82	12.55	106.12	22.13
priA	-2.63	0.61	1.23	0.42	0	0.29	0.17	0.26
yaeH	-2.63	0.02	130.47	177.67	200.92	33.95	127.09	46.59
insK	-2.63	0.02	248.44	297.29	278.26	28.32	225.23	78.63
dhaH	-2.62	0.05	208.13	157.78	161.92	34.28	154.6	22.62
yfbS	-2.62	0.00418	282.57	238.8	235.52	65.54	185.43	59.3
yejH	-2.62	0.07	164.28	121.94	120.44	30.63	123.37	8.52
sufS	-2.62	0.02	216	256.36	189.61	87.12	166.29	17.96
yceJ	-2.62	0.25	79.33	222.76	188.24	8.02	178.66	3.59
bglH	-2.62	0.00227	446.62	399.61	373.72	109.14	291.88	101.06
hcaF	-2.62	0.16	141.8	396.12	356.6	23.37	267.77	66.56
aaeB	-2.62	0.00152	356.87	286.59	278.16	71	207.53	103.16
ybfB	-2.62	0.05	12.84	9.45	5.97	0.77	6.5	4.62
ybhB	-2.61	0.13	259.21	249.68	323.57	14.3	290.74	20.73
yhbP	-2.61	0.26	126.53	125.23	50.32	1.42	114.9	0.26
rtn	-2.61	0.03	246.61	315.88	251.58	93.47	224.98	12.48
phoQ	-2.61	0.000305	136.26	190.68	138.1	68.22	87.1	41.64
ybbA	-2.61	0.29	58.46	270.61	144.43	5.15	143.5	40.63
tyrP	-2.61	0.07	270.1	188.03	160.75	36.38	179.44	33.68
betT	-2.61	0.05	223.75	311.55	285.78	59.93	239.21	31.94
uspG	-2.61	0.1	297.19	148.54	213.09	24.15	191.02	50.16
rumA	-2.61	0.02	281.06	218.09	195.87	49	177.96	57.71
php	-2.61	0.07	356.09	440.96	322.77	35.5	347.82	63.71
csgG	-2.61	0.00995	82.78	86.7	67.85	15.3	60.82	21.27
yiiU	-2.61	0.16	206.31	173.47	128.5	8.73	182.35	7.57
yfdF	-2.61	0.13	54.7	50.13	24.51	13.36	38.48	0.49
ais	-2.61	0.15	142.07	164.87	88.66	17.6	134.56	4.15
yagV	-2.61	0.00384	357.77	484.33	566.03	95.77	288.87	205.71
gabP	-2.61	0.01	309.67	372.29	264.62	74.66	235.23	80.07
yqiA	-2.6	0.05	267.78	184.58	256.65	59.04	206.17	21.98
yhfZ	-2.6	0.00419	317.38	372.01	506.66	72.51	203.31	233.27
uhpA	-2.6	0.05	101.13	182.74	168.38	18.81	119.93	46.25
yfcI	-2.6	0.00191	194.26	143.55	166.55	64.79	112.62	33.74
glmS	-2.6	0.08	5.07	8.69	8.37	0.55	6.05	2.64
sraB	-2.6	0.41	734.21	302.6	116.04	19.44	423.31	7.57
ybgO	-2.6	0.03	345.16	213.94	239.68	75.06	202.99	51.37
amn	-2.6	0.00664	345.33	367.91	292.95	82.92	252.29	80.06
ydcS	-2.6	0.09	196.31	158.33	199.47	27.01	180.18	13.96
acrD	-2.6	0.04	242.48	257.43	201.58	38.7	206.1	39.07
yhjH	-2.6	0.09	682.15	429.17	369.03	158.08	412.97	33.39
yadN	-2.6	0.14	112.34	177.18	217.97	17.06	168.27	16.6
sbmA	-2.6	0.00549	313.54	382.66	279.02	69.53	232.02	103.26
yahA	-2.6	0.03	175.49	152.12	146.57	8.58	130.38	54.36
thiM	-2.6	0.06	74.42	52.78	105.85	12.97	60.29	22.78
ilvD	-2.6	0.00608	229.28	277.02	240.35	88.93	184.3	36.57
artQ	-2.6	0.33	27.58	219.72	133.35	13.74	118.28	21.01
yeiU	-2.59	0.08	158.47	129.31	91.28	36.45	112.51	4.97
fur	-2.59	0.05	27.99	47.09	38.85	5.37	8.2	36.95
gntX	-2.59	0.13	189.85	230.15	356.59	44.88	244.33	23.21
nrfA	-2.59	0.03	220.44	226.66	217.8	10.99	187.1	72.73
ymfH	-2.59	0.25	40.95	48.4	108.51	16.6	62.96	0.19
yahK	-2.59	0.1	268.1	255.29	175.7	30.32	226.25	23.43
ydgR	-2.59	0.000157	193.87	175.22	155.72	31.77	103.68	86.75
hsdR	-2.59	0.000485	194.78	183.07	206.37	47.95	133.01	63.6
exuT	-2.59	0.01	336.89	431.02	503.49	88.67	314.01	124.51
ycjN	-2.59	0.07	277.07	169.62	217.16	34.88	196.26	38.32
yedK	-2.59	0.02	174.62	163.83	163.77	23.6	134.98	47.64
fhuD	-2.59	0.14	155.96	88.85	81.58	5.67	100.28	25.72
ybfP	-2.59	0.04	208.95	232.97	206.56	65.33	188.65	10.57
nupG	-2.59	0.00953	635.44	553.64	466.7	164.02	413.79	109.51
yceA	-2.59	3.93e-06	218.8	201.43	183.91	49.55	117.15	90.08
btuC	-2.59	0.01	182.95	237.67	258.38	62.97	170.36	48.79
yhjQ	-2.58	0.11	177.05	242.94	371.78	90.28	220.7	14.52
yghR	-2.58	0.05	236.11	320.76	326.62	77.89	256.59	26.36
ygbN	-2.58	0.03	352.91	382.69	339.29	62.29	312.53	63.57
creA	-2.58	0.02	320.85	276.6	202.74	84.75	203.2	44.54
garD	-2.58	0.02	371.34	426.04	427.3	112.51	334.46	57.49
yfhB	-2.58	0.02	421.15	308.86	262.93	84.02	242.25	87.69
dsbB	-2.58	0.06	195.28	94.58	143.68	8.33	95.52	78.2
yfbM	-2.58	0.07	308.87	150.27	191.06	40.1	159.98	70.85
ydiJ	-2.58	0.06	130.73	159.43	145.91	9.79	133.39	33.63
fumA	-2.58	0.03	191.8	168.38	196.66	41.5	157.81	29.38
yghO	-2.58	0.07	399.7	308.3	325.54	31.99	320.57	66.09
ycaI	-2.58	0.00466	279.59	281.9	208.13	76.69	182.16	64.19
citB	-2.58	0.06	370.32	281.73	187.39	71.79	218.5	58.24
dcm	-2.58	0.11	120.07	107.71	128.3	5.88	121.85	14.55
yhdH	-2.57	0.04	263.86	254.86	353.43	82.79	241.1	36.15
mtlR	-2.57	0.05	183.49	232.12	177.2	30.51	177.14	34.22
yfiD	-2.57	0.14	93.43	90.87	80.79	4.28	95.06	5.91
ugpQ	-2.57	0.05	71.63	123.48	99.79	23.94	80	18.13
cysP	-2.57	0.02	277.23	273.36	222.27	22.48	203.54	93.84
allR	-2.57	0.09	313.67	354.01	351.63	51.24	340.09	18.53
yfcG	-2.57	0.12	310.59	137.71	201.45	29.05	187.43	49.99
yjiO	-2.57	0.07	191.76	224.26	184.6	39.04	190.17	14.48
yfcA	-2.57	0.1	309.83	203.95	211.75	54.43	226.14	14.57
yjbJ	-2.57	0.000383	202.51	247.88	160.28	63.77	112.74	86.4
serA	-2.57	0.00675	215.25	324.01	268.87	128.89	176.32	38.53
ylbF	-2.57	0.11	98.98	124.22	123.87	13.78	118.84	6.7
insI_3	-2.57	0.00996	506.5	442.03	315.64	72.7	282.06	179.26
yhcC	-2.57	0.05	270.14	467.83	293.84	126.87	263.25	41.58
yncG	-2.57	0.08	72.64	64.79	128.98	8.99	66.3	36.14
mdoB	-2.56	0.01	217.96	218.98	193.59	42.55	167.67	52.22
acrF	-2.56	3.51e-05	511.45	412.82	474.65	110.34	277.24	211.89
hsdS	-2.56	0.19	72.58	57.65	51.19	2.63	68.52	0.75
gadA	-2.56	0.03	249.59	331.29	325.35	19.39	243.75	112.95
paaH	-2.56	0.05	86.03	41.58	90.53	17.07	51.38	23.91
allB	-2.56	0.04	189.34	198.99	234.09	42.39	180.34	34.12
aat	-2.56	0.12	140.38	134.37	122.61	11.11	138.7	9.73
hemD	-2.56	0.37	7.79	22.23	3.55	1.02	8.8	4.4
sbmC	-2.56	0.19	369.04	158.57	279.51	32.78	274.48	18.28
yfeK	-2.56	0.01	334.85	227.59	302.31	55.92	212.86	94.91
ychF	-2.56	0.47	1.36	22.42	6.08	5.44	7.18	0.21
zraR	-2.56	0.1	122.48	220.61	219.18	34.39	170.59	25.92
yeaG	-2.56	0.03	187.81	150.12	161.7	47.01	140.54	20.05
otsB	-2.56	0.00955	204.4	214.53	133.86	44.32	125.46	65.05
ycjY	-2.56	0.1	371.03	289.26	301.37	36.42	319.04	34.28
potI	-2.55	0.14	89.68	128.6	98.95	11.8	110.99	4.95
wcaJ	-2.55	0.08	177.14	215.28	174.35	47	181.54	3.13
yjbQ	-2.55	0.14	781.46	563.8	236.07	51.8	252.94	383.52
yjiM	-2.55	0.00759	246.56	217.19	269.82	109.55	177.08	24.59
fimI	-2.55	0.05	390.53	274.57	236.32	143.41	230.62	6.57
mltC	-2.55	0.05	368.09	326.9	368.21	94.16	318.37	26.76
ygcU	-2.55	0.09	384.42	240.68	266.33	80.92	268.71	18.47
nfrB	-2.55	0.02	78.79	100.19	104.23	18.01	76.93	23.49
insI_2	-2.55	0.00959	488.65	447.29	306.91	75.78	277.22	176.44
treR	-2.55	0.05	344.3	345.75	275.19	53.57	288.48	56.25
fucK	-2.55	0.00843	209.01	189.18	154.93	21.8	131.42	80.87
yheU	-2.55	0.06	377.59	394.41	484.25	141.9	375.53	2.92
yibI	-2.55	0.08	816.71	753.88	422.5	88.4	558.32	182.64
ycbT	-2.54	0.08	401.49	373.87	316.46	68.06	353.22	25.47
yhcD	-2.54	0.01	977.58	700.12	742.08	201.85	604.15	216.66
gcvT	-2.54	4.69e-19	208.89	210	212.14	105.1	100.94	72.39
yedS	-2.54	0.02	640.04	423	511.28	103.46	395.92	165.06
rygD	-2.54	0.31	81.09	96.1	19.51	8.42	69.88	1.16
nuoC	-2.54	0.12	49.31	49.87	25.92	2.45	38.99	10.1
yghB	-2.54	0.16	165.86	219.1	307.62	26.41	236.22	18.94
ccmH	-2.54	0.03	300.74	351.8	400.16	73.18	298.97	67.05
yeaC	-2.54	0.03	188.15	137.04	92.56	70.8	87.26	22.79
yaeB	-2.54	0.12	216.79	209.58	180.93	7.14	210.89	27.93
bcsG	-2.54	0.00893	380.75	445.02	523.93	96.78	334.12	141.03
yhbS	-2.54	0.22	81.95	155.04	169.38	4.51	149.94	8.65
yqiG	-2.54	0.00374	313.79	342.47	225.47	98.15	195.05	85.58
rhtA	-2.54	0.04	170.18	109.51	235.01	59.89	116.63	44.53
yebE	-2.54	0.08	74.25	59.28	50.85	20.67	55.75	0.35
ampG	-2.54	0.02	306.8	297.87	311.79	18.83	245.47	120.33
hemF	-2.54	0.09	130.29	194.24	312.96	72.29	153.52	46.33
insE_5	-2.53	0.04	112.99	80.34	79.88	13.08	76.86	24.47
insE_1	-2.53	0.03	114.41	85.9	95.98	19.22	81.6	23.71
ydiY	-2.53	0.00118	142.04	178.77	166.07	40.78	112.02	55.86
yeaE	-2.53	0.08	166.11	156.82	142.06	19.06	150.2	21.9
ygcE	-2.53	0.00351	344.99	327.44	279.23	83.19	231.99	90.4
yqjK	-2.53	0.14	464.65	538.85	747	43.79	598.85	70.95
nfnB	-2.53	0.18	74.93	110.38	83.54	6.57	100.09	1.69
thiC	-2.53	2.07e-06	268.93	320.59	310.03	102.68	180.58	108.15
yoaB	-2.53	0.07	198.6	87.21	219.16	22.34	94.76	103
yagW	-2.53	0.00759	490.49	577.73	481.94	176.2	392	91.73
ssuA	-2.53	0.01	280.38	351.68	235.57	122.51	207.99	41.62
nirB	-2.53	7.73e-09	309.36	299.06	294.57	126.23	173.02	95.94
yhbX	-2.53	0.0041	522.77	364.32	467.17	87.64	302.98	191.82
ilvH	-2.53	0.14	126.81	154.63	123.14	10.78	145.26	8.16
kefA	-2.53	0.000326	223.82	226.91	223.15	77.65	153.07	59.75
ydiM	-2.52	0.12	130.14	154.99	127.75	6.97	142.13	19.53
yiiL	-2.52	0.06	488.92	567.31	409.45	44.92	436.54	129.24
ycdR	-2.52	0.05	71.73	54.34	61.95	12.89	56.34	9.42
degQ	-2.52	0.19	145.52	251.39	111.83	24.47	166.37	18.96
acrE	-2.52	0.05	460.65	347.76	444.25	79.2	372.06	72.32
narH	-2.52	0.000487	136.57	141.46	121.78	39.48	91.54	41.49
yfjX	-2.52	0.15	197.89	174.97	163.24	6.88	194.03	16.72
yeiE	-2.52	0.15	306.37	181.34	216.58	30.65	242.42	15.69
wcaC	-2.52	0.00148	124.07	147.66	185.99	41.69	94	64.03
cysD	-2.52	0.06	209.67	312.63	235.37	42.94	223.77	50.93
intS	-2.52	0.02	332.49	262.99	322.09	72.87	250.91	64.99
ddpX	-2.51	0.09	124.04	153.33	154.56	28.87	140.3	9.99
ugpE	-2.51	0.05	211.01	302.51	238.37	34.94	215.48	66.34
ybaL	-2.51	0.17	69.56	99.6	148.64	13.86	105.6	12.07
glpK	-2.51	0.12	484.38	421.61	465.51	51.23	477.44	34.38
yjiV	-2.51	0.000164	400.67	424.2	381.75	142.35	270.59	111.18
yraJ	-2.51	0.00322	712.7	557.25	629.68	250.15	448.03	123.54
yifN	-2.51	0.12	614.53	543.3	343.03	60.57	481.97	81.52
chbG	-2.51	0.05	360.75	244.06	251.45	126.5	226.93	13.34
tdcA	-2.51	0.06	404.82	351.62	303.49	54.35	325.67	63.92
yfaW	-2.51	0.02	206.55	240.93	158.6	53.31	153.76	53.19
ugpB	-2.51	0.00598	423.04	443.9	350.54	61.68	293.58	168.95
xapR	-2.5	0.2	329.55	148.4	128.32	23.27	167.72	66.5
pmbA	-2.5	0.17	167.64	213.08	237.67	13.63	226.99	12.04
wzc	-2.5	0.08	161.09	156.61	229.27	42.87	166.79	20.57
cusC	-2.5	0.05	71.27	78.19	103.74	8.09	73.19	25.86
ybbL	-2.5	0.09	141.71	118.96	94.4	23.29	113.3	12.01
yjcP	-2.5	0.12	88.4	224.37	269.21	39.7	137.35	75.08
yafJ	-2.5	0.03	225.71	299.72	194.62	31.09	187.92	89.2
chaA	-2.5	0.13	152.52	166.46	79.75	11.36	124.1	31.75
mhpA	-2.5	0.13	237.55	336.69	314.72	22.84	305.26	39.54
yijO	-2.5	0.11	408.77	456.41	557.2	58.42	474.72	58.09
yciQ	-2.5	0.03	220.56	164.97	278.02	64.03	172.58	48.77
hchA	-2.5	0.04	154.98	176.71	85.54	91.78	77.43	16.79
ykfA	-2.5	0.09	177.85	358.97	243.57	64.92	218.28	49.47
lacZ	-2.5	0.15	101.36	188.52	129.38	21.94	139.92	12.69
gltD	-2.5	0.12	163.73	178.34	296.06	36.95	194.28	37.91
ymfM	-2.5	0.18	100.41	196.75	246.35	38.01	177.3	12.01
mviM	-2.5	0.14	79.93	77.88	141.8	21.88	93.84	10.39
hycG	-2.49	0.21	55.83	126.02	131.23	17.27	109.47	2.95
yciI	-2.49	0.23	62.17	139.83	171.14	18.29	129.08	7.44
yadI	-2.49	9.31e-23	249.22	257.87	248.44	93.39	120.5	126.07
yjfN	-2.49	0.09	534.23	348.6	448.57	99.32	417.48	43.62
xylF	-2.49	0.04	455.59	399.32	372.17	103.81	363.69	53.3
ygiQ	-2.49	0.000111	377.93	427.22	357.33	131.45	254	124.67
[truncated: 2,438 more rows]
[truncated: 2 more columns]
