# Supplementary material for: Lysophospholipid signaling coordinates outer membrane homeostasis in Escherichia coli
Source: mBio. 2026 Apr 14;17(5):e00567-26. doi: 10.1128/mbio.00567-26 (PMC13170283; doi:10.1128/mbio.00567-26)
Supplement: Data Set 2 — RNA seq data. [file mbio.00567-26-s0002.xlsx]

## Sheet: WT vs ∆lplT FC
Name	Log₂ fold change	Fold change	P-value	FDR p-value
ygeD (lplT)	-12.44	-5574.39	1.57e-07	0.000162
insA_3	-8.91	-479.66	0.000219	0.03
insC_8	-8.44	-348.38	0.00119	0.08
insE_1	-8.44	-348.34	0.000724	0.07
valY	-7.59	-192.24	0.00401	0.17
insD_6	-6.6	-97	0.01	0.28
insD_9	-6.6	-97	0.01	0.28
insE_4	-6.29	-78.12	0.02	NaN
insD_10	-4.88	-29.41	1.49e-09	2.05e-06
valZ	-4.77	-27.29	0.07	NaN
insE_3	-4.77	-27.23	0.00488	NaN
rrfE	-4.06	-16.67	4.23e-05	0.01
rrfB	-4.05	-16.56	4.5e-05	0.01
leuX	-3.79	-13.79	0.15	NaN
insH_6	-3.67	-12.75	0.000352	0.04
rrsA	-3.65	-12.57	0.03	0.41
valT	-3.64	-12.43	0.16	NaN
rrsD	-3.57	-11.86	0.03	0.4
rrlG	-3.55	-11.75	0.02	0.33
rrlB	-3.55	-11.7	0.02	0.33
rrsB	-3.54	-11.59	0.03	0.41
rrsE	-3.46	-11.01	0.03	0.42
rrsC	-3.45	-10.96	0.04	0.46
rrlC	-3.42	-10.73	0.02	0.39
rrlH	-3.42	-10.71	0.02	0.34
rrlA	-3.4	-10.59	0.03	0.4
rrlE	-3.4	-10.55	0.02	0.36
rrsG	-3.36	-10.29	0.04	0.48
rrsH	-3.35	-10.19	0.04	0.47
rrlD	-3.34	-10.16	0.03	0.4
ldrB	-3.18	-9.05	0.23	NaN
glyV	-3.18	-9.05	0.23	NaN
ymfR	-3.11	-8.61	0.23	NaN
citD	-2.86	-7.25	0.05	NaN
ileU	-2.69	-6.47	0.02	NaN
rrfD	-2.53	-5.78	0.05	0.51
rrfG	-2.53	-5.78	0.05	0.52
rrfC	-2.51	-5.7	0.05	0.52
rrfH	-2.49	-5.63	0.06	0.53
ypjK	-2.42	-5.36	0.07	NaN
csrB	-2.41	-5.3	0.01	0.3
ydfW	-2.4	-5.29	0.1	NaN
insC_3	-2.35	-5.08	0.00942	0.26
ylcE	-2.32	-4.99	0.39	NaN
valW	-2.32	-4.99	0.39	NaN
insH_11	-2.32	-4.99	0.39	NaN
oxyS	-2.32	-4.99	0.39	NaN
proK	-2.32	-4.99	0.39	NaN
glyY	-2.32	-4.99	0.39	NaN
ninE	-2.32	-4.99	0.39	NaN
lysQ	-2.32	-4.99	0.39	NaN
lysV	-2.32	-4.99	0.39	NaN
insH_5	-2.32	-4.99	0.39	NaN
yddJ	-2.32	-4.99	0.39	NaN
insC_6	-2.27	-4.84	0.01	0.27
insC_9	-2.19	-4.57	0.02	0.33
insH_4	-2.19	-4.55	0.03	NaN
rrfF	-2.19	-4.55	0.11	0.67
asnV	-2.13	-4.37	0.09	0.63
insH_12	-2.03	-4.08	0.00576	0.2
metY	-2.01	-4.02	0.04	0.47
metZ	-2	-3.99	0.09	0.62
gltW	-1.74	-3.35	0.09	0.62
yoaI	-1.73	-3.32	0.26	NaN
yfdR	-1.71	-3.27	0.06	NaN
thrL	-1.66	-3.16	0.12	NaN
yhcO	-1.64	-3.11	0.01	0.3
metV	-1.63	-3.09	0.15	0.75
ynbB	-1.61	-3.06	0.2	NaN
gltT	-1.57	-2.96	0.08	0.6
metW	-1.53	-2.89	0.06	0.54
fixX	-1.53	-2.89	0.19	NaN
flxA	-1.53	-2.88	0.03	0.4
leuV	-1.49	-2.8	0.13	0.71
ryeD	-1.48	-2.8	0.1	0.66
phnN	-1.47	-2.77	0.06	0.53
ymjC	-1.4	-2.65	0.1	0.65
csrC	-1.39	-2.62	0.2	0.8
ygeF	-1.38	-2.6	0.24	NaN
asnU	-1.35	-2.56	0.19	0.8
ykgK	-1.35	-2.55	0.24	NaN
stfE	-1.35	-2.55	0.27	NaN
ycfK	-1.35	-2.55	0.25	NaN
serT	-1.34	-2.54	0.22	0.82
leuQ	-1.33	-2.52	0.14	0.73
alaW	-1.31	-2.47	0.17	0.77
ybdB	-1.27	-2.42	0.18	0.78
malS	-1.27	-2.41	4.25e-11	1.76e-07
aer	-1.25	-2.39	2.4e-05	0.00998
serW	-1.24	-2.36	0.29	0.87
insD_3	-1.24	-2.36	0.19	0.8
Y75_p4288	-1.23	-2.34	0.44	NaN
yjbL	-1.22	-2.34	0.45	NaN
lsrC	-1.2	-2.3	0.04	0.47
tap	-1.2	-2.29	0.000169	0.03
serX	-1.18	-2.26	0.23	0.83
yiaL	-1.17	-2.25	0.21	NaN
caiT	-1.16	-2.23	0.07	0.58
narW	-1.16	-2.23	0.11	0.67
fhuF	-1.15	-2.22	0.0049	0.18
ygeO	-1.13	-2.19	0.08	0.6
tar	-1.12	-2.18	0.000249	0.03
cheB	-1.11	-2.16	0.00195	0.12
nrfF	-1.11	-2.16	0.18	NaN
yqcE	-1.11	-2.16	0.05	0.5
sgrS	-1.11	-2.15	0.09	0.63
malP	-1.11	-2.15	0.24	0.84
dsrB	-1.1	-2.15	0.17	0.77
gcvB	-1.1	-2.14	0.2	0.8
yhjH	-1.08	-2.11	0.000699	0.07
glgS	-1.06	-2.08	0.07	0.58
agaB	-1.06	-2.08	0.21	NaN
astC	-1.02	-2.02	0.000931	0.07
yfbN	-1	-2	0.23	NaN
yiaK	-0.99	-1.99	0.02	0.32
malZ	-0.98	-1.97	9.45e-07	0.00078
ymgA	-0.98	-1.97	0.37	NaN
ybcO	-0.98	-1.97	0.37	NaN
insD_11	-0.97	-1.95	0.09	0.64
putP	-0.94	-1.92	0.00082	0.07
proL	-0.94	-1.92	0.48	NaN
insH_7	-0.94	-1.92	0.49	NaN
ldrA	-0.94	-1.92	0.47	NaN
manX	-0.94	-1.91	0.01	0.28
trg	-0.93	-1.91	0.000648	0.06
lldP	-0.93	-1.91	0.00358	0.16
asnW	-0.93	-1.91	0.42	0.93
yghY	-0.93	-1.9	0.24	0.84
ryhA	-0.92	-1.9	0.33	NaN
tauB	-0.92	-1.9	0.27	0.85
yodC	-0.92	-1.9	0.21	0.81
insI_2	-0.92	-1.89	0.22	0.82
glcE	-0.91	-1.88	0.06	0.56
aspU	-0.9	-1.87	0.35	0.89
yiaO	-0.9	-1.87	0.15	0.75
tsr	-0.9	-1.87	0.000185	0.03
cheA	-0.9	-1.86	0.000821	0.07
glyU	-0.9	-1.86	0.49	NaN
yiaM	-0.89	-1.85	0.4	NaN
yaiS	-0.89	-1.85	0.39	NaN
rpiB	-0.89	-1.85	0.01	0.29
ycbR	-0.89	-1.85	0.33	0.89
ryeC	-0.88	-1.85	0.09	0.63
lldR	-0.88	-1.85	0.000463	0.05
gntK	-0.88	-1.84	0.00206	0.12
aldA	-0.88	-1.84	0.09	0.64
yhaO	-0.88	-1.84	0.00146	0.1
alsE	-0.87	-1.82	0.01	0.3
dsdX	-0.86	-1.82	0.00953	0.27
ydjJ	-0.86	-1.82	0.0043	0.17
ypfE	-0.86	-1.82	0.26	0.85
mglA	-0.85	-1.81	5.15e-05	0.01
motA	-0.85	-1.8	0.0047	0.18
glyX	-0.85	-1.8	0.26	0.85
mglB	-0.84	-1.79	2.42e-05	0.00998
yfcX	-0.84	-1.79	5.37e-06	0.00277
oppB	-0.84	-1.79	0.00541	0.19
yjfM	-0.83	-1.78	0.3	NaN
serV	-0.83	-1.78	0.24	0.84
insA_6	-0.83	-1.78	0.25	0.84
cchB	-0.83	-1.77	0.37	NaN
tatE	-0.83	-1.77	0.17	0.77
oppD	-0.82	-1.77	0.00348	0.16
ygjH	-0.82	-1.77	0.05	0.52
idnD	-0.82	-1.77	0.1	0.66
ygjI	-0.82	-1.77	0.00362	0.16
dgsA	-0.82	-1.76	0.000903	0.07
aspT	-0.81	-1.76	0.34	0.89
leuW	-0.81	-1.75	0.05	0.52
yeaQ	-0.81	-1.75	0.19	0.79
wcaF	-0.81	-1.75	0.49	NaN
glnK	-0.81	-1.75	0.48	NaN
pin	-0.81	-1.75	0.5	NaN
paaB	-0.81	-1.75	0.17	0.77
ykfF	-0.81	-1.75	0.14	0.74
yfcY	-0.8	-1.74	0.000198	0.03
yjcH	-0.8	-1.74	0.01	0.29
ddpX	-0.8	-1.74	0.18	0.78
hyfH	-0.8	-1.74	0.17	0.77
yrfA	-0.8	-1.74	0.29	0.87
cheY	-0.8	-1.74	0.16	0.77
yaiB	-0.79	-1.73	0.22	0.82
malF	-0.79	-1.73	0.13	0.72
ycgR	-0.79	-1.73	0.01	0.28
fes	-0.79	-1.73	0.15	0.75
malQ	-0.79	-1.72	0.16	0.77
yahL	-0.78	-1.72	0.4	NaN
mglC	-0.78	-1.72	0.000725	0.07
tnaB	-0.78	-1.71	0.0011	0.08
hyfC	-0.78	-1.71	0.17	0.77
cpsB	-0.77	-1.71	0.19	0.79
yfeU	-0.77	-1.71	0.00023	0.03
rygD	-0.77	-1.71	0.05	0.51
dnaK	-0.77	-1.7	0.43	0.93
cheW	-0.76	-1.7	0.03	0.41
uxaC	-0.76	-1.69	0.000115	0.02
oppA	-0.76	-1.69	0.000213	0.03
leuP	-0.76	-1.69	0.37	0.9
yhjC	-0.75	-1.69	0.000656	0.06
fhuA	-0.75	-1.69	0.01	0.32
paaA	-0.75	-1.69	0.04	0.47
xylF	-0.75	-1.69	0.06	0.53
ugpE	-0.75	-1.68	0.08	0.6
fxsA	-0.75	-1.68	0.02	0.34
blr	-0.74	-1.67	0.14	0.74
manY	-0.74	-1.67	0.04	0.43
wzxC	-0.74	-1.67	0.16	0.77
cheR	-0.74	-1.67	0.02	0.38
cyoB	-0.74	-1.67	0.29	0.87
ylbF	-0.74	-1.67	0.19	0.79
lysZ	-0.73	-1.66	0.53	NaN
frwC	-0.73	-1.66	0.03	0.41
wza	-0.73	-1.66	0.31	0.88
ykfJ	-0.73	-1.66	0.51	NaN
lsrG	-0.73	-1.66	0.21	0.81
glpF	-0.73	-1.65	0.18	0.78
yhdN	-0.72	-1.65	0.03	0.4
aceB	-0.72	-1.65	0.01	0.3
ymfL	-0.72	-1.65	0.03	0.42
ptsG	-0.72	-1.64	0.18	0.78
ybcN	-0.71	-1.64	0.39	NaN
cutC	-0.71	-1.64	0.09	0.62
cheZ	-0.71	-1.63	0.02	0.32
sgcA	-0.71	-1.63	0.03	0.42
ytfK	-0.7	-1.63	0.000789	0.07
uxuA	-0.7	-1.63	0.000277	0.03
tauC	-0.7	-1.62	0.18	0.78
hycF	-0.69	-1.62	0.27	0.85
lldD	-0.69	-1.62	0.1	0.65
cobU	-0.69	-1.61	0.00327	0.16
yhdW	-0.69	-1.61	0.03	0.41
pioO	-0.68	-1.61	0.31	0.88
ycjX	-0.68	-1.61	0.07	0.57
ycjN	-0.68	-1.6	0.02	0.38
glnU	-0.68	-1.6	0.29	0.87
yjeT	-0.68	-1.6	0.48	NaN
ybbD	-0.68	-1.6	0.51	NaN
sdhB	-0.68	-1.6	0.06	0.56
ugpB	-0.68	-1.6	0.06	0.53
lamB	-0.68	-1.6	0.52	0.94
malK	-0.67	-1.6	0.5	0.93
dppA	-0.67	-1.6	0.02	0.36
malM	-0.67	-1.59	0.22	0.82
groS	-0.67	-1.59	0.1	0.66
oppC	-0.66	-1.58	0.01	0.31
fepC	-0.66	-1.58	0.17	0.77
ycjO	-0.66	-1.58	0.25	0.84
ymdF	-0.66	-1.58	0.23	0.83
uxaA	-0.66	-1.58	0.000497	0.05
gspI	-0.66	-1.58	0.45	0.93
ycaP	-0.66	-1.58	0.23	0.83
htpG	-0.66	-1.58	0.3	0.88
yghR	-0.66	-1.58	0.23	0.83
ybhN	-0.65	-1.57	0.22	0.82
ivbL	-0.65	-1.57	0.38	0.92
ydeM	-0.65	-1.57	0.24	0.84
ydfO	-0.65	-1.57	0.44	0.93
hycA	-0.65	-1.57	0.43	0.93
hslU	-0.65	-1.56	0.15	0.75
ybiI	-0.64	-1.56	0.49	NaN
ileV	-0.64	-1.56	0.52	NaN
aspV	-0.64	-1.56	0.51	0.94
alsB	-0.64	-1.56	0.02	0.33
yjiQ	-0.64	-1.56	0.08	0.61
ego	-0.63	-1.55	0.06	0.53
cyoC	-0.63	-1.55	0.02	0.35
ycdL	-0.63	-1.55	0.45	0.93
lacY	-0.63	-1.55	0.03	0.43
ddpD	-0.63	-1.55	0.03	0.42
dadA	-0.63	-1.55	0.01	0.31
ydiL	-0.63	-1.55	0.32	0.88
narK	-0.63	-1.55	0.03	0.41
agaI	-0.63	-1.55	0.22	0.82
yhfX	-0.63	-1.55	0.22	0.82
lacZ	-0.62	-1.54	0.02	0.39
mhpA	-0.62	-1.54	0.25	0.84
fadB	-0.62	-1.53	0.03	0.4
ydfA	-0.62	-1.53	0.48	NaN
yahI	-0.62	-1.53	0.15	0.74
ydiQ	-0.62	-1.53	0.29	0.87
ydjH	-0.61	-1.53	0.09	0.63
torA	-0.61	-1.53	0.04	0.46
hslR	-0.61	-1.53	0.04	0.44
ydjK	-0.61	-1.53	0.04	0.48
yncG	-0.61	-1.53	0.45	0.93
motB	-0.61	-1.52	0.02	0.38
cstA	-0.61	-1.52	0.08	0.61
betA	-0.6	-1.52	0.00222	0.13
iaaA	-0.6	-1.52	0.0073	0.23
lon	-0.6	-1.52	0.29	0.87
sgbU	-0.6	-1.52	0.35	0.9
hokB	-0.6	-1.52	0.08	0.61
csiE	-0.6	-1.52	0.00778	0.24
livH	-0.6	-1.52	0.02	0.38
fliC	-0.6	-1.51	0.09	0.64
yeaI	-0.6	-1.51	0.27	0.85
oppF	-0.6	-1.51	0.11	0.68
kefB	-0.6	-1.51	0.00381	0.16
yggR	-0.59	-1.51	0.24	0.84
asnT	-0.59	-1.51	0.56	0.96
hslV	-0.59	-1.51	0.1	0.66
livK	-0.59	-1.51	0.06	0.54
mqo	-0.59	-1.51	0.000926	0.07
atpG	-0.59	-1.5	0.26	0.84
fadA	-0.59	-1.5	0.03	0.43
ygjJ	-0.59	-1.5	0.05	0.51
yhbP	-0.58	-1.5	0.07	0.59
fadH	-0.58	-1.5	0.01	0.28
araC	-0.58	-1.49	0.02	0.36
pntB	-0.58	-1.49	0.00622	0.21
rpsS	-0.58	-1.49	0.11	0.67
hyfB	-0.58	-1.49	0.04	0.48
phnP	-0.57	-1.49	0.05	0.53
yehB	-0.57	-1.49	0.27	0.85
ychN	-0.57	-1.49	0.09	0.64
prlC	-0.57	-1.49	0.14	0.73
ydcV	-0.57	-1.49	0.34	0.89
ulaE	-0.57	-1.48	0.07	0.58
pflC	-0.57	-1.48	0.11	0.67
ampD	-0.57	-1.48	0.02	0.38
treC	-0.57	-1.48	0.27	0.85
ffs	-0.57	-1.48	0.52	0.94
accB	-0.57	-1.48	0.03	0.4
agaV	-0.57	-1.48	0.05	0.5
nagB	-0.56	-1.48	0.00394	0.17
yfaV	-0.56	-1.48	0.24	0.84
yccJ	-0.56	-1.47	0.34	0.89
fumA	-0.56	-1.47	0.00429	0.17
yqeB	-0.56	-1.47	0.04	0.48
zraS	-0.56	-1.47	0.03	0.4
fucO	-0.56	-1.47	0.03	0.42
ulaA	-0.56	-1.47	0.01	0.27
dadX	-0.56	-1.47	0.00492	0.18
ybeZ	-0.56	-1.47	0.03	0.41
lsrD	-0.56	-1.47	0.19	0.8
ebgA	-0.55	-1.47	0.00527	0.19
nanT	-0.55	-1.47	0.02	0.35
yjdP	-0.55	-1.47	0.17	0.77
yfeT	-0.55	-1.47	0.02	0.34
glxK	-0.55	-1.46	0.36	0.9
yahD	-0.55	-1.46	0.07	0.59
yjeE	-0.55	-1.46	0.03	0.42
malE	-0.55	-1.46	0.59	0.96
sodA	-0.55	-1.46	0.02	0.33
yliI	-0.54	-1.46	0.28	0.86
yjiS	-0.54	-1.46	0.72	NaN
argY	-0.54	-1.46	0.53	0.94
manZ	-0.54	-1.46	0.11	0.67
glnX	-0.54	-1.46	0.52	0.94
hcaR	-0.54	-1.45	0.11	0.67
livM	-0.54	-1.45	0.01	0.3
uxuB	-0.54	-1.45	0.00343	0.16
proM	-0.54	-1.45	0.62	NaN
ydeV	-0.54	-1.45	0.05	0.5
dsdA	-0.54	-1.45	0.08	0.61
yjcZ	-0.54	-1.45	0.03	0.42
maoC	-0.54	-1.45	0.36	0.9
entC	-0.54	-1.45	0.41	0.92
feoA	-0.54	-1.45	0.25	0.84
acs	-0.54	-1.45	0.03	0.4
paaI	-0.54	-1.45	0.21	0.81
cyoD	-0.53	-1.45	0.1	0.66
ydiI	-0.53	-1.45	0.01	0.31
rplD	-0.53	-1.45	0.52	0.94
yjiX	-0.53	-1.45	0.03	0.41
yadG	-0.53	-1.44	0.07	0.59
phnI	-0.53	-1.44	0.52	0.94
ydjL	-0.53	-1.44	0.1	0.66
argC	-0.53	-1.44	0.03	0.4
ycdM	-0.52	-1.44	0.49	0.93
gntU	-0.52	-1.44	0.00999	0.27
atpH	-0.52	-1.44	0.13	0.71
yidH	-0.52	-1.44	0.2	0.8
grxA	-0.52	-1.44	0.33	0.89
bcsE	-0.52	-1.44	0.00705	0.22
ycjM	-0.52	-1.44	0.12	0.7
hcaE	-0.52	-1.44	0.06	0.55
phnO	-0.52	-1.43	0.08	0.6
paaC	-0.52	-1.43	0.2	0.8
ybeY	-0.52	-1.43	0.08	0.62
ydjI	-0.52	-1.43	0.19	0.8
groL	-0.52	-1.43	0.6	0.96
putA	-0.52	-1.43	0.48	0.93
edd	-0.52	-1.43	0.06	0.53
ygcE	-0.52	-1.43	0.2	0.8
lsrB	-0.52	-1.43	0.09	0.62
yibH	-0.51	-1.43	0.09	0.65
potI	-0.51	-1.43	0.18	0.78
yhbW	-0.51	-1.43	0.06	0.53
rplP	-0.51	-1.43	0.51	0.94
ygbL	-0.51	-1.43	0.19	0.79
msrA	-0.51	-1.43	0.01	0.3
lspA	-0.51	-1.42	0.06	0.55
ulaC	-0.51	-1.42	0.08	0.6
ytfG	-0.51	-1.42	0.09	0.64
rplB	-0.51	-1.42	0.57	0.96
yjiY	-0.51	-1.42	0.58	0.96
serU	-0.51	-1.42	0.5	0.93
yjjP	-0.5	-1.42	0.18	0.78
eutP	-0.5	-1.42	0.34	0.89
ssrA	-0.5	-1.42	0.67	0.98
yeiN	-0.5	-1.42	0.33	0.88
ydcT	-0.5	-1.42	0.3	0.88
ydeI	-0.5	-1.42	0.47	0.93
paaK	-0.5	-1.42	0.03	0.4
tnaA	-0.5	-1.42	0.38	0.91
yoaH	-0.5	-1.42	0.44	0.93
pntA	-0.5	-1.41	0.07	0.56
exuT	-0.5	-1.41	0.11	0.67
rplV	-0.5	-1.41	0.34	0.89
garD	-0.5	-1.41	0.18	0.78
trpA	-0.5	-1.41	0.03	0.42
nuoH	-0.5	-1.41	0.29	0.87
yobG	-0.5	-1.41	0.1	0.66
glpB	-0.5	-1.41	0.13	0.71
sdhD	-0.5	-1.41	0.08	0.6
yfcT	-0.5	-1.41	0.35	0.89
btuR	-0.49	-1.41	0.03	0.41
rygC	-0.49	-1.41	0.37	0.91
ugpC	-0.49	-1.41	0.15	0.74
livJ	-0.49	-1.4	0.09	0.64
hyfA	-0.49	-1.4	0.65	NaN
ygaR	-0.49	-1.4	0.63	NaN
ydeK	-0.49	-1.4	0.14	0.74
xdhC	-0.49	-1.4	0.25	0.84
malG	-0.49	-1.4	0.21	0.81
valX	-0.49	-1.4	0.08	0.61
glcG	-0.49	-1.4	0.25	0.84
ybhI	-0.49	-1.4	0.45	0.93
dcuA	-0.48	-1.4	0.02	0.36
gspJ	-0.48	-1.4	0.43	0.93
ydjR	-0.48	-1.4	0.11	0.67
ybgI	-0.48	-1.4	0.02	0.33
cycA	-0.48	-1.4	0.05	0.51
spf	-0.48	-1.4	0.72	NaN
yciK	-0.48	-1.4	0.01	0.29
idnK	-0.48	-1.4	0.13	0.71
sdhA	-0.48	-1.4	0.35	0.9
fepD	-0.48	-1.4	0.36	0.9
ytfH	-0.48	-1.39	0.41	0.92
yiiF	-0.48	-1.39	0.42	0.93
hisQ	-0.48	-1.39	0.05	0.5
ulaG	-0.47	-1.39	0.11	0.67
yfjS	-0.47	-1.39	0.35	0.9
trpB	-0.47	-1.39	0.02	0.33
entE	-0.47	-1.39	0.27	0.85
gltJ	-0.47	-1.39	0.04	0.49
ydhQ	-0.47	-1.39	0.06	0.54
rrfA	-0.47	-1.39	0.62	0.97
gatZ	-0.47	-1.39	0.46	0.93
atpD	-0.47	-1.39	0.59	0.96
alaS	-0.47	-1.39	0.36	0.9
aceK	-0.47	-1.39	0.18	0.78
fruB	-0.47	-1.39	0.02	0.32
priB	-0.47	-1.38	0.32	0.88
clpB	-0.47	-1.38	0.35	0.89
leuC	-0.47	-1.38	0.03	0.41
mtlA	-0.47	-1.38	0.16	0.77
nrfA	-0.46	-1.38	0.2	0.8
ugpQ	-0.46	-1.38	0.14	0.74
yaeT	-0.46	-1.38	0.38	0.91
ygdH	-0.46	-1.38	0.09	0.64
ybhF	-0.46	-1.38	0.1	0.65
nuoC	-0.46	-1.38	0.57	0.96
tdcG	-0.46	-1.38	0.17	0.77
napH	-0.46	-1.37	0.09	0.63
atpA	-0.46	-1.37	0.63	0.97
dgoD	-0.46	-1.37	0.12	0.7
dppF	-0.46	-1.37	0.1	0.65
rplW	-0.46	-1.37	0.39	0.92
glpA	-0.46	-1.37	0.32	0.88
betB	-0.46	-1.37	0.02	0.32
grpE	-0.45	-1.37	0.44	0.93
pps	-0.45	-1.37	0.02	0.37
sufB	-0.45	-1.37	0.18	0.78
ybbV	-0.45	-1.37	0.76	NaN
yafY	-0.45	-1.37	0.21	0.82
yfhJ	-0.45	-1.37	0.06	0.53
hemD	-0.45	-1.37	0.02	0.34
trpC	-0.45	-1.37	0.1	0.65
yzfA	-0.45	-1.36	0.43	0.93
ybhG	-0.45	-1.36	0.02	0.36
acnB	-0.45	-1.36	0.63	0.97
yacL	-0.45	-1.36	0.38	0.91
fepA	-0.45	-1.36	0.13	0.72
dacC	-0.44	-1.36	0.05	0.52
pheS	-0.44	-1.36	0.18	0.77
rmf	-0.44	-1.36	0.17	0.77
mraY	-0.44	-1.36	0.04	0.47
nuoF	-0.44	-1.36	0.39	0.92
napA	-0.44	-1.36	0.11	0.67
tus	-0.44	-1.36	0.04	0.46
argO	-0.44	-1.36	0.11	0.68
thrB	-0.44	-1.36	0.02	0.37
mhpR	-0.44	-1.36	0.21	0.81
yqeA	-0.44	-1.36	0.08	0.6
metU	-0.44	-1.36	0.44	0.93
nagA	-0.44	-1.36	0.08	0.6
hslO	-0.44	-1.36	0.1	0.65
setC	-0.44	-1.36	0.45	0.93
yjdI	-0.44	-1.36	0.27	0.85
fruK	-0.44	-1.36	0.12	0.7
rffH	-0.44	-1.36	0.02	0.34
ypdJ	-0.44	-1.35	0.81	NaN
argU	-0.44	-1.35	0.81	NaN
ymdE	-0.44	-1.35	0.81	NaN
ynaE	-0.44	-1.35	0.81	NaN
yehK	-0.44	-1.35	0.81	NaN
yiiE	-0.44	-1.35	0.81	NaN
murP	-0.44	-1.35	0.14	0.74
thrT	-0.44	-1.35	0.63	NaN
thrU	-0.44	-1.35	0.69	NaN
eaeH	-0.44	-1.35	0.76	NaN
yfdS	-0.44	-1.35	0.76	NaN
valV	-0.43	-1.35	0.73	NaN
ygiZ	-0.43	-1.35	0.72	NaN
bdm	-0.43	-1.35	0.69	NaN
hokA	-0.43	-1.35	0.69	NaN
ymgE	-0.43	-1.35	0.7	NaN
proC	-0.43	-1.35	0.03	0.41
ybdD	-0.43	-1.35	0.15	0.75
ymgH	-0.43	-1.35	0.67	NaN
argX	-0.43	-1.35	0.64	NaN
kduI	-0.43	-1.35	0.08	0.61
tnaC	-0.43	-1.35	0.74	NaN
insH_17	-0.43	-1.35	0.72	NaN
ybfC	-0.43	-1.35	0.6	NaN
yjbF	-0.43	-1.35	0.6	NaN
sfmA	-0.43	-1.35	0.61	NaN
tauA	-0.43	-1.35	0.5	0.94
tfaD	-0.43	-1.35	0.62	NaN
ulaD	-0.43	-1.35	0.16	0.77
ymgB	-0.43	-1.35	0.6	NaN
cobB	-0.43	-1.35	0.06	0.56
ylbH	-0.43	-1.35	0.49	0.93
yphD	-0.43	-1.35	0.4	0.92
ymfG	-0.43	-1.35	0.48	0.93
yjjY	-0.43	-1.35	0.16	0.77
yggF	-0.43	-1.35	0.47	0.93
nuoE	-0.43	-1.35	0.19	0.8
sraF	-0.43	-1.35	0.48	0.93
ykgL	-0.43	-1.35	0.67	0.98
mhpT	-0.43	-1.35	0.37	0.91
frdA	-0.43	-1.35	0.02	0.38
nanA	-0.43	-1.35	0.07	0.59
nuoI	-0.43	-1.35	0.05	0.52
fiu	-0.43	-1.35	0.19	0.79
dnaJ	-0.43	-1.35	0.33	0.88
ompW	-0.43	-1.35	0.53	0.94
pnuC	-0.43	-1.35	0.13	0.72
nudF	-0.43	-1.34	0.09	0.65
thrA	-0.43	-1.34	0.04	0.46
yhiO	-0.43	-1.34	0.15	0.75
astA	-0.43	-1.34	0.09	0.63
feaB	-0.42	-1.34	0.23	0.84
yjgD	-0.42	-1.34	0.22	0.82
ydeP	-0.42	-1.34	0.14	0.73
ybjT	-0.42	-1.34	0.13	0.72
cdaR	-0.42	-1.34	0.11	0.67
gatA	-0.42	-1.34	0.05	0.51
fieF	-0.42	-1.34	0.14	0.74
ygiU	-0.42	-1.34	0.15	0.75
atpF	-0.42	-1.34	0.17	0.77
pmbA	-0.42	-1.34	0.03	0.41
actP	-0.42	-1.34	0.2	0.8
narY	-0.42	-1.33	0.29	0.88
ygbT	-0.42	-1.33	0.21	0.82
yhjD	-0.42	-1.33	0.11	0.67
clpP	-0.42	-1.33	0.16	0.77
fdnH	-0.41	-1.33	0.33	0.89
yibT	-0.41	-1.33	0.5	0.93
nuoJ	-0.41	-1.33	0.25	0.84
galP	-0.41	-1.33	0.15	0.74
insL_2	-0.41	-1.33	0.72	0.99
hycG	-0.41	-1.33	0.47	0.93
glpT	-0.41	-1.33	0.43	0.93
ybbA	-0.41	-1.33	0.07	0.6
ybiH	-0.41	-1.33	0.05	0.51
ygjK	-0.41	-1.33	0.09	0.63
fumC	-0.41	-1.33	0.03	0.42
tyrU	-0.41	-1.33	0.59	0.96
gcvT	-0.41	-1.33	0.43	0.93
ygdR	-0.41	-1.33	0.07	0.57
fimG	-0.41	-1.32	0.16	0.77
ykgG	-0.41	-1.32	0.2	0.8
clpS	-0.41	-1.32	0.33	0.89
icd	-0.41	-1.32	0.45	0.93
yjgR	-0.4	-1.32	0.17	0.77
ynfK	-0.4	-1.32	0.14	0.74
yjeI	-0.4	-1.32	0.23	0.83
yfeW	-0.4	-1.32	0.18	0.78
yeaW	-0.4	-1.32	0.44	0.93
eutE	-0.4	-1.32	0.49	0.93
ybfM	-0.4	-1.32	0.23	0.83
yedF	-0.4	-1.32	0.08	0.6
rpsC	-0.4	-1.32	0.68	0.98
recC	-0.4	-1.32	0.12	0.7
yecG	-0.4	-1.32	0.12	0.68
rpsE	-0.4	-1.32	0.66	0.98
fadE	-0.4	-1.32	0.06	0.54
iscR	-0.4	-1.32	0.17	0.77
rrmJ	-0.4	-1.32	0.24	0.84
gudD	-0.4	-1.32	0.23	0.83
rpoS	-0.4	-1.32	0.22	0.82
uhpT	-0.4	-1.32	0.11	0.67
yadI	-0.39	-1.31	0.15	0.75
dctA	-0.39	-1.31	0.27	0.85
pykA	-0.39	-1.31	0.2	0.81
emtA	-0.39	-1.31	0.11	0.67
nagE	-0.39	-1.31	0.25	0.84
yncD	-0.39	-1.31	0.19	0.79
chpB	-0.39	-1.31	0.25	0.84
thiS	-0.39	-1.31	0.45	0.93
tyrB	-0.39	-1.31	0.04	0.48
yobD	-0.39	-1.31	0.22	0.82
ymgG	-0.39	-1.31	0.2	0.8
yhaM	-0.39	-1.31	0.14	0.73
sseA	-0.39	-1.31	0.14	0.73
fucI	-0.39	-1.31	0.08	0.6
glgC	-0.39	-1.31	0.19	0.8
rseC	-0.39	-1.31	0.04	0.46
yieF	-0.39	-1.31	0.02	0.39
glpK	-0.39	-1.31	0.7	0.98
nuoA	-0.39	-1.31	0.24	0.84
ptsI	-0.39	-1.31	0.67	0.98
ugpA	-0.38	-1.31	0.49	0.93
ydeW	-0.38	-1.31	0.11	0.67
rpoD	-0.38	-1.31	0.28	0.86
btuE	-0.38	-1.3	0.08	0.6
guaD	-0.38	-1.3	0.16	0.76
yeeT	-0.38	-1.3	0.44	0.93
rplF	-0.38	-1.3	0.47	0.93
yqeC	-0.38	-1.3	0.17	0.77
potG	-0.38	-1.3	0.5	0.94
fusA	-0.38	-1.3	0.74	0.99
gudP	-0.38	-1.3	0.52	0.94
ubiC	-0.38	-1.3	0.06	0.56
yicO	-0.38	-1.3	0.47	0.93
paaG	-0.38	-1.3	0.41	0.92
mscL	-0.38	-1.3	0.05	0.49
dinJ	-0.38	-1.3	0.08	0.61
ilvI	-0.38	-1.3	0.07	0.58
ydhL	-0.38	-1.3	0.3	0.88
yccV	-0.38	-1.3	0.17	0.77
yddA	-0.38	-1.3	0.65	0.98
cobS	-0.38	-1.3	0.25	0.84
kefG	-0.38	-1.3	0.06	0.53
yehX	-0.38	-1.3	0.36	0.9
pdxA	-0.37	-1.3	0.06	0.56
insD_1	-0.37	-1.3	0.76	0.99
amtB	-0.37	-1.3	0.31	0.88
ygfZ	-0.37	-1.3	0.05	0.5
sucA	-0.37	-1.29	0.7	0.98
cspC	-0.37	-1.29	0.43	0.93
cyoA	-0.37	-1.29	0.48	0.93
paaH	-0.37	-1.29	0.36	0.9
frsA	-0.37	-1.29	0.07	0.58
potH	-0.37	-1.29	0.48	0.93
yfjX	-0.37	-1.29	0.43	0.93
ytfT	-0.37	-1.29	0.23	0.83
yfdY	-0.37	-1.29	0.22	0.82
yobF	-0.37	-1.29	0.18	0.78
gcd	-0.37	-1.29	0.08	0.6
fsaB	-0.37	-1.29	0.23	0.83
yegT	-0.37	-1.29	0.22	0.82
htrG	-0.37	-1.29	0.06	0.56
rhsE	-0.37	-1.29	0.44	0.93
yqeF	-0.37	-1.29	0.17	0.77
rplC	-0.37	-1.29	0.66	0.98
yecE	-0.37	-1.29	0.15	0.74
prpE	-0.37	-1.29	0.37	0.91
ydbJ	-0.37	-1.29	0.28	0.86
citC	-0.37	-1.29	0.47	0.93
pdxB	-0.36	-1.29	0.05	0.52
glpC	-0.36	-1.29	0.28	0.86
hyfE	-0.36	-1.29	0.61	0.97
umuD	-0.36	-1.29	0.39	0.92
malT	-0.36	-1.29	0.51	0.94
mntR	-0.36	-1.28	0.31	0.88
yhfA	-0.36	-1.28	0.14	0.74
yeeZ	-0.36	-1.28	0.16	0.77
gltA	-0.36	-1.28	0.52	0.94
ybgK	-0.36	-1.28	0.18	0.78
yfdZ	-0.36	-1.28	0.07	0.59
mngA	-0.36	-1.28	0.51	0.94
accC	-0.36	-1.28	0.49	0.93
rplR	-0.36	-1.28	0.28	0.86
ydcW	-0.36	-1.28	0.2	0.81
greB	-0.36	-1.28	0.24	0.84
rpmD	-0.36	-1.28	0.09	0.65
rpmC	-0.36	-1.28	0.49	0.93
ygdL	-0.36	-1.28	0.13	0.71
ydhU	-0.36	-1.28	0.41	0.93
ibpA	-0.36	-1.28	0.3	0.88
rplO	-0.36	-1.28	0.7	0.98
ybjC	-0.35	-1.28	0.1	0.66
yihQ	-0.35	-1.28	0.42	0.93
rpoB	-0.35	-1.28	0.72	0.99
rplQ	-0.35	-1.28	0.5	0.94
napB	-0.35	-1.28	0.26	0.85
rpsH	-0.35	-1.28	0.51	0.94
phnF	-0.35	-1.28	0.65	0.98
dksA	-0.35	-1.28	0.5	0.94
arsC	-0.35	-1.28	0.51	0.94
malY	-0.35	-1.28	0.1	0.65
yheV	-0.35	-1.28	0.24	0.84
hyi	-0.35	-1.28	0.72	NaN
fpr	-0.35	-1.27	0.04	0.48
pnp	-0.35	-1.27	0.6	0.96
pspD	-0.35	-1.27	0.56	0.96
ddpB	-0.35	-1.27	0.55	0.96
nrfC	-0.35	-1.27	0.55	0.95
pepN	-0.35	-1.27	0.32	0.88
ybdH	-0.35	-1.27	0.15	0.75
yfjZ	-0.35	-1.27	0.64	0.98
gcvP	-0.35	-1.27	0.69	0.98
sgrR	-0.34	-1.27	0.06	0.55
sprT	-0.34	-1.27	0.27	0.85
ygcL	-0.34	-1.27	0.49	0.93
hisJ	-0.34	-1.27	0.1	0.66
rpoA	-0.34	-1.27	0.75	0.99
ycjQ	-0.34	-1.27	0.3	0.88
sdhC	-0.34	-1.27	0.16	0.77
ydfU	-0.34	-1.27	0.53	0.94
yceH	-0.34	-1.27	0.21	0.82
yhhZ	-0.34	-1.27	0.72	0.99
yggX	-0.34	-1.27	0.18	0.78
yagX	-0.34	-1.26	0.21	0.82
nrdI	-0.34	-1.26	0.5	0.94
gltK	-0.34	-1.26	0.13	0.71
rplE	-0.34	-1.26	0.66	0.98
ydiJ	-0.34	-1.26	0.1	0.66
acnA	-0.34	-1.26	0.09	0.62
yfaL	-0.34	-1.26	0.12	0.7
hypD	-0.34	-1.26	0.1	0.66
pheT	-0.34	-1.26	0.34	0.89
glpQ	-0.34	-1.26	0.48	0.93
ybeD	-0.34	-1.26	0.34	0.89
yfcF	-0.34	-1.26	0.23	0.83
pflD	-0.34	-1.26	0.13	0.71
glmM	-0.34	-1.26	0.31	0.88
treB	-0.33	-1.26	0.75	0.99
eutQ	-0.33	-1.26	0.45	0.93
allC	-0.33	-1.26	0.24	0.84
dapF	-0.33	-1.26	0.2	0.8
rhaD	-0.33	-1.26	0.44	0.93
glnE	-0.33	-1.26	0.08	0.62
nuoL	-0.33	-1.26	0.55	0.95
nagC	-0.33	-1.26	0.08	0.62
tam	-0.33	-1.26	0.23	0.83
cusA	-0.33	-1.26	0.24	0.84
pdxK	-0.33	-1.26	0.12	0.68
ampE	-0.33	-1.26	0.11	0.67
yhbU	-0.33	-1.26	0.53	0.94
yegU	-0.33	-1.26	0.22	0.82
xdhA	-0.33	-1.26	0.09	0.64
bisC	-0.33	-1.26	0.08	0.6
rpoC	-0.33	-1.26	0.74	0.99
nuoB	-0.33	-1.26	0.34	0.89
mviM	-0.33	-1.26	0.23	0.83
ypjL	-0.33	-1.26	0.23	0.83
paaF	-0.33	-1.26	0.48	0.93
dppB	-0.33	-1.26	0.13	0.72
deoC	-0.33	-1.26	0.22	0.82
surE	-0.33	-1.26	0.08	0.62
alkA	-0.33	-1.25	0.14	0.73
ycbB	-0.33	-1.25	0.08	0.61
rbn	-0.33	-1.25	0.21	0.81
thrC	-0.33	-1.25	0.1	0.65
yjiM	-0.33	-1.25	0.17	0.77
valS	-0.32	-1.25	0.29	0.87
ybcQ	-0.32	-1.25	0.58	0.96
kduD	-0.32	-1.25	0.22	0.82
rffA	-0.32	-1.25	0.08	0.6
nlpC	-0.32	-1.25	0.09	0.63
yfaX	-0.32	-1.25	0.44	0.93
rpsD	-0.32	-1.25	0.71	0.99
yegK	-0.32	-1.25	0.58	0.96
sucB	-0.32	-1.25	0.57	0.96
yrbD	-0.32	-1.25	0.24	0.84
codB	-0.32	-1.25	0.27	0.85
yrfG	-0.32	-1.25	0.26	0.85
ccmG	-0.32	-1.25	0.31	0.88
serB	-0.32	-1.25	0.11	0.67
tehA	-0.32	-1.25	0.24	0.84
rnb	-0.32	-1.25	0.09	0.63
alsA	-0.32	-1.25	0.25	0.84
betI	-0.32	-1.25	0.22	0.82
bioF	-0.32	-1.25	0.28	0.87
atpE	-0.32	-1.25	0.24	0.84
ygaT	-0.32	-1.25	0.3	0.88
pepB	-0.32	-1.25	0.09	0.65
nemA	-0.32	-1.25	0.11	0.67
yafW	-0.32	-1.25	0.51	0.94
nudB	-0.32	-1.25	0.09	0.65
yheM	-0.32	-1.25	0.25	0.84
leuB	-0.32	-1.25	0.13	0.71
yfjU	-0.32	-1.25	0.47	0.93
dapB	-0.32	-1.25	0.08	0.6
sucC	-0.32	-1.24	0.59	0.96
yhhY	-0.31	-1.24	0.27	0.86
yjfF	-0.31	-1.24	0.29	0.87
ygiN	-0.31	-1.24	0.25	0.84
ygaM	-0.31	-1.24	0.41	0.93
ytjC	-0.31	-1.24	0.1	0.66
feoB	-0.31	-1.24	0.25	0.84
yrbE	-0.31	-1.24	0.13	0.71
tktA	-0.31	-1.24	0.57	0.96
rffG	-0.31	-1.24	0.09	0.64
maeB	-0.31	-1.24	0.38	0.92
ispA	-0.31	-1.24	0.11	0.67
ilvE	-0.31	-1.24	0.26	0.85
yqaE	-0.31	-1.24	0.57	0.96
ybbN	-0.31	-1.24	0.28	0.86
bolA	-0.31	-1.24	0.11	0.67
eutC	-0.31	-1.24	0.18	0.78
fucK	-0.31	-1.24	0.16	0.76
fumB	-0.31	-1.24	0.28	0.86
ycjS	-0.31	-1.24	0.31	0.88
slyB	-0.31	-1.24	0.26	0.84
recR	-0.31	-1.24	0.12	0.69
yhhA	-0.31	-1.24	0.34	0.89
cca	-0.31	-1.24	0.22	0.83
hisB	-0.31	-1.24	0.15	0.74
yfjP	-0.31	-1.24	0.35	0.9
dppD	-0.3	-1.24	0.17	0.77
dcuR	-0.3	-1.24	0.22	0.83
yceP	-0.3	-1.23	0.39	0.92
ibpB	-0.3	-1.23	0.58	0.96
melR	-0.3	-1.23	0.11	0.67
rpsF	-0.3	-1.23	0.4	0.92
cysD	-0.3	-1.23	0.33	0.88
glgB	-0.3	-1.23	0.2	0.8
ytfJ	-0.3	-1.23	0.24	0.84
ydiF	-0.3	-1.23	0.6	0.96
iscA	-0.3	-1.23	0.24	0.84
clpX	-0.3	-1.23	0.48	0.93
nadR	-0.3	-1.23	0.13	0.72
sroF	-0.3	-1.23	0.43	0.93
rbsB	-0.3	-1.23	0.37	0.9
ybhT	-0.3	-1.23	0.4	0.92
yeaD	-0.3	-1.23	0.17	0.77
idnO	-0.3	-1.23	0.64	0.97
zntR	-0.3	-1.23	0.41	0.93
ypjF	-0.3	-1.23	0.66	0.98
bfd	-0.3	-1.23	0.67	0.98
sgcC	-0.3	-1.23	0.43	0.93
yahG	-0.3	-1.23	0.57	0.96
hypB	-0.3	-1.23	0.33	0.88
gntP	-0.3	-1.23	0.3	0.88
yfeN	-0.3	-1.23	0.57	0.96
secE	-0.3	-1.23	0.15	0.75
yadD	-0.3	-1.23	0.31	0.88
chbB	-0.3	-1.23	0.14	0.73
panC	-0.29	-1.23	0.13	0.71
yeiR	-0.29	-1.23	0.23	0.83
polA	-0.29	-1.23	0.38	0.91
yfaT	-0.29	-1.23	0.58	0.96
yidE	-0.29	-1.23	0.17	0.77
leuA	-0.29	-1.23	0.17	0.77
psiF	-0.29	-1.23	0.3	0.88
ppc	-0.29	-1.22	0.4	0.92
holE	-0.29	-1.22	0.36	0.9
secY	-0.29	-1.22	0.79	0.99
rlpA	-0.29	-1.22	0.24	0.84
pldB	-0.29	-1.22	0.12	0.71
atpI	-0.29	-1.22	0.24	0.84
ypeA	-0.29	-1.22	0.22	0.83
ebgC	-0.29	-1.22	0.35	0.89
slt	-0.29	-1.22	0.09	0.63
yhjG	-0.29	-1.22	0.25	0.84
norW	-0.29	-1.22	0.45	0.93
amn	-0.29	-1.22	0.13	0.71
uup	-0.29	-1.22	0.13	0.71
yfiK	-0.29	-1.22	0.33	0.89
hcaB	-0.29	-1.22	0.34	0.89
kefF	-0.29	-1.22	0.65	0.98
relA	-0.29	-1.22	0.38	0.91
rhaS	-0.29	-1.22	0.53	0.94
rnpB	-0.29	-1.22	0.81	0.99
glnS	-0.29	-1.22	0.27	0.85
ymgD	-0.29	-1.22	0.33	0.89
glpX	-0.29	-1.22	0.13	0.71
gudX	-0.29	-1.22	0.25	0.84
mhpD	-0.28	-1.22	0.62	0.97
yfiQ	-0.28	-1.22	0.14	0.74
ftsQ	-0.28	-1.22	0.33	0.89
hypA	-0.28	-1.22	0.7	0.98
hisC	-0.28	-1.22	0.23	0.84
yggU	-0.28	-1.22	0.23	0.83
setA	-0.28	-1.22	0.39	0.92
lysR	-0.28	-1.22	0.25	0.84
ryfA	-0.28	-1.22	0.17	0.77
dhaK	-0.28	-1.22	0.58	0.96
yjiK	-0.28	-1.22	0.31	0.88
creB	-0.28	-1.22	0.2	0.8
ackA	-0.28	-1.21	0.42	0.93
ydcI	-0.28	-1.21	0.43	0.93
yraR	-0.28	-1.21	0.28	0.87
iscS	-0.28	-1.21	0.43	0.93
mraZ	-0.28	-1.21	0.27	0.85
ycaC	-0.28	-1.21	0.61	0.97
yfgI	-0.28	-1.21	0.48	0.93
yfbT	-0.28	-1.21	0.15	0.74
eamA	-0.28	-1.21	0.3	0.88
yigE	-0.28	-1.21	0.39	0.92
prpD	-0.28	-1.21	0.62	0.97
fepB	-0.28	-1.21	0.39	0.92
rpsK	-0.28	-1.21	0.6	0.96
ssuD	-0.28	-1.21	0.62	0.97
ftsL	-0.28	-1.21	0.19	0.8
gatB	-0.28	-1.21	0.32	0.88
yheL	-0.28	-1.21	0.36	0.9
ycaO	-0.28	-1.21	0.28	0.86
yajB	-0.28	-1.21	0.2	0.8
yggJ	-0.28	-1.21	0.2	0.8
prpB	-0.28	-1.21	0.59	0.96
yeiC	-0.28	-1.21	0.71	0.99
ycaK	-0.28	-1.21	0.43	0.93
ydhH	-0.27	-1.21	0.16	0.77
yafD	-0.27	-1.21	0.14	0.73
guaA	-0.27	-1.21	0.39	0.92
ycjD	-0.27	-1.21	0.41	0.93
nuoM	-0.27	-1.21	0.5	0.94
rhlB	-0.27	-1.21	0.42	0.93
yebZ	-0.27	-1.21	0.28	0.87
fhuC	-0.27	-1.21	0.39	0.92
prfB	-0.27	-1.21	0.39	0.92
fliD	-0.27	-1.21	0.18	0.78
cysE	-0.27	-1.21	0.16	0.77
rpe	-0.27	-1.21	0.12	0.7
yeaU	-0.27	-1.21	0.4	0.92
tdcF	-0.27	-1.2	0.3	0.88
yhjE	-0.27	-1.2	0.34	0.89
hisH	-0.27	-1.2	0.31	0.88
yfbB	-0.27	-1.2	0.19	0.79
aslB	-0.27	-1.2	0.24	0.84
galT	-0.27	-1.2	0.17	0.77
katG	-0.27	-1.2	0.29	0.87
pgm	-0.27	-1.2	0.3	0.88
speG	-0.27	-1.2	0.21	0.81
yaeI	-0.27	-1.2	0.38	0.91
ydhJ	-0.26	-1.2	0.41	0.93
ydiP	-0.26	-1.2	0.56	0.96
argT	-0.26	-1.2	0.35	0.89
mak	-0.26	-1.2	0.43	0.93
gpsA	-0.26	-1.2	0.6	0.96
dhaR	-0.26	-1.2	0.23	0.83
yedE	-0.26	-1.2	0.35	0.89
dhaL	-0.26	-1.2	0.42	0.93
ptsA	-0.26	-1.2	0.27	0.85
radA	-0.26	-1.2	0.12	0.69
ybaN	-0.26	-1.2	0.43	0.93
yhbT	-0.26	-1.2	0.21	0.81
frvX	-0.26	-1.2	0.4	0.92
yejK	-0.26	-1.2	0.23	0.83
adhP	-0.26	-1.2	0.2	0.81
citF	-0.26	-1.2	0.62	0.97
insL_1	-0.26	-1.2	0.47	0.93
yeiQ	-0.26	-1.2	0.29	0.87
lyxK	-0.26	-1.2	0.43	0.93
cbpA	-0.26	-1.2	0.24	0.84
sdaC	-0.26	-1.2	0.62	0.97
mdh	-0.26	-1.2	0.58	0.96
ycfN	-0.26	-1.2	0.23	0.83
nadD	-0.26	-1.2	0.24	0.84
ypaA	-0.26	-1.2	0.77	0.99
ubiA	-0.26	-1.2	0.22	0.82
yfbQ	-0.26	-1.2	0.17	0.77
malX	-0.26	-1.19	0.25	0.84
garL	-0.26	-1.19	0.62	0.97
pspC	-0.26	-1.19	0.41	0.93
frlB	-0.26	-1.19	0.44	0.93
sfsA	-0.26	-1.19	0.19	0.8
kbl	-0.26	-1.19	0.45	0.93
minC	-0.26	-1.19	0.23	0.84
chpS	-0.26	-1.19	0.66	0.98
hflC	-0.26	-1.19	0.46	0.93
ydeN	-0.25	-1.19	0.41	0.93
clpA	-0.25	-1.19	0.47	0.93
yfeZ	-0.25	-1.19	0.31	0.88
ileS	-0.25	-1.19	0.63	0.97
purA	-0.25	-1.19	0.47	0.93
ycfX	-0.25	-1.19	0.18	0.78
lysS	-0.25	-1.19	0.45	0.93
yjdF	-0.25	-1.19	0.32	0.88
ycgJ	-0.25	-1.19	0.36	0.9
ttdB	-0.25	-1.19	0.71	0.99
pta	-0.25	-1.19	0.48	0.93
yiiM	-0.25	-1.19	0.21	0.81
dcuC	-0.25	-1.19	0.39	0.92
gcvH	-0.25	-1.19	0.47	0.93
yggS	-0.25	-1.19	0.22	0.82
ybaP	-0.25	-1.19	0.22	0.82
ftsY	-0.25	-1.19	0.18	0.78
ycfH	-0.25	-1.19	0.31	0.88
hisA	-0.25	-1.19	0.33	0.89
sseB	-0.25	-1.19	0.37	0.91
yfaY	-0.25	-1.19	0.31	0.88
crl	-0.25	-1.19	0.45	0.93
iscU	-0.25	-1.19	0.36	0.9
ycjP	-0.25	-1.19	0.69	0.98
xapA	-0.25	-1.19	0.69	0.98
araF	-0.25	-1.19	0.4	0.92
degP	-0.25	-1.19	0.2	0.81
yhjJ	-0.25	-1.19	0.19	0.79
ypfJ	-0.25	-1.19	0.17	0.77
uidC	-0.25	-1.19	0.63	0.97
acrB	-0.25	-1.19	0.47	0.93
gatC	-0.25	-1.19	0.51	0.94
yjdA	-0.25	-1.19	0.36	0.9
insD_4	-0.25	-1.19	0.55	0.96
rplJ	-0.25	-1.19	0.8	0.99
ybjP	-0.25	-1.19	0.4	0.92
ompA	-0.25	-1.19	0.8	0.99
glnV	-0.25	-1.19	0.71	0.98
ydbK	-0.25	-1.19	0.35	0.89
yhaK	-0.25	-1.19	0.41	0.92
nuoG	-0.25	-1.19	0.79	0.99
yhhM	-0.25	-1.19	0.25	0.84
dcp	-0.25	-1.19	0.21	0.81
nhaB	-0.25	-1.19	0.2	0.81
garR	-0.24	-1.19	0.51	0.94
ycjR	-0.24	-1.19	0.53	0.94
yfaW	-0.24	-1.18	0.54	0.95
cbrA	-0.24	-1.18	0.57	0.96
murG	-0.24	-1.18	0.2	0.8
truD	-0.24	-1.18	0.19	0.79
yqhG	-0.24	-1.18	0.41	0.92
ygfF	-0.24	-1.18	0.27	0.85
ssuE	-0.24	-1.18	0.66	0.98
yqaA	-0.24	-1.18	0.24	0.84
rhaA	-0.24	-1.18	0.6	0.96
ftsZ	-0.24	-1.18	0.37	0.91
ybhQ	-0.24	-1.18	0.37	0.9
hflX	-0.24	-1.18	0.36	0.9
ybaO	-0.24	-1.18	0.42	0.93
yijD	-0.24	-1.18	0.4	0.92
ptsH	-0.24	-1.18	0.35	0.9
yebY	-0.24	-1.18	0.38	0.91
corA	-0.24	-1.18	0.38	0.92
ykgD	-0.24	-1.18	0.4	0.92
yfgO	-0.24	-1.18	0.3	0.88
lpd	-0.24	-1.18	0.79	0.99
deoA	-0.24	-1.18	0.48	0.93
pyrH	-0.24	-1.18	0.37	0.91
yeiJ	-0.24	-1.18	0.63	0.97
mhpB	-0.24	-1.18	0.65	0.98
yedI	-0.24	-1.18	0.42	0.93
yccU	-0.24	-1.18	0.49	0.93
ytfP	-0.24	-1.18	0.16	0.77
ybgJ	-0.24	-1.18	0.31	0.88
cutA	-0.24	-1.18	0.23	0.83
modF	-0.24	-1.18	0.23	0.84
ynbD	-0.24	-1.18	0.42	0.93
nirD	-0.23	-1.18	0.7	0.98
tiaE	-0.23	-1.18	0.34	0.89
nrfE	-0.23	-1.18	0.65	0.98
ddlA	-0.23	-1.18	0.36	0.9
mtlD	-0.23	-1.18	0.21	0.81
epd	-0.23	-1.18	0.5	0.94
frwB	-0.23	-1.18	0.43	0.93
livG	-0.23	-1.18	0.41	0.93
ispH	-0.23	-1.18	0.36	0.9
hcr	-0.23	-1.18	0.6	0.96
tas	-0.23	-1.18	0.24	0.84
ynfL	-0.23	-1.17	0.45	0.93
ymfP	-0.23	-1.17	0.77	0.99
asd	-0.23	-1.17	0.48	0.93
ushA	-0.23	-1.17	0.24	0.84
topA	-0.23	-1.17	0.51	0.94
xylB	-0.23	-1.17	0.39	0.92
holC	-0.23	-1.17	0.31	0.88
recX	-0.23	-1.17	0.42	0.93
yphA	-0.23	-1.17	0.42	0.93
cpxA	-0.23	-1.17	0.21	0.82
sucD	-0.23	-1.17	0.6	0.96
prpR	-0.23	-1.17	0.63	0.97
serS	-0.23	-1.17	0.5	0.94
pck	-0.23	-1.17	0.66	0.98
yaeL	-0.23	-1.17	0.45	0.93
yehY	-0.23	-1.17	0.6	0.96
rimJ	-0.23	-1.17	0.18	0.78
ygdB	-0.23	-1.17	0.56	0.96
nupC	-0.23	-1.17	0.3	0.88
sixA	-0.23	-1.17	0.26	0.84
yneJ	-0.23	-1.17	0.44	0.93
yjiJ	-0.23	-1.17	0.5	0.94
glgX	-0.23	-1.17	0.44	0.93
rlpB	-0.23	-1.17	0.26	0.85
htpX	-0.23	-1.17	0.51	0.94
ybeH	-0.23	-1.17	0.69	0.98
yehE	-0.23	-1.17	0.69	0.98
glyA	-0.23	-1.17	0.51	0.94
oxyR	-0.23	-1.17	0.26	0.85
seqA	-0.23	-1.17	0.25	0.84
ytfR	-0.23	-1.17	0.4	0.92
yfiA	-0.23	-1.17	0.83	0.99
ycfS	-0.23	-1.17	0.29	0.88
yidK	-0.23	-1.17	0.51	0.94
yggT	-0.22	-1.17	0.25	0.84
argD	-0.22	-1.17	0.35	0.9
garK	-0.22	-1.17	0.52	0.94
fsr	-0.22	-1.17	0.44	0.93
rpsM	-0.22	-1.17	0.67	0.98
fixC	-0.22	-1.17	0.72	0.99
citG	-0.22	-1.17	0.68	0.98
ydjO	-0.22	-1.17	0.8	NaN
cyoE	-0.22	-1.17	0.79	0.99
ybcL	-0.22	-1.17	0.72	0.99
rpiR	-0.22	-1.17	0.41	0.93
paaX	-0.22	-1.17	0.36	0.9
pepP	-0.22	-1.17	0.25	0.84
napG	-0.22	-1.17	0.37	0.9
glyS	-0.22	-1.17	0.67	0.98
bglB	-0.22	-1.17	0.45	0.93
ygfT	-0.22	-1.17	0.46	0.93
yqfA	-0.22	-1.17	0.24	0.84
yhhT	-0.22	-1.17	0.47	0.93
treF	-0.22	-1.17	0.3	0.88
mobB	-0.22	-1.17	0.51	0.94
hokD	-0.22	-1.16	0.59	0.96
speA	-0.22	-1.16	0.51	0.94
mppA	-0.22	-1.16	0.3	0.88
ilvC	-0.22	-1.16	0.25	0.84
xerC	-0.22	-1.16	0.27	0.85
cynR	-0.22	-1.16	0.44	0.93
argG	-0.22	-1.16	0.25	0.84
ilvD	-0.22	-1.16	0.38	0.91
xseB	-0.22	-1.16	0.45	0.93
rffC	-0.22	-1.16	0.3	0.88
metG	-0.22	-1.16	0.4	0.92
uidA	-0.22	-1.16	0.29	0.87
arcB	-0.22	-1.16	0.38	0.92
ygcP	-0.22	-1.16	0.53	0.94
yfgA	-0.22	-1.16	0.25	0.84
ygeA	-0.22	-1.16	0.57	0.96
mbhA	-0.22	-1.16	0.69	0.98
pcm	-0.22	-1.16	0.28	0.86
yqgF	-0.22	-1.16	0.31	0.88
metC	-0.22	-1.16	0.42	0.93
ygcR	-0.22	-1.16	0.69	0.98
yhgE	-0.22	-1.16	0.34	0.89
ycbX	-0.22	-1.16	0.26	0.84
gpp	-0.22	-1.16	0.39	0.92
lpp	-0.22	-1.16	0.85	0.99
fliS	-0.22	-1.16	0.46	0.93
ispB	-0.22	-1.16	0.25	0.84
ycdB	-0.21	-1.16	0.33	0.89
ygjQ	-0.21	-1.16	0.68	0.98
yjhC	-0.21	-1.16	0.48	0.93
flgE	-0.21	-1.16	0.73	0.99
pfkB	-0.21	-1.16	0.33	0.88
clcA	-0.21	-1.16	0.43	0.93
ldcC	-0.21	-1.16	0.31	0.88
metB	-0.21	-1.16	0.33	0.89
dld	-0.21	-1.16	0.27	0.85
creA	-0.21	-1.16	0.34	0.89
nikR	-0.21	-1.16	0.48	0.93
eutG	-0.21	-1.16	0.7	0.98
ygcO	-0.21	-1.16	0.49	0.93
mdlA	-0.21	-1.16	0.26	0.85
djlC	-0.21	-1.16	0.48	0.93
lysA	-0.21	-1.16	0.32	0.88
yihS	-0.21	-1.16	0.45	0.93
smtA	-0.21	-1.16	0.24	0.84
yebK	-0.21	-1.16	0.52	0.94
yfdI	-0.21	-1.16	0.43	0.93
miaA	-0.21	-1.16	0.55	0.96
ftsA	-0.21	-1.16	0.27	0.85
artI	-0.21	-1.16	0.32	0.88
ftsB	-0.21	-1.16	0.39	0.92
surA	-0.21	-1.16	0.42	0.93
murD	-0.21	-1.16	0.3	0.88
yhgF	-0.21	-1.16	0.27	0.85
ychH	-0.21	-1.16	0.31	0.88
yacH	-0.21	-1.16	0.41	0.92
tdh	-0.21	-1.16	0.53	0.94
xerD	-0.21	-1.16	0.41	0.93
asnB	-0.21	-1.16	0.39	0.92
araE	-0.21	-1.16	0.43	0.93
metK	-0.21	-1.16	0.26	0.85
ygiS	-0.21	-1.15	0.28	0.86
alsC	-0.21	-1.15	0.48	0.93
phnB	-0.21	-1.15	0.7	0.98
mgsA	-0.21	-1.15	0.79	0.99
nuoN	-0.21	-1.15	0.6	0.96
flgK	-0.21	-1.15	0.29	0.87
btuB	-0.21	-1.15	0.41	0.92
purT	-0.21	-1.15	0.47	0.93
ptsP	-0.2	-1.15	0.28	0.86
insN_1	-0.2	-1.15	0.68	0.98
ydgH	-0.2	-1.15	0.41	0.92
ydiU	-0.2	-1.15	0.41	0.93
ascG	-0.2	-1.15	0.39	0.92
rplN	-0.2	-1.15	0.7	0.98
yeaG	-0.2	-1.15	0.42	0.93
zraR	-0.2	-1.15	0.33	0.89
frdD	-0.2	-1.15	0.32	0.88
hcaF	-0.2	-1.15	0.64	0.98
ilvL	-0.2	-1.15	0.54	0.95
fdoG	-0.2	-1.15	0.83	0.99
ykfC	-0.2	-1.15	0.43	0.93
yaiE	-0.2	-1.15	0.54	0.95
ribF	-0.2	-1.15	0.3	0.88
hsdR	-0.2	-1.15	0.44	0.93
gshA	-0.2	-1.15	0.54	0.95
yhjY	-0.2	-1.15	0.35	0.9
yjbM	-0.2	-1.15	0.88	NaN
fabB	-0.2	-1.15	0.7	0.98
yfgM	-0.2	-1.15	0.29	0.87
yobB	-0.2	-1.15	0.49	0.93
yzgL	-0.2	-1.15	0.4	0.92
imp	-0.2	-1.15	0.7	0.98
ycjT	-0.2	-1.15	0.56	0.96
yedO	-0.2	-1.15	0.31	0.88
uxuR	-0.2	-1.15	0.47	0.93
yfcZ	-0.2	-1.15	0.48	0.93
yliH	-0.2	-1.15	0.73	0.99
narG	-0.2	-1.15	0.44	0.93
ygbK	-0.2	-1.15	0.43	0.93
paaD	-0.2	-1.15	0.66	0.98
paaE	-0.2	-1.15	0.63	0.97
yhdE	-0.2	-1.15	0.41	0.93
adhE	-0.2	-1.15	0.58	0.96
galK	-0.2	-1.15	0.31	0.88
yhbJ	-0.2	-1.14	0.44	0.93
fecE	-0.19	-1.14	0.59	0.96
pepQ	-0.19	-1.14	0.56	0.96
yggV	-0.19	-1.14	0.47	0.93
ddpC	-0.19	-1.14	0.55	0.96
ycdI	-0.19	-1.14	0.74	0.99
gatD	-0.19	-1.14	0.45	0.93
lexA	-0.19	-1.14	0.31	0.88
yhbH	-0.19	-1.14	0.38	0.92
ybjQ	-0.19	-1.14	0.34	0.89
yidQ	-0.19	-1.14	0.52	0.94
ulaB	-0.19	-1.14	0.54	0.95
rbsC	-0.19	-1.14	0.56	0.96
rpsR	-0.19	-1.14	0.33	0.89
hcaC	-0.19	-1.14	0.7	0.98
citE	-0.19	-1.14	0.65	0.98
mraW	-0.19	-1.14	0.31	0.88
nagD	-0.19	-1.14	0.31	0.88
araJ	-0.19	-1.14	0.51	0.94
aceA	-0.19	-1.14	0.65	0.98
tdcE	-0.19	-1.14	0.4	0.92
leuS	-0.19	-1.14	0.58	0.96
glyQ	-0.19	-1.14	0.56	0.96
fliK	-0.19	-1.14	0.39	0.92
gss	-0.19	-1.14	0.31	0.88
phoP	-0.19	-1.14	0.38	0.91
arsB	-0.19	-1.14	0.5	0.93
ynjH	-0.19	-1.14	0.47	0.93
ftsW	-0.19	-1.14	0.37	0.91
selD	-0.19	-1.14	0.56	0.96
murC	-0.19	-1.14	0.33	0.88
argB	-0.19	-1.14	0.54	0.95
dacB	-0.19	-1.14	0.35	0.9
tktB	-0.19	-1.14	0.38	0.91
ppk	-0.19	-1.14	0.31	0.88
frvA	-0.19	-1.14	0.76	0.99
uvrB	-0.19	-1.14	0.33	0.88
yeaR	-0.19	-1.14	0.56	0.96
ddpA	-0.19	-1.14	0.55	0.96
ispG	-0.19	-1.14	0.47	0.93
nusB	-0.18	-1.14	0.48	0.93
purB	-0.18	-1.14	0.35	0.89
nrfB	-0.18	-1.14	0.62	0.97
ycbF	-0.18	-1.14	0.47	0.93
yliA	-0.18	-1.14	0.33	0.89
ygfX	-0.18	-1.14	0.29	0.87
ffh	-0.18	-1.14	0.57	0.96
rffT	-0.18	-1.14	0.52	0.94
wzxE	-0.18	-1.13	0.38	0.91
yhaJ	-0.18	-1.13	0.35	0.9
mdtL	-0.18	-1.13	0.48	0.93
ptr	-0.18	-1.13	0.36	0.9
aspS	-0.18	-1.13	0.49	0.93
mfd	-0.18	-1.13	0.39	0.92
rsxG	-0.18	-1.13	0.47	0.93
yebC	-0.18	-1.13	0.34	0.89
dtd	-0.18	-1.13	0.5	0.94
thiC	-0.18	-1.13	0.41	0.93
metA	-0.18	-1.13	0.53	0.94
ecnB	-0.18	-1.13	0.84	NaN
ycbZ	-0.18	-1.13	0.36	0.9
chbG	-0.18	-1.13	0.53	0.94
metN	-0.18	-1.13	0.51	0.94
yhiQ	-0.18	-1.13	0.52	0.94
yieL	-0.18	-1.13	0.52	0.94
yqiB	-0.18	-1.13	0.41	0.93
yggP	-0.18	-1.13	0.66	0.98
ydhA	-0.18	-1.13	0.54	0.95
ysgA	-0.18	-1.13	0.47	0.93
yjiR	-0.18	-1.13	0.42	0.93
apaG	-0.18	-1.13	0.45	0.93
ydfX	-0.18	-1.13	0.83	0.99
recB	-0.18	-1.13	0.4	0.92
yaeJ	-0.17	-1.13	0.52	0.94
ybfA	-0.17	-1.13	0.56	0.96
ydjY	-0.17	-1.13	0.69	0.98
yafJ	-0.17	-1.13	0.5	0.94
ssuC	-0.17	-1.13	0.78	0.99
yeaT	-0.17	-1.13	0.43	0.93
ygfK	-0.17	-1.13	0.47	0.93
hlpA	-0.17	-1.13	0.6	0.96
yeaH	-0.17	-1.13	0.66	0.98
fimE	-0.17	-1.13	0.77	0.99
bioD	-0.17	-1.13	0.69	0.98
yiiR	-0.17	-1.13	0.6	0.96
yfjY	-0.17	-1.13	0.79	0.99
truA	-0.17	-1.12	0.36	0.9
ybaJ	-0.17	-1.12	0.44	0.93
yfcL	-0.17	-1.12	0.44	0.93
yebV	-0.17	-1.12	0.76	0.99
yfdP	-0.17	-1.12	0.75	0.99
ftsH	-0.17	-1.12	0.76	0.99
yjcR	-0.17	-1.12	0.62	0.97
hisG	-0.17	-1.12	0.37	0.9
yghJ	-0.17	-1.12	0.53	0.94
lpxL	-0.17	-1.12	0.39	0.92
lrp	-0.17	-1.12	0.61	0.97
yjfI	-0.17	-1.12	0.84	0.99
nudH	-0.17	-1.12	0.37	0.91
mobA	-0.16	-1.12	0.45	0.93
talA	-0.16	-1.12	0.57	0.96
ydhF	-0.16	-1.12	0.37	0.91
fbp	-0.16	-1.12	0.35	0.89
hemE	-0.16	-1.12	0.38	0.92
tmk	-0.16	-1.12	0.46	0.93
dos	-0.16	-1.12	0.6	0.96
wzyE	-0.16	-1.12	0.44	0.93
glnD	-0.16	-1.12	0.38	0.91
ddpF	-0.16	-1.12	0.58	0.96
fabR	-0.16	-1.12	0.52	0.94
folB	-0.16	-1.12	0.81	0.99
yraL	-0.16	-1.12	0.46	0.93
rplY	-0.16	-1.12	0.43	0.93
ybcY	-0.16	-1.12	0.7	0.98
gor	-0.16	-1.12	0.4	0.92
ydcO	-0.16	-1.12	0.55	0.95
araG	-0.16	-1.12	0.64	0.98
atoC	-0.16	-1.12	0.56	0.96
rmuC	-0.16	-1.12	0.45	0.93
ybaB	-0.16	-1.12	0.53	0.94
napF	-0.16	-1.12	0.71	0.99
sraG	-0.16	-1.12	0.83	0.99
mutM	-0.16	-1.12	0.56	0.96
yagJ	-0.16	-1.12	0.49	0.93
mukF	-0.16	-1.12	0.4	0.92
yqiA	-0.16	-1.12	0.41	0.92
fdx	-0.16	-1.12	0.51	0.94
yggM	-0.16	-1.12	0.63	0.97
ycbJ	-0.16	-1.12	0.49	0.93
insM	-0.16	-1.12	0.78	0.99
ybhE	-0.16	-1.12	0.55	0.95
ycjG	-0.16	-1.12	0.51	0.94
sfmD	-0.16	-1.11	0.72	0.99
ybbY	-0.16	-1.11	0.8	0.99
ygeR	-0.16	-1.11	0.64	0.97
yheN	-0.16	-1.11	0.54	0.95
gdhA	-0.16	-1.11	0.52	0.94
xdhD	-0.16	-1.11	0.47	0.93
ybbO	-0.16	-1.11	0.43	0.93
deoB	-0.16	-1.11	0.76	0.99
dacD	-0.16	-1.11	0.55	0.96
alaX	-0.16	-1.11	0.88	0.99
yebR	-0.16	-1.11	0.43	0.93
secF	-0.16	-1.11	0.63	0.97
add	-0.15	-1.11	0.43	0.93
aqpZ	-0.15	-1.11	0.73	0.99
cysM	-0.15	-1.11	0.49	0.93
ydfZ	-0.15	-1.11	0.79	0.99
torD	-0.15	-1.11	0.59	0.96
glcF	-0.15	-1.11	0.67	0.98
ygiF	-0.15	-1.11	0.39	0.92
ygcJ	-0.15	-1.11	0.65	0.98
relE	-0.15	-1.11	0.5	0.93
ydiA	-0.15	-1.11	0.57	0.96
yaaY	-0.15	-1.11	0.74	0.99
nadA	-0.15	-1.11	0.59	0.96
yddM	-0.15	-1.11	0.57	0.96
yfdC	-0.15	-1.11	0.69	0.98
mdoG	-0.15	-1.11	0.42	0.93
ssrS	-0.15	-1.11	0.89	0.99
yfcH	-0.15	-1.11	0.41	0.93
ycjF	-0.15	-1.11	0.67	0.98
tufA	-0.15	-1.11	0.9	0.99
thrS	-0.15	-1.11	0.8	0.99
yicH	-0.15	-1.11	0.55	0.95
paaY	-0.15	-1.11	0.52	0.94
glnB	-0.15	-1.11	0.48	0.93
puuR	-0.15	-1.11	0.59	0.96
ulaF	-0.15	-1.11	0.59	0.96
menE	-0.15	-1.11	0.59	0.96
tdcD	-0.15	-1.11	0.67	0.98
ydjM	-0.15	-1.11	0.57	0.96
yjiC	-0.15	-1.11	0.83	0.99
yjgP	-0.15	-1.11	0.44	0.93
sbcB	-0.15	-1.11	0.39	0.92
ltaE	-0.15	-1.11	0.43	0.93
ydhD	-0.15	-1.11	0.67	0.98
ebgR	-0.15	-1.11	0.48	0.93
agaS	-0.15	-1.11	0.65	0.98
phoQ	-0.15	-1.11	0.44	0.93
yfeO	-0.15	-1.11	0.57	0.96
cysP	-0.15	-1.11	0.62	0.97
yhcM	-0.15	-1.11	0.46	0.93
intA	-0.15	-1.11	0.41	0.93
yqgA	-0.15	-1.11	0.62	0.97
hisS	-0.15	-1.11	0.66	0.98
rpoN	-0.15	-1.11	0.65	0.98
yjaB	-0.15	-1.11	0.63	0.97
yagV	-0.15	-1.11	0.6	0.96
ydfG	-0.15	-1.11	0.67	0.98
ybjD	-0.15	-1.11	0.5	0.94
nlpD	-0.15	-1.11	0.62	0.97
lpcA	-0.14	-1.11	0.46	0.93
ihfB	-0.14	-1.11	0.45	0.93
ybdJ	-0.14	-1.11	0.47	0.93
secD	-0.14	-1.11	0.65	0.98
fliY	-0.14	-1.11	0.56	0.96
moeA	-0.14	-1.11	0.43	0.93
yfhH	-0.14	-1.1	0.55	0.96
yecM	-0.14	-1.1	0.55	0.95
bioB	-0.14	-1.1	0.6	0.96
ycdN	-0.14	-1.1	0.61	0.97
hflK	-0.14	-1.1	0.68	0.98
yieE	-0.14	-1.1	0.4	0.92
nanK	-0.14	-1.1	0.55	0.95
solA	-0.14	-1.1	0.45	0.93
ycaQ	-0.14	-1.1	0.61	0.97
gatY	-0.14	-1.1	0.88	0.99
pstB	-0.14	-1.1	0.55	0.95
cydD	-0.14	-1.1	0.48	0.93
menA	-0.14	-1.1	0.59	0.96
rhtA	-0.14	-1.1	0.6	0.96
sppA	-0.14	-1.1	0.47	0.93
yebE	-0.14	-1.1	0.56	0.96
lolB	-0.14	-1.1	0.47	0.93
norV	-0.14	-1.1	0.61	0.97
yigP	-0.14	-1.1	0.47	0.93
cobT	-0.14	-1.1	0.6	0.96
fecI	-0.14	-1.1	0.66	0.98
ompR	-0.14	-1.1	0.47	0.93
modA	-0.14	-1.1	0.5	0.94
rumA	-0.14	-1.1	0.58	0.96
nupG	-0.14	-1.1	0.52	0.94
ybfF	-0.14	-1.1	0.53	0.94
rpsQ	-0.14	-1.1	0.69	0.98
dipZ	-0.14	-1.1	0.42	0.93
yccF	-0.14	-1.1	0.54	0.95
mreD	-0.14	-1.1	0.62	0.97
der	-0.14	-1.1	0.51	0.94
rusA	-0.14	-1.1	0.9	NaN
csgB	-0.14	-1.1	0.9	NaN
yfdN	-0.14	-1.1	0.9	NaN
yhfK	-0.14	-1.1	0.46	0.93
yfbS	-0.14	-1.1	0.51	0.94
yhdZ	-0.14	-1.1	0.65	0.98
fecB	-0.14	-1.1	0.62	0.97
insA_4	-0.14	-1.1	0.67	0.98
entF	-0.14	-1.1	0.6	0.96
glpD	-0.14	-1.1	0.88	0.99
ykgH	-0.13	-1.1	0.64	0.98
ftsE	-0.13	-1.1	0.48	0.93
kdpB	-0.13	-1.1	0.66	0.98
cpdB	-0.13	-1.1	0.48	0.93
yfeH	-0.13	-1.1	0.5	0.93
citA	-0.13	-1.1	0.62	0.97
ybhC	-0.13	-1.1	0.47	0.93
rffD	-0.13	-1.1	0.48	0.93
bglX	-0.13	-1.1	0.46	0.93
ynfF	-0.13	-1.1	0.65	0.98
sufI	-0.13	-1.1	0.49	0.93
yqiK	-0.13	-1.1	0.7	0.98
yfeX	-0.13	-1.1	0.49	0.93
ybdA	-0.13	-1.1	0.79	0.99
dapE	-0.13	-1.1	0.47	0.93
ydcU	-0.13	-1.09	0.77	0.99
pepT	-0.13	-1.09	0.51	0.94
dnaB	-0.13	-1.09	0.61	0.97
yqeJ	-0.13	-1.09	0.86	0.99
ygiH	-0.13	-1.09	0.53	0.94
ssuA	-0.13	-1.09	0.82	0.99
cpdA	-0.13	-1.09	0.49	0.93
xylA	-0.13	-1.09	0.62	0.97
wzc	-0.13	-1.09	0.76	0.99
gpmI	-0.13	-1.09	0.69	0.98
ulaR	-0.13	-1.09	0.55	0.96
phnE	-0.13	-1.09	0.84	0.99
ptsN	-0.13	-1.09	0.48	0.93
parC	-0.13	-1.09	0.61	0.97
ydiR	-0.13	-1.09	0.74	0.99
yafV	-0.13	-1.09	0.54	0.95
yggG	-0.13	-1.09	0.6	0.96
agaR	-0.13	-1.09	0.47	0.93
puuP	-0.13	-1.09	0.65	0.98
poxB	-0.13	-1.09	0.66	0.98
folE	-0.13	-1.09	0.62	0.97
xapR	-0.13	-1.09	0.57	0.96
sufC	-0.13	-1.09	0.77	0.99
yejO	-0.13	-1.09	0.58	0.96
ygaU	-0.13	-1.09	0.53	0.94
yncC	-0.13	-1.09	0.81	0.99
mukB	-0.13	-1.09	0.81	0.99
rplX	-0.13	-1.09	0.81	0.99
hemX	-0.13	-1.09	0.51	0.94
yiaG	-0.13	-1.09	0.82	0.99
ompG	-0.12	-1.09	0.89	NaN
yfjQ	-0.12	-1.09	0.83	0.99
yjhB	-0.12	-1.09	0.71	0.99
yfhK	-0.12	-1.09	0.5	0.94
gmr	-0.12	-1.09	0.57	0.96
ycbG	-0.12	-1.09	0.54	0.95
holA	-0.12	-1.09	0.54	0.95
fkpB	-0.12	-1.09	0.65	0.98
rpsN	-0.12	-1.09	0.82	0.99
lhr	-0.12	-1.09	0.66	0.98
mutY	-0.12	-1.09	0.63	0.97
flgG	-0.12	-1.09	0.81	0.99
purC	-0.12	-1.09	0.58	0.96
yihX	-0.12	-1.09	0.52	0.94
ycfR	-0.12	-1.09	0.88	0.99
yfbU	-0.12	-1.09	0.52	0.94
yaeQ	-0.12	-1.09	0.52	0.94
yieN	-0.12	-1.09	0.56	0.96
tatB	-0.12	-1.09	0.64	0.98
yjgJ	-0.12	-1.09	0.62	0.97
yifO	-0.12	-1.09	0.7	0.98
treR	-0.12	-1.09	0.68	0.98
pyrB	-0.12	-1.09	0.75	0.99
ygbE	-0.12	-1.09	0.63	0.97
mokB	-0.12	-1.09	0.68	0.98
yaeH	-0.12	-1.09	0.65	0.98
bglA	-0.12	-1.09	0.64	0.98
yjeN	-0.12	-1.09	0.76	0.99
rarA	-0.12	-1.09	0.88	0.99
mtlR	-0.12	-1.09	0.54	0.95
narH	-0.12	-1.08	0.72	0.99
ruvC	-0.12	-1.08	0.64	0.98
dnaE	-0.12	-1.08	0.71	0.99
gspO	-0.12	-1.08	0.67	0.98
gspE	-0.12	-1.08	0.7	0.98
yahA	-0.12	-1.08	0.65	0.98
yjjK	-0.12	-1.08	0.73	0.99
srlB	-0.12	-1.08	0.67	0.98
astB	-0.12	-1.08	0.68	0.98
ynbC	-0.12	-1.08	0.78	0.99
melA	-0.12	-1.08	0.7	0.98
kdpE	-0.12	-1.08	0.75	0.99
murA	-0.12	-1.08	0.54	0.95
ykgF	-0.12	-1.08	0.6	0.96
yfgC	-0.12	-1.08	0.54	0.95
cyaA	-0.11	-1.08	0.74	0.99
ymfK	-0.11	-1.08	0.68	0.98
ubiD	-0.11	-1.08	0.71	0.98
ybiN	-0.11	-1.08	0.57	0.96
cls	-0.11	-1.08	0.65	0.98
insO_1	-0.11	-1.08	0.64	0.98
fhlA	-0.11	-1.08	0.59	0.96
ytjB	-0.11	-1.08	0.57	0.96
envZ	-0.11	-1.08	0.53	0.94
yidA	-0.11	-1.08	0.55	0.95
yadH	-0.11	-1.08	0.62	0.97
yhdP	-0.11	-1.08	0.65	0.98
gltX	-0.11	-1.08	0.73	0.99
chbA	-0.11	-1.08	0.69	0.98
yjfO	-0.11	-1.08	0.6	0.96
hscB	-0.11	-1.08	0.56	0.96
ybgH	-0.11	-1.08	0.73	0.99
wzzE	-0.11	-1.08	0.54	0.95
ccmE	-0.11	-1.08	0.71	0.99
luxS	-0.11	-1.08	0.74	0.99
rplI	-0.11	-1.08	0.76	0.99
hemC	-0.11	-1.08	0.74	0.99
yfaO	-0.11	-1.08	0.61	0.97
ydcS	-0.11	-1.08	0.74	0.99
kbaZ	-0.11	-1.08	0.7	0.98
fimI	-0.11	-1.08	0.66	0.98
yjhG	-0.11	-1.08	0.67	0.98
bcsC	-0.11	-1.08	0.57	0.96
csrA	-0.11	-1.08	0.74	0.99
ccmA	-0.11	-1.08	0.67	0.98
metH	-0.11	-1.08	0.74	0.99
cysN	-0.11	-1.08	0.67	0.98
mtr	-0.11	-1.08	0.61	0.97
argH	-0.11	-1.08	0.69	0.98
ydeA	-0.11	-1.08	0.75	0.99
ddlB	-0.11	-1.08	0.6	0.96
yhbG	-0.11	-1.08	0.67	0.98
fadL	-0.11	-1.08	0.58	0.96
mdoH	-0.11	-1.08	0.6	0.96
yheO	-0.11	-1.08	0.54	0.95
ygfU	-0.1	-1.08	0.84	0.99
hscC	-0.1	-1.08	0.68	0.98
zntA	-0.1	-1.08	0.6	0.96
nfsA	-0.1	-1.07	0.54	0.95
yihW	-0.1	-1.07	0.66	0.98
atoS	-0.1	-1.07	0.7	0.98
ygeV	-0.1	-1.07	0.72	0.99
fdoI	-0.1	-1.07	0.69	0.98
proY	-0.1	-1.07	0.67	0.98
pdxY	-0.1	-1.07	0.57	0.96
cysG	-0.1	-1.07	0.71	0.98
rseB	-0.1	-1.07	0.75	0.99
hemL	-0.1	-1.07	0.58	0.96
glf	-0.1	-1.07	0.67	0.98
gltI	-0.1	-1.07	0.62	0.97
fecA	-0.1	-1.07	0.66	0.98
yjiA	-0.1	-1.07	0.6	0.96
psd	-0.1	-1.07	0.6	0.96
yigA	-0.1	-1.07	0.69	0.98
torY	-0.1	-1.07	0.8	0.99
leuD	-0.1	-1.07	0.65	0.98
nudC	-0.1	-1.07	0.58	0.96
rpsJ	-0.1	-1.07	0.85	0.99
malI	-0.1	-1.07	0.67	0.98
phr	-0.1	-1.07	0.71	0.98
yddH	-0.1	-1.07	0.81	0.99
tesB	-0.1	-1.07	0.66	0.98
idnT	-0.1	-1.07	0.76	0.99
creD	-0.1	-1.07	0.76	0.99
mukE	-0.1	-1.07	0.59	0.96
yaaW	-0.1	-1.07	0.86	0.99
yihR	-0.1	-1.07	0.86	0.99
rbsK	-0.1	-1.07	0.65	0.98
cspD	-0.1	-1.07	0.61	0.97
prkB	-0.1	-1.07	0.59	0.96
ade	-0.1	-1.07	0.62	0.97
ilvM	-0.1	-1.07	0.77	0.99
folM	-0.1	-1.07	0.69	0.98
ycbC	-0.1	-1.07	0.72	0.99
chbF	-0.1	-1.07	0.77	0.99
dhaH	-0.1	-1.07	0.85	0.99
yhdY	-0.1	-1.07	0.8	0.99
rssB	-0.1	-1.07	0.65	0.98
rfaQ	-0.1	-1.07	0.63	0.97
ansA	-0.1	-1.07	0.72	0.99
tonB	-0.1	-1.07	0.75	0.99
zitB	-0.1	-1.07	0.68	0.98
zwf	-0.1	-1.07	0.77	0.99
frlR	-0.1	-1.07	0.66	0.98
ygbM	-0.1	-1.07	0.77	0.99
frdB	-0.1	-1.07	0.64	0.98
caiB	-0.1	-1.07	0.7	0.98
yahK	-0.1	-1.07	0.76	0.99
ygbN	-0.1	-1.07	0.76	0.99
cysT	-0.1	-1.07	0.91	0.99
ygcI	-0.1	-1.07	0.84	0.99
narZ	-0.09	-1.07	0.76	0.99
flu	-0.09	-1.07	0.64	0.97
insB_3	-0.09	-1.07	0.76	0.99
yqaB	-0.09	-1.07	0.63	0.97
ytfE	-0.09	-1.07	0.74	0.99
nlpE	-0.09	-1.07	0.66	0.98
caiA	-0.09	-1.07	0.74	0.99
cdsA	-0.09	-1.07	0.66	0.98
dfp	-0.09	-1.07	0.72	0.99
pepD	-0.09	-1.07	0.77	0.99
yijO	-0.09	-1.07	0.65	0.98
trpE	-0.09	-1.07	0.77	0.99
ribE	-0.09	-1.07	0.65	0.98
yfbK	-0.09	-1.07	0.78	0.99
yjiD	-0.09	-1.07	0.88	0.99
ygaV	-0.09	-1.07	0.76	0.99
artQ	-0.09	-1.07	0.72	0.99
nagZ	-0.09	-1.07	0.64	0.98
argA	-0.09	-1.07	0.66	0.98
ybhL	-0.09	-1.07	0.69	0.98
ypjB	-0.09	-1.07	0.86	0.99
yagL	-0.09	-1.07	0.77	0.99
narL	-0.09	-1.07	0.74	0.99
frdC	-0.09	-1.06	0.72	0.99
lysW	-0.09	-1.06	0.94	NaN
betT	-0.09	-1.06	0.67	0.98
ytfM	-0.09	-1.06	0.72	0.99
hypC	-0.09	-1.06	0.88	0.99
yjbC	-0.09	-1.06	0.7	0.98
rsd	-0.09	-1.06	0.75	0.99
yhiR	-0.09	-1.06	0.64	0.98
insO_2	-0.09	-1.06	0.76	0.99
osmE	-0.09	-1.06	0.68	0.98
topB	-0.09	-1.06	0.78	0.99
yfcR	-0.09	-1.06	0.87	0.99
wcaI	-0.09	-1.06	0.86	0.99
xylG	-0.09	-1.06	0.69	0.98
fixA	-0.09	-1.06	0.87	0.99
yncE	-0.09	-1.06	0.72	0.99
selA	-0.09	-1.06	0.63	0.97
ycdG	-0.09	-1.06	0.78	0.99
pepA	-0.09	-1.06	0.78	0.99
ybiM	-0.09	-1.06	0.9	0.99
yceG	-0.09	-1.06	0.69	0.98
purF	-0.09	-1.06	0.7	0.98
degQ	-0.09	-1.06	0.66	0.98
cytR	-0.09	-1.06	0.81	0.99
rspB	-0.09	-1.06	0.81	0.99
yciF	-0.09	-1.06	0.93	NaN
ilvH	-0.09	-1.06	0.79	0.99
rhaR	-0.09	-1.06	0.76	0.99
ilvG	-0.08	-1.06	0.66	0.98
yobA	-0.08	-1.06	0.73	0.99
polB	-0.08	-1.06	0.64	0.98
metT	-0.08	-1.06	0.88	0.99
aceF	-0.08	-1.06	0.88	0.99
fepG	-0.08	-1.06	0.83	0.99
kefC	-0.08	-1.06	0.74	0.99
aaeA	-0.08	-1.06	0.8	0.99
chbC	-0.08	-1.06	0.77	0.99
murB	-0.08	-1.06	0.65	0.98
Y75_p4289	-0.08	-1.06	0.89	0.99
rof	-0.08	-1.06	0.75	0.99
ypfN	-0.08	-1.06	0.74	0.99
ydiS	-0.08	-1.06	0.86	0.99
yibD	-0.08	-1.06	0.87	0.99
mutS	-0.08	-1.06	0.68	0.98
nrdE	-0.08	-1.06	0.79	0.99
yahJ	-0.08	-1.06	0.74	0.99
rho	-0.08	-1.06	0.81	0.99
ynjE	-0.08	-1.06	0.75	0.99
ycbU	-0.08	-1.06	0.87	0.99
yniD	-0.08	-1.06	0.93	0.99
dsdC	-0.08	-1.06	0.76	0.99
yicI	-0.08	-1.06	0.7	0.98
yphE	-0.08	-1.06	0.8	0.99
yrbC	-0.08	-1.06	0.68	0.98
exbD	-0.08	-1.06	0.82	0.99
galE	-0.08	-1.06	0.67	0.98
yhgG	-0.08	-1.06	0.8	0.99
modB	-0.08	-1.06	0.75	0.99
dsbC	-0.08	-1.06	0.75	0.99
ymfI	-0.08	-1.06	0.75	0.99
ykgA	-0.08	-1.06	0.78	0.99
yfaQ	-0.08	-1.06	0.8	0.99
yjiT	-0.08	-1.06	0.74	0.99
infB	-0.08	-1.06	0.88	0.99
pgk	-0.08	-1.06	0.88	0.99
dmsA	-0.08	-1.06	0.78	0.99
lysC	-0.08	-1.06	0.71	0.98
dgt	-0.08	-1.06	0.67	0.98
fabF	-0.08	-1.06	0.88	0.99
cynS	-0.08	-1.06	0.89	0.99
yehI	-0.08	-1.05	0.78	0.99
rstA	-0.08	-1.05	0.74	0.99
lgt	-0.08	-1.05	0.68	0.98
mdtH	-0.08	-1.05	0.77	0.99
aslA	-0.08	-1.05	0.74	0.99
sufD	-0.08	-1.05	0.8	0.99
ybeU	-0.08	-1.05	0.9	0.99
yfhM	-0.08	-1.05	0.68	0.98
pth	-0.08	-1.05	0.75	0.99
rtcB	-0.08	-1.05	0.78	0.99
rfaE	-0.08	-1.05	0.69	0.98
serA	-0.08	-1.05	0.69	0.98
ygiV	-0.08	-1.05	0.8	0.99
lysY	-0.07	-1.05	0.95	NaN
yidD	-0.07	-1.05	0.79	0.99
rpoE	-0.07	-1.05	0.81	0.99
trxB	-0.07	-1.05	0.7	0.98
trxA	-0.07	-1.05	0.83	0.99
aidB	-0.07	-1.05	0.81	0.99
gph	-0.07	-1.05	0.77	0.99
rssA	-0.07	-1.05	0.73	0.99
yliK	-0.07	-1.05	0.74	0.99
codA	-0.07	-1.05	0.74	0.99
ygfM	-0.07	-1.05	0.81	0.99
kdgK	-0.07	-1.05	0.77	0.99
ydcM	-0.07	-1.05	0.74	0.99
hyfI	-0.07	-1.05	0.86	0.99
ybeF	-0.07	-1.05	0.8	0.99
fucP	-0.07	-1.05	0.8	0.99
atpB	-0.07	-1.05	0.84	0.99
uidB	-0.07	-1.05	0.81	0.99
araH	-0.07	-1.05	0.8	0.99
yqhD	-0.07	-1.05	0.73	0.99
cusC	-0.07	-1.05	0.89	0.99
pncB	-0.07	-1.05	0.72	0.99
nudD	-0.07	-1.05	0.89	0.99
ycdO	-0.07	-1.05	0.82	0.99
yfcO	-0.07	-1.05	0.82	0.99
phoB	-0.07	-1.05	0.82	0.99
ycbT	-0.07	-1.05	0.81	0.99
rpsA	-0.07	-1.05	0.95	1
mltC	-0.07	-1.05	0.75	0.99
pncA	-0.07	-1.05	0.73	0.99
nikE	-0.07	-1.05	0.9	0.99
tsf	-0.07	-1.05	0.94	0.99
nrfD	-0.07	-1.05	0.91	0.99
atpC	-0.07	-1.05	0.85	0.99
cysU	-0.07	-1.05	0.89	0.99
ydjG	-0.07	-1.05	0.86	0.99
fdoH	-0.07	-1.05	0.79	0.99
ilvY	-0.07	-1.05	0.71	0.98
gltL	-0.07	-1.05	0.81	0.99
ggt	-0.07	-1.05	0.83	0.99
yhbO	-0.07	-1.05	0.9	0.99
xylE	-0.07	-1.05	0.81	0.99
rfaF	-0.07	-1.05	0.75	0.99
folP	-0.07	-1.05	0.75	0.99
yliB	-0.07	-1.05	0.81	0.99
yebA	-0.07	-1.05	0.73	0.99
ascF	-0.07	-1.05	0.79	0.99
ybiW	-0.07	-1.05	0.83	0.99
menC	-0.06	-1.05	0.73	0.99
kdgT	-0.06	-1.05	0.83	0.99
yfcU	-0.06	-1.05	0.85	0.99
sbcD	-0.06	-1.05	0.73	0.99
yecD	-0.06	-1.05	0.77	0.99
pdhR	-0.06	-1.05	0.77	0.99
ypjD	-0.06	-1.05	0.73	0.99
yfgL	-0.06	-1.05	0.84	0.99
ligB	-0.06	-1.05	0.84	0.99
ubiE	-0.06	-1.05	0.74	0.99
proS	-0.06	-1.05	0.85	0.99
bipA	-0.06	-1.05	0.84	0.99
yhjV	-0.06	-1.05	0.77	0.99
modC	-0.06	-1.05	0.77	0.99
ybbC	-0.06	-1.05	0.96	NaN
hisD	-0.06	-1.05	0.82	0.99
nanR	-0.06	-1.05	0.74	0.99
accA	-0.06	-1.04	0.75	0.99
yggW	-0.06	-1.04	0.73	0.99
dxr	-0.06	-1.04	0.72	0.99
ybiY	-0.06	-1.04	0.9	0.99
argZ	-0.06	-1.04	0.94	0.99
yhdU	-0.06	-1.04	0.92	0.99
yidL	-0.06	-1.04	0.84	0.99
yihT	-0.06	-1.04	0.88	0.99
yfhB	-0.06	-1.04	0.8	0.99
dsbB	-0.06	-1.04	0.75	0.99
frlD	-0.06	-1.04	0.83	0.99
frvB	-0.06	-1.04	0.89	0.99
frmR	-0.06	-1.04	0.8	0.99
yegH	-0.06	-1.04	0.78	0.99
prc	-0.06	-1.04	0.81	0.99
fdnG	-0.06	-1.04	0.83	0.99
gspC	-0.06	-1.04	0.92	0.99
ygjG	-0.06	-1.04	0.78	0.99
tdcB	-0.06	-1.04	0.88	0.99
pgpA	-0.06	-1.04	0.75	0.99
lpxD	-0.06	-1.04	0.86	0.99
yliC	-0.06	-1.04	0.81	0.99
rhoL	-0.06	-1.04	0.96	NaN
ldrC	-0.06	-1.04	0.96	NaN
yfiH	-0.06	-1.04	0.78	0.99
yhcH	-0.06	-1.04	0.84	0.99
yciI	-0.06	-1.04	0.76	0.99
yjgK	-0.06	-1.04	0.81	0.99
obgE	-0.06	-1.04	0.78	0.99
tag	-0.06	-1.04	0.8	0.99
gltP	-0.06	-1.04	0.76	0.99
yiiD	-0.06	-1.04	0.77	0.99
kgtP	-0.06	-1.04	0.87	0.99
artP	-0.06	-1.04	0.79	0.99
ytfQ	-0.06	-1.04	0.85	0.99
cirA	-0.06	-1.04	0.86	0.99
aas	-0.06	-1.04	0.77	0.99
yqiH	-0.06	-1.04	0.92	0.99
yhbN	-0.06	-1.04	0.77	0.99
gabT	-0.06	-1.04	0.87	0.99
pepE	-0.06	-1.04	0.84	0.99
yjiG	-0.06	-1.04	0.84	0.99
yagT	-0.06	-1.04	0.92	0.99
potD	-0.06	-1.04	0.77	0.99
yjdC	-0.05	-1.04	0.78	0.99
ryeA	-0.05	-1.04	0.82	0.99
yggD	-0.05	-1.04	0.85	0.99
yajC	-0.05	-1.04	0.87	0.99
apaH	-0.05	-1.04	0.78	0.99
srlA	-0.05	-1.04	0.85	0.99
ynfE	-0.05	-1.04	0.86	0.99
glpG	-0.05	-1.04	0.85	0.99
smg	-0.05	-1.04	0.83	0.99
yiaF	-0.05	-1.04	0.86	0.99
mrr	-0.05	-1.04	0.81	0.99
ubiF	-0.05	-1.04	0.76	0.99
srlE	-0.05	-1.04	0.87	0.99
slyA	-0.05	-1.04	0.85	0.99
acrE	-0.05	-1.04	0.92	0.99
yqgE	-0.05	-1.04	0.85	0.99
plsC	-0.05	-1.04	0.85	0.99
ydgJ	-0.05	-1.04	0.78	0.99
murE	-0.05	-1.04	0.84	0.99
gltD	-0.05	-1.04	0.86	0.99
murF	-0.05	-1.04	0.79	0.99
gntT	-0.05	-1.04	0.83	0.99
chiA	-0.05	-1.04	0.81	0.99
purL	-0.05	-1.04	0.8	0.99
appY	-0.05	-1.04	0.91	0.99
pyrC	-0.05	-1.03	0.85	0.99
ygjR	-0.05	-1.03	0.79	0.99
rng	-0.05	-1.03	0.8	0.99
ppdB	-0.05	-1.03	0.9	0.99
ysaB	-0.05	-1.03	0.95	1
fabZ	-0.05	-1.03	0.81	0.99
ytfN	-0.05	-1.03	0.88	0.99
ydiZ	-0.05	-1.03	0.95	1
hyaF	-0.05	-1.03	0.93	0.99
ansB	-0.05	-1.03	0.83	0.99
intE	-0.05	-1.03	0.86	0.99
rplK	-0.05	-1.03	0.93	0.99
yoaD	-0.05	-1.03	0.88	0.99
rfe	-0.05	-1.03	0.82	0.99
rpsL	-0.05	-1.03	0.93	0.99
yadM	-0.05	-1.03	0.93	0.99
yidJ	-0.05	-1.03	0.88	0.99
wbbK	-0.05	-1.03	0.87	0.99
wcaA	-0.05	-1.03	0.93	0.99
ygfO	-0.05	-1.03	0.89	0.99
ydjF	-0.05	-1.03	0.86	0.99
pppA	-0.05	-1.03	0.84	0.99
yfaS	-0.05	-1.03	0.85	0.99
ompF	-0.05	-1.03	0.97	1
exbB	-0.05	-1.03	0.86	0.99
yfjR	-0.05	-1.03	0.87	0.99
aspA	-0.05	-1.03	0.9	0.99
yfcE	-0.05	-1.03	0.81	0.99
ptrB	-0.05	-1.03	0.82	0.99
prpC	-0.05	-1.03	0.94	0.99
sstT	-0.05	-1.03	0.82	0.99
rtcA	-0.05	-1.03	0.91	0.99
bglH	-0.05	-1.03	0.93	0.99
ygfS	-0.05	-1.03	0.9	0.99
purM	-0.05	-1.03	0.86	0.99
yraM	-0.04	-1.03	0.81	0.99
recN	-0.04	-1.03	0.82	0.99
yphB	-0.04	-1.03	0.88	0.99
ygbJ	-0.04	-1.03	0.88	0.99
yegW	-0.04	-1.03	0.84	0.99
ypjA	-0.04	-1.03	0.85	0.99
cysH	-0.04	-1.03	0.92	0.99
fhuE	-0.04	-1.03	0.88	0.99
ycjV	-0.04	-1.03	0.94	1
birA	-0.04	-1.03	0.83	0.99
btuD	-0.04	-1.03	0.88	0.99
yncA	-0.04	-1.03	0.84	0.99
rsmB	-0.04	-1.03	0.82	0.99
dsbA	-0.04	-1.03	0.9	0.99
tdcA	-0.04	-1.03	0.9	0.99
pyrG	-0.04	-1.03	0.9	0.99
ssuB	-0.04	-1.03	0.94	0.99
rpsG	-0.04	-1.03	0.94	0.99
yecN	-0.04	-1.03	0.86	0.99
cpxR	-0.04	-1.03	0.86	0.99
yidB	-0.04	-1.03	0.89	0.99
ydhW	-0.04	-1.03	0.89	0.99
yiaC	-0.04	-1.03	0.88	0.99
rne	-0.04	-1.03	0.89	0.99
rbsD	-0.04	-1.03	0.94	0.99
hycI	-0.04	-1.03	0.85	0.99
mreC	-0.04	-1.03	0.88	0.99
plsB	-0.04	-1.03	0.87	0.99
acrA	-0.04	-1.03	0.82	0.99
mltB	-0.04	-1.03	0.86	0.99
phoU	-0.04	-1.03	0.84	0.99
cof	-0.04	-1.03	0.88	0.99
yraJ	-0.04	-1.03	0.86	0.99
mgtA	-0.04	-1.03	0.9	0.99
ymcA	-0.04	-1.03	0.88	0.99
lpxC	-0.04	-1.03	0.94	0.99
ymfT	-0.04	-1.03	0.97	NaN
proV	-0.04	-1.03	0.94	0.99
usg	-0.04	-1.03	0.84	0.99
ydhI	-0.04	-1.03	0.94	0.99
ccmC	-0.04	-1.03	0.89	0.99
yhhS	-0.04	-1.03	0.87	0.99
rfaD	-0.04	-1.03	0.9	0.99
flgL	-0.04	-1.03	0.84	0.99
flgC	-0.04	-1.03	0.91	0.99
ribC	-0.04	-1.03	0.91	0.99
lolA	-0.04	-1.03	0.84	0.99
speC	-0.04	-1.03	0.86	0.99
sgbE	-0.04	-1.03	0.93	0.99
yiaA	-0.04	-1.03	0.94	1
agaA	-0.04	-1.03	0.9	0.99
rsxD	-0.04	-1.03	0.85	0.99
pyrE	-0.04	-1.03	0.91	0.99
glmS	-0.04	-1.03	0.94	0.99
aaeB	-0.04	-1.03	0.9	0.99
endA	-0.04	-1.03	0.87	0.99
ybhD	-0.04	-1.03	0.93	0.99
aldB	-0.04	-1.03	0.92	0.99
ygaD	-0.04	-1.03	0.9	0.99
rplA	-0.04	-1.03	0.97	1
iadA	-0.03	-1.02	0.85	0.99
sapA	-0.03	-1.02	0.86	0.99
npr	-0.03	-1.02	0.87	0.99
dgkA	-0.03	-1.02	0.89	0.99
yifN	-0.03	-1.02	0.91	0.99
yajQ	-0.03	-1.02	0.93	0.99
helD	-0.03	-1.02	0.85	0.99
yjcO	-0.03	-1.02	0.91	0.99
ahpF	-0.03	-1.02	0.92	0.99
yfeY	-0.03	-1.02	0.9	0.99
rob	-0.03	-1.02	0.92	0.99
sufS	-0.03	-1.02	0.91	0.99
arcA	-0.03	-1.02	0.94	0.99
[truncated: 2,437 more rows]

## Sheet: WT vs ∆lplT reads
WT 1	RPKM	Total gene reads	WT 2	RPKM	Total gene reads	WT 3	RPKM	Total gene reads	lplT 1	RPKM	Total gene reads	lplT 2	RPKM	Total gene reads	lplT 3	RPKM	Total gene reads
aaeA	5.78	60	aaeA	6.65	73	aaeA	4.63	62	aaeA	7.96	88	aaeA	7.3	98	aaeA	5.48	64
aaeB	3.56	78	aaeB	4.49	104	aaeB	2.59	73	aaeB	4.8	112	aaeB	4.35	123	aaeB	4.1	101
aaeR	18.17	188	aaeR	24.5	268	aaeR	11.47	153	aaeR	30.39	335	aaeR	20.26	271	aaeR	24.46	285
aaeX	6.17	14	aaeX	4.58	11	aaeX	2.39	7	aaeX	9.1	22	aaeX	3.75	11	aaeX	4.3	11
aas	62.48	1501	aas	76.35	1940	aas	35.74	1107	aas	64.01	1639	aas	66.33	2061	aas	79.74	2158
aat	11.99	94	aat	15.07	125	aat	8.11	82	aat	21.18	177	aat	9.57	97	aat	14.04	124
abgA	0	0	abgA	0	0	abgA	0	0	abgA	0	0	abgA	0	0	abgA	0	0
abgB	0	0	abgB	0	0	abgB	0	0	abgB	0	0	abgB	0	0	abgB	0	0
abgR	0	0	abgR	0	0	abgR	0	0	abgR	0	0	abgR	0	0	abgR	0	0
abgT	0	0	abgT	0	0	abgT	0	0	abgT	0	0	abgT	0	0	abgT	0	0
abrB	9.88	115	abrB	14.21	175	abrB	8.46	127	abrB	15.23	189	abrB	15.27	230	abrB	12.96	170
accA	171.29	1829	accA	204.45	2309	accA	99.22	1366	accA	182.5	2077	accA	157.65	2177	accA	233.21	2805
accB	796.57	4173	accB	998.57	5533	accB	618.41	4177	accB	775.3	4329	accB	583.48	3953	accB	758.84	4478
accC	658.79	9892	accC	710.57	11285	accC	428.26	8291	accC	602.66	9645	accC	560.44	10883	accC	635.74	10753
accD	607.74	6185	accD	684.86	7372	accD	333.64	4378	accD	668.75	7254	accD	614.98	8094	accD	717.73	8228
aceA	501	7272	aceA	369.52	5673	aceA	145.34	2720	aceA	588.09	9098	aceA	360.6	6769	aceA	148.56	2429
aceB	283.42	5050	aceB	291.52	5494	aceB	125.84	2891	aceB	244.27	4639	aceB	151.11	3482	aceB	135.62	2722
aceE	688.99	20415	aceE	907.25	28433	aceE	553.22	21135	aceE	1065.35	33645	aceE	771.6	29567	aceE	1103.1	36818
aceF	357.83	7534	aceF	595.97	13272	aceF	514.5	13967	aceF	523.55	11749	aceF	445.74	12137	aceF	923.51	21903
aceK	80.23	1550	aceK	77.57	1585	aceK	26.66	664	aceK	85.23	1755	aceK	52.31	1307	aceK	25.32	551
ackA	242.45	3244	ackA	402.06	5690	ackA	290.81	5017	ackA	365.88	5218	ackA	247.75	4287	ackA	417.26	6289
acnA	66.83	1989	acnA	62.61	1971	acnA	33.02	1267	acnA	67.11	2129	acnA	46.11	1775	acnA	49.96	1675
acnB	992.14	28669	acnB	856.49	26177	acnB	413.37	15401	acnB	1038.77	31993	acnB	559.3	20901	acnB	498.98	16242
acpP	1165.01	3071	acpP	1304.83	3638	acpP	993.01	3375	acpP	1370.66	3851	acpP	1976.81	6739	acpP	1633.02	4849
acpS	77.87	330	acpS	77.2	346	acpS	38.25	209	acpS	88.78	401	acpS	97.62	535	acpS	73.53	351
acpT	14.22	93	acpT	17.2	119	acpT	22.65	191	acpT	29.12	203	acpT	37.01	313	acpT	38.82	286
acrA	149.09	1980	acrA	176.34	2477	acrA	93.44	1600	acrA	177.61	2514	acrA	162.22	2786	acrA	177.01	2648
acrB	195.63	6854	acrB	192.03	7116	acrB	90.92	4107	acrB	193.77	7236	acrB	142.62	6462	acrB	169.64	6695
acrD	8.69	301	acrD	10.54	386	acrD	5.6	250	acrD	13.06	482	acrD	14.31	641	acrD	14.69	573
acrE	1.4	18	acrE	1.84	25	acrE	0.78	13	acrE	1.53	21	acrE	1.74	29	acrE	1.59	23
acrF	3.91	135	acrF	4.85	177	acrF	2.18	97	acrF	4.78	176	acrF	4.16	186	acrF	4.68	182
acrR	39.96	288	acrR	62.83	479	acrR	22.17	206	acrR	60.4	464	acrR	66.2	617	acrR	95.21	773
acs	97.99	2135	acs	69.73	1607	acs	35.35	993	acs	70.7	1642	acs	64.55	1819	acs	39.07	959
actP	34.55	634	actP	26.07	506	actP	8.49	201	actP	29.6	579	actP	21.78	517	actP	11.27	233
ada	16.12	191	ada	16.28	204	ada	10.02	153	ada	24.95	315	ada	20.76	318	ada	25.18	336
add	170.84	1904	add	222.69	2625	add	92.91	1335	add	226.21	2687	add	168.6	2430	add	149.28	1874
ade	19.34	380	ade	26.12	543	ade	17.64	447	ade	24.92	522	ade	25.1	638	ade	26.79	593
adhE	183.58	5464	adhE	213.59	6724	adhE	126.54	4856	adhE	266.3	8448	adhE	137.8	5304	adhE	190.53	6388
adhP	14.94	168	adhP	16.4	195	adhP	9.38	136	adhP	18.19	218	adhP	11.55	168	adhP	13.97	177
adiA	6.1	154	adiA	8.16	218	adiA	3.84	125	adiA	8.36	225	adiA	7.93	259	adiA	8.33	237
adiC	2.49	37	adiC	3.56	56	adiC	2.24	43	adiC	3.66	58	adiC	3.12	60	adiC	4.47	75
adiY	3.89	33	adiY	3.12	28	adiY	1.92	21	adiY	4.98	45	adiY	4.65	51	adiY	5.03	48
adk	1011.15	7254	adk	1343.07	10191	adk	580.02	5365	adk	1246.74	9533	adk	1504.46	13958	adk	1808.04	14611
aegA	3.86	85	aegA	4.89	114	aegA	3.63	103	aegA	5.11	120	aegA	5.48	156	aegA	5.85	145
aer	26.07	441	aer	32.47	581	aer	39.11	853	aer	18.3	330	aer	13.53	296	aer	26.19	499
aes	9.18	98	aes	11.25	127	aes	4.36	60	aes	10.9	124	aes	11.44	158	aes	10.81	130
afuB	2.48	10	afuB	1.87	8	afuB	0.19	1	afuB	2.79	12	afuB	2.11	11	afuB	1.98	9
afuC	1.2	14	afuC	2.27	28	afuC	1.6	24	afuC	2.74	34	afuC	3.72	56	afuC	4.27	56
agaA	6.42	36	agaA	7.08	42	agaA	3.6	26	agaA	6.86	41	agaA	7.72	56	agaA	6.33	40
agaB	0.38	2	agaB	1.07	6	agaB	0.44	3	agaB	0.35	2	agaB	0.29	2	agaB	0.5	3
agaC	0.45	4	agaC	1.59	15	agaC	0.52	6	agaC	1.57	15	agaC	1.47	17	agaC	0.5	5
agaD	1.48	13	agaD	2.15	20	agaD	1.32	15	agaD	4.15	39	agaD	2.55	29	agaD	1.61	16
agaI	1.55	13	agaI	1.12	10	agaI	0.74	8	agaI	1.45	13	agaI	0.64	7	agaI	0.74	7
agaR	97.68	880	agaR	118.69	1131	agaR	62.07	721	agaR	109.35	1050	agaR	98.1	1143	agaR	116.08	1178
agaS	4.44	57	agaS	5.96	81	agaS	3.5	58	agaS	6.21	85	agaS	4.94	82	agaS	4.98	72
agaV	10.43	55	agaV	11.3	63	agaV	5.88	40	agaV	9.97	56	agaV	6.16	42	agaV	7.75	46
agaW	3.13	14	agaW	4.02	19	agaW	2.08	12	agaW	3.78	18	agaW	5.53	32	agaW	4.77	24
agp	49.59	685	agp	57.76	844	agp	28.75	512	agp	57.53	847	agp	58.89	1052	agp	50.77	790
ahpC	1117	7007	ahpC	942.58	6254	ahpC	367.7	2974	ahpC	1269.2	8486	ahpC	1035.05	8397	ahpC	1002.93	7087
ahpF	169.71	2956	ahpF	180.43	3324	ahpF	93.2	2093	ahpF	196.5	3648	ahpF	183.04	4123	ahpF	166.66	3270
aidB	2.21	40	aidB	2.88	55	aidB	2.49	58	aidB	3.79	73	aidB	2.22	52	aidB	3.68	75
ais	2.39	16	ais	2.11	15	ais	1.04	9	ais	3.22	23	ais	1.96	17	ais	5.16	39
alaS	344.94	10094	alaS	393.55	12181	alaS	202.36	7635	alaS	353.93	11039	alaS	228.12	8633	alaS	282.71	9319
alaT	2.37	2	alaT	4.47	4	alaT	2.75	3	alaT	0	0	alaT	16.47	18	alaT	5.25	5
alaU	2.37	2	alaU	4.47	4	alaU	5.51	6	alaU	4.44	4	alaU	25.61	28	alaU	2.1	2
alaV	1.18	1	alaV	4.47	4	alaV	4.59	5	alaV	1.11	1	alaV	14.64	16	alaV	5.25	5
alaW	1.18	1	alaW	5.59	5	alaW	10.09	11	alaW	1.11	1	alaW	6.4	7	alaW	2.1	2
alaX	0	0	alaX	1.12	1	alaX	9.18	10	alaX	1.11	1	alaX	9.15	10	alaX	5.25	5
aldA	778.02	12461	aldA	963.38	16320	aldA	447.11	9233	aldA	587.78	10034	aldA	426.11	8826	aldA	482.88	8712
aldB	2.69	46	aldB	3.87	70	aldB	3.13	69	aldB	4	73	aldB	3.43	76	aldB	5.13	99
alkA	12.39	117	alkA	15.42	154	alkA	7.88	96	alkA	12.52	126	alkA	12.61	154	alkA	10.81	115
alkB	7.46	54	alkB	6.4	49	alkB	3.64	34	alkB	9.2	71	alkB	7.58	71	alkB	8.58	70
allA	15.45	83	allA	18.13	103	allA	6.21	43	allA	17.29	99	allA	14.97	104	allA	18.67	113
allB	2.05	31	allB	2.5	40	allB	1.02	20	allB	2.85	46	allB	1.99	39	allB	2.29	39
allC	3.78	52	allC	4.68	68	allC	2.76	49	allC	3.75	55	allC	3.09	55	allC	4.58	71
allD	0.77	9	allD	0.57	7	allD	0.4	6	allD	0.72	9	allD	1.46	22	allD	0.61	8
allR	72.94	662	allR	103.96	998	allR	48.11	563	allR	117.64	1138	allR	99.6	1169	allR	123.44	1262
alpA	1.69	4	alpA	2.39	6	alpA	0.65	2	alpA	2.77	7	alpA	1.96	6	alpA	1.5	4
alr	75.17	903	alr	97.28	1236	alr	58.37	904	alr	97.94	1254	alr	90.51	1406	alr	104.87	1419
alsA	3.05	52	alsA	3.05	55	alsA	1.73	38	alsA	2.15	39	alsA	2.72	60	alsA	3.02	58
alsB	9.03	94	alsB	11.35	125	alsB	5.07	68	alsB	6.13	68	alsB	6.98	94	alsB	7.33	86
alsC	5.68	62	alsC	6.5	75	alsC	3.27	46	alsC	6.28	73	alsC	5.53	78	alsC	5.13	63
alsE	5.3	41	alsE	6.23	51	alsE	2.3	23	alsE	3.88	32	alsE	3.4	34	alsE	2.18	19
alsK	8.13	93	alsK	6.61	80	alsK	5.08	75	alsK	9.67	118	alsK	11.01	163	alsK	6.75	87
alx	14.71	158	alx	12.67	144	alx	5.99	83	alx	19.3	221	alx	9.72	135	alx	12.81	155
amiA	77.92	754	amiA	89.69	918	amiA	38.39	479	amiA	91.43	943	amiA	90.7	1135	amiA	90.92	991
amiB	68.41	1018	amiB	81.83	1288	amiB	43.2	829	amiB	89.52	1420	amiB	97.32	1873	amiB	84.29	1413
amiC	46.82	653	amiC	53.28	786	amiC	32.25	580	amiC	59.94	891	amiC	59.71	1077	amiC	68.68	1079
amn	75.26	1218	amn	96.28	1648	amn	48.45	1011	amn	96.01	1656	amn	58.2	1218	amn	75.54	1377
ampC	10.62	134	ampC	13.34	178	ampC	8.12	132	ampC	12.72	171	ampC	16.06	262	ampC	17.67	251
ampD	41.21	253	ampD	64.52	419	ampD	39.16	310	ampD	60.06	393	ampD	32.12	255	ampD	36	249
ampE	34.39	327	ampE	47.52	478	ampE	18.76	230	ampE	39.66	402	ampE	23.58	290	ampE	36.69	393
ampG	49.1	806	ampG	71.87	1248	ampG	39.45	835	ampG	76.47	1338	ampG	67.83	1440	ampG	95.61	1768
ampH	42.62	549	ampH	58.06	791	ampH	40.35	670	ampH	55.87	767	ampH	59.56	992	ampH	66.58	966
amtB	1.82	26	amtB	2.25	34	amtB	3.41	63	amtB	2.95	45	amtB	2.43	45	amtB	2.91	47
amyA	17.16	284	amyA	19.88	348	amyA	16.68	356	amyA	25.91	457	amyA	21.73	465	amyA	24.51	457
ansA	46.59	527	ansA	60.77	727	ansA	31.4	458	ansA	63.54	766	ansA	45.66	668	ansA	56.51	720
ansB	18.63	217	ansB	26.71	329	ansB	14.05	211	ansB	23.12	287	ansB	24.44	368	ansB	25.39	333
ansP	8.57	143	ansP	11.73	207	ansP	5.11	110	ansP	18.45	328	ansP	10.01	216	ansP	18.09	340
apaG	60.65	255	apaG	95.35	424	apaG	68.62	372	apaG	94.62	424	apaG	92.51	503	apaG	75.38	357
apaH	44.47	417	apaH	53.44	530	apaH	30.61	370	apaH	65.64	656	apaH	46.76	567	apaH	46.77	494
aphA	228.55	1815	aphA	371.33	3119	aphA	183.9	1883	aphA	251.05	2125	aphA	339.43	3486	aphA	544.06	4867
appA	4.01	58	appA	4.52	69	appA	2.31	43	appA	5.58	86	appA	4.6	86	appA	4.49	73
appB	1.27	16	appB	2.92	39	appB	0.67	11	appB	4.53	61	appB	3.55	58	appB	3.72	53
appC	1.69	29	appC	3.41	62	appC	1.49	33	appC	3.06	56	appC	2.88	64	appC	2.53	49
appY	3	25	appY	3.74	33	appY	1.02	11	appY	3.49	31	appY	2.41	26	appY	3.51	33
apt	129.49	795	apt	102.56	666	apt	32.59	258	apt	148.08	969	apt	186.02	1477	apt	209.08	1446
aqpZ	2.97	23	aqpZ	6.23	51	aqpZ	1	10	aqpZ	4.24	35	aqpZ	2.2	22	aqpZ	4.47	39
araA	5.56	93	araA	5.26	93	araA	2.18	47	araA	7.18	128	araA	5.6	121	araA	3.77	71
araB	1.9	36	araB	1.95	39	araB	1.19	29	araB	3.52	71	araB	2.25	55	araB	2.44	52
araC	22.81	223	araC	43.81	453	araC	26.1	329	araC	27.06	282	araC	20.41	258	araC	33.69	371
araD	1.81	14	araD	2.93	24	araD	1.7	17	araD	4.36	36	araD	2.5	25	araD	2.06	18
araE	12.42	196	araE	15.99	267	araE	5.75	117	araE	14.86	250	araE	8.48	173	araE	13.39	238
araF	4.45	49	araF	4.29	50	araF	1.83	26	araF	3.83	45	araF	4.14	59	araF	3.06	38
araG	3.92	66	araG	4.88	87	araG	2.85	62	araG	4.12	74	araG	4.68	102	araG	4.43	84
araH	3.54	39	araH	4.38	51	araH	2.25	32	araH	4.94	58	araH	3.16	45	araH	4.35	54
araJ	5.92	78	araJ	9.11	127	araJ	6.06	103	araJ	7.83	110	araJ	7.57	129	araJ	8.62	128
arcA	1033	8238	arcA	1125.09	9490	arcA	357.31	3674	arcA	1003.42	8529	arcA	959.82	9899	arcA	1001.31	8995
arcB	105.03	2730	arcB	120.32	3308	arcB	58.51	1961	arcB	118.43	3281	arcB	94.66	3182	arcB	94.54	2768
argA	8.5	126	argA	10.59	166	argA	6.96	133	argA	11.34	179	argA	10.7	205	argA	9.41	157
argB	7.78	67	argB	12.19	111	argB	9.82	109	argB	12.32	113	argB	10.78	120	argB	11.86	115
argC	8.5	95	argC	13.28	157	argC	7.84	113	argC	11.67	139	argC	6.92	100	argC	8.18	103
argD	5.74	78	argD	9.26	133	argD	6.8	119	argD	9.12	132	argD	6.83	120	argD	8.82	135
argE	46.2	592	argE	57.7	782	argE	27.6	456	argE	61	833	argE	49.67	823	argE	63.6	918
argF	2.95	33	argF	3.21	38	argF	3.05	44	argF	4.95	59	argF	4.7	68	argF	3.81	48
argG	21.34	319	argG	25.24	399	argG	15.31	295	argG	23.98	382	argG	20.17	390	argG	24.05	405
argH	11.32	173	argH	15.22	246	argH	9.24	182	argH	18.79	306	argH	12.95	256	argH	11.39	196
argI	1.61	18	argI	0.76	9	argI	0.49	7	argI	0.92	11	argI	1.66	24	argI	1.27	16
argK	1.53	17	argK	2.13	25	argK	1.47	21	argK	3.81	45	argK	2.23	32	argK	2.16	27
argO	9.9	70	argO	15.77	118	argO	8.22	75	argO	11.94	90	argO	7.43	68	argO	12.8	102
argP	109.82	1092	argP	102.97	1083	argP	61.46	788	argP	114.45	1213	argP	120.46	1549	argP	127.67	1430
argQ	0	0	argQ	0	0	argQ	0.91	1	argQ	0	0	argQ	5.42	6	argQ	0	0
argR	314.2	1646	argR	335.14	1857	argR	136.06	919	argR	328.46	1834	argR	389.97	2642	argR	470.76	2778
argS	118.17	2279	argS	125.2	2554	argS	53.16	1322	argS	149.4	3071	argS	168.35	4199	argS	193.05	4194
argT	44.78	390	argT	72.74	670	argT	30.99	348	argT	34.69	322	argT	35.43	399	argT	84.5	829
argU	1.17	1	argU	0	0	argU	0	0	argU	0	0	argU	0.9	1	argU	0	0
argV	0	0	argV	0	0	argV	0.91	1	argV	0	0	argV	3.61	4	argV	0	0
argW	0	0	argW	0	0	argW	0	0	argW	0	0	argW	0.93	1	argW	0	0
argX	4.67	4	argX	1.1	1	argX	2.72	3	argX	2.19	2	argX	4.51	5	argX	1.04	1
argY	11.68	10	argY	8.83	8	argY	0.91	1	argY	12.05	11	argY	3.61	4	argY	2.07	2
argZ	5.84	5	argZ	11.04	10	argZ	0	0	argZ	5.48	5	argZ	4.51	5	argZ	9.33	9
arnT	2.34	43	arnT	2.67	52	arnT	1.14	27	arnT	3.01	59	arnT	2.14	51	arnT	3.48	72
aroA	36.76	525	aroA	46.08	696	aroA	21.99	405	aroA	60.37	919	aroA	34.27	633	aroA	39.41	634
aroB	189.72	2298	aroB	231.05	2960	aroB	131.59	2055	aroB	284.28	3670	aroB	213.73	3348	aroB	261.73	3571
aroC	93.63	1131	aroC	110.21	1408	aroC	80.33	1251	aroC	134.76	1735	aroC	119.26	1863	aroC	138.32	1882
aroD	30.56	258	aroD	29.12	260	aroD	14.98	163	aroD	29.9	269	aroD	30.14	329	aroD	32.07	305
aroE	78.16	712	aroE	109.81	1058	aroE	48.19	566	aroE	132.66	1288	aroE	89.3	1052	aroE	141.99	1457
aroF	39.79	474	aroF	43.02	542	aroF	20.64	317	aroF	49.78	632	aroF	41.67	642	aroF	49.11	659
aroG	416.41	4877	aroG	401.61	4975	aroG	175.75	2654	aroG	476.64	5950	aroG	496.75	7524	aroG	520.05	6861
aroH	30.48	355	aroH	31.01	382	aroH	16.65	250	aroH	39.4	489	aroH	44.09	664	aroH	34.84	457
aroK	448.51	2604	aroK	492.76	3026	aroK	172.06	1288	aroK	526.97	3261	aroK	402.61	3023	aroK	547.55	3581
aroL	39.73	232	aroL	43.88	271	aroL	42.9	323	aroL	53.67	334	aroL	66.21	500	aroL	64.61	425
aroM	20.82	157	aroM	28.84	230	aroM	11.93	116	aroM	33.97	273	aroM	33.84	330	aroM	52.5	446
aroP	25.13	384	aroP	26.66	431	aroP	12.48	246	aroP	32.05	522	aroP	22.77	450	aroP	30.44	524
arpA	2.22	54	arpA	2.45	63	arpA	0.99	31	arpA	3.05	79	arpA	2.57	81	arpA	2.37	65
arsB	5.85	84	arsB	5.8	88	arsB	3.24	60	arsB	5.69	87	arsB	4.96	92	arsB	5.94	96
arsC	2.11	10	arsC	2.39	12	arsC	2.62	16	arsC	3.96	20	arsC	2.12	13	arsC	1.5	8
arsR	6.86	27	arsR	7.68	32	arsR	2.95	15	arsR	9.05	38	arsR	10.6	54	arsR	10.6	47
artI	52.69	429	artI	59.46	512	artI	28.01	294	artI	52.2	453	artI	53.76	566	artI	45.47	417
artJ	6.02	49	artJ	8.24	71	artJ	2.67	28	artJ	8.99	78	artJ	8.26	87	artJ	11.23	103
artM	19.22	143	artM	27.45	216	artM	15.11	145	artM	31.14	247	artM	22.55	217	artM	25.41	213
artP	34.04	276	artP	36.73	315	artP	24.68	258	artP	36.91	319	artP	38.62	405	artP	42.59	389
artQ	15.67	125	artQ	27.5	232	artQ	15.37	158	artQ	29.29	249	artQ	18.62	192	artQ	23.38	210
ascB	10.6	168	ascB	9.66	162	ascB	6.12	125	ascB	11.42	193	ascB	11.61	238	ascB	10.7	191
ascF	13.01	211	ascF	14.23	244	ascF	7.13	149	ascF	15.62	270	ascF	12.87	270	ascF	13.08	239
ascG	19.15	216	ascG	28.42	339	ascG	21.18	308	ascG	27.7	333	ascG	24.34	355	ascG	27.16	345
asd	302.54	3715	asd	317.15	4119	asd	140.28	2221	asd	338.94	4436	asd	232.05	3685	asd	237.93	3291
aslA	10.48	193	aslA	9.14	178	aslA	4.08	97	aslA	8.46	166	aslA	10.96	261	aslA	8.24	171
aslB	6.18	85	aslB	10.45	152	aslB	6.04	107	aslB	8.33	122	aslB	6.97	124	aslB	9.04	140
asmA	68.33	1409	asmA	87.98	1919	asmA	66.91	1779	asmA	94.45	2076	asmA	105.03	2801	asmA	96.95	2252
asnA	68.99	762	asnA	82.01	958	asnA	36.87	525	asnA	105	1236	asnA	117.48	1678	asnA	123.78	1540
asnB	57.13	1058	asnB	64.94	1272	asnB	30.36	725	asnB	63.63	1256	asnB	51.36	1230	asnB	50.77	1059
asnC	8.62	44	asnC	11.11	60	asnC	9.42	62	asnC	12.68	69	asnC	17.42	115	asnC	24	138
asnS	238.66	3719	asnS	292.57	4822	asnS	141.16	2836	asnS	312.97	5198	asnS	270.99	5461	asnS	344.73	6051
asnT	1.18	1	asnT	2.24	2	asnT	12.85	14	asnT	2.22	2	asnT	12.81	14	asnT	2.1	2
asnU	2.37	2	asnU	3.36	3	asnU	17.43	19	asnU	0	0	asnU	11.89	13	asnU	2.1	2
asnV	0	0	asnV	2.24	2	asnV	15.6	17	asnV	0	0	asnV	6.4	7	asnV	0	0
asnW	1.18	1	asnW	0	0	asnW	14.68	16	asnW	1.11	1	asnW	11.89	13	asnW	1.05	1
aspA	417.38	6671	aspA	482.52	8157	aspA	217.69	4486	aspA	385.2	6562	aspA	424.14	8767	aspA	537.32	9674
aspC	193.25	2560	aspC	220.68	3092	aspC	101.93	1741	aspC	242.79	3428	aspC	232.09	3976	aspC	307.27	4585
aspS	194.37	3833	aspS	235.26	4907	aspS	120.98	3076	aspS	255.58	5372	aspS	150.73	3844	aspS	214.46	4764
aspT	5.84	5	aspT	13.25	12	aspT	55.24	61	aspT	4.38	4	aspT	57.78	64	aspT	4.15	4
aspU	8.17	7	aspU	3.31	3	aspU	48.9	54	aspU	3.29	3	aspU	43.34	48	aspU	6.22	6
aspV	8.17	7	aspV	12.14	11	aspV	0	0	aspV	4.38	4	aspV	0	0	aspV	10.37	10
asr	0.29	1	asr	0.28	1	asr	0.45	2	asr	0.27	1	asr	0	0	asr	1.29	5
astA	5.73	66	astA	6.08	74	astA	3.23	48	astA	4.81	59	astA	5.04	75	astA	4.24	55
astB	9.23	138	astB	7.84	124	astB	3.06	59	astB	10.61	169	astB	7.71	149	astB	4.57	77
astC	7	95	astC	6.61	95	astC	3.03	53	astC	3.73	54	astC	2.9	51	astC	3.73	57
astD	7.17	118	astD	4.14	72	astD	1.93	41	astD	7.19	126	astD	5.92	126	astD	3.02	56
astE	4.64	50	astE	4.47	51	astE	1.37	19	astE	6.53	75	astE	5.09	71	astE	1.65	20
atoA	0	0	atoA	0.26	2	atoA	0.11	1	atoA	0.13	1	atoA	0.11	1	atoA	0.98	8
atoB	1.14	15	atoB	1.79	25	atoB	1.59	27	atoB	2.21	31	atoB	1.94	33	atoB	2.22	33
atoC	6.68	103	atoC	7.36	120	atoC	4.13	82	atoC	6.57	108	atoC	6.42	128	atoC	7.66	133
atoD	0.14	1	atoD	0.77	6	atoD	0.21	2	atoD	0.76	6	atoD	0.84	8	atoD	1.08	9
atoE	0.61	9	atoE	0.96	15	atoE	0.58	11	atoE	1.15	18	atoE	1.21	23	atoE	1.81	30
atoS	5.76	117	atoS	7.03	151	atoS	2.82	74	atoS	7.57	164	atoS	5.25	138	atoS	5.42	124
atpA	2092.14	35882	atpA	1926.16	34941	atpA	951.87	21049	atpA	1692.82	30945	atpA	1222.35	27112	atpA	1641.08	31705
atpB	677.4	6148	atpB	941.5	9038	atpB	376.26	4403	atpB	852.84	8250	atpB	576.79	6770	atpB	936.85	9578
atpC	1529.94	7147	atpC	1397.51	6905	atpC	807.72	4865	atpC	1432.01	7130	atpC	1656.92	10010	atpC	1419.39	7469
atpD	1650.2	25384	atpD	1653.8	26907	atpD	852.56	16909	atpD	1606.32	26336	atpD	930.07	18502	atpD	1282.24	22218
atpE	1187.54	3170	atpE	1214.5	3429	atpE	601.73	2071	atpE	1133.86	3226	atpE	791.09	2731	atpE	1121.41	3372
atpF	1731.73	9072	atpF	1640.35	9089	atpF	804.06	5431	atpF	1382.97	7722	atpF	1074.55	7280	atpF	1473.28	8694
atpG	1480.99	14232	atpG	1477.14	15014	atpG	852.03	10557	atpG	1291.67	13230	atpG	891.3	11077	atpG	1067.9	11560
atpH	1038.66	6169	atpH	1000.63	6286	atpH	474.8	3636	atpH	867.39	5491	atpH	529.61	4068	atpH	807.42	5402
atpI	231.73	982	atpI	492.4	2207	atpI	273.25	1493	atpI	414.46	1872	atpI	230.64	1264	atpI	420.24	2006
avtA	82.95	1157	avtA	104.59	1543	avtA	64.17	1154	avtA	100.36	1492	avtA	97.96	1767	avtA	126.53	1988
azoR	21.22	143	azoR	21.04	150	azoR	9.9	86	azoR	23.52	169	azoR	24.78	216	azoR	30.03	228
bacA	36.42	333	bacA	49.95	483	bacA	23.84	281	bacA	51	497	bacA	32.14	380	bacA	54.67	563
baeR	31.96	257	baeR	35.86	305	baeR	13.7	142	baeR	38.85	333	baeR	48.27	502	baeR	54.98	498
baeS	5.06	79	baeS	4.54	75	baeS	2.23	45	baeS	5.41	90	baeS	5.2	105	baeS	5.23	92
barA	22.04	676	barA	30.55	991	barA	12.67	501	barA	33.29	1088	barA	28.19	1118	barA	34.31	1185
basR	37.36	278	basR	37.61	296	basR	18.97	182	basR	38.71	307	basR	42.19	406	basR	40.56	340
basS	9.55	116	basS	19.23	247	basS	11.49	180	basS	18.38	238	basS	17.06	268	basS	18.93	259
bax	306.45	2812	bax	288.91	2804	bax	122.64	1451	bax	316.86	3099	bax	426.9	5066	bax	433.42	4480
bcp	577.63	3026	bcp	823.33	4562	bcp	472.58	3192	bcp	790.71	4415	bcp	1019.2	6905	bcp	1018.79	6012
bcr	40.08	531	bcr	49.89	699	bcr	25.94	443	bcr	66.01	932	bcr	61.06	1046	bcr	86.52	1291
bcsA	7.55	220	bcsA	7.4	228	bcsA	4.29	161	bcsA	7.28	226	bcsA	8.68	327	bcsA	8.26	271
bcsB	5.72	149	bcsB	5.49	151	bcsB	3.31	111	bcsB	7.28	202	bcsB	6.36	214	bcsB	4.67	137
bcsC	12.66	489	bcsC	13.34	545	bcsC	8.77	437	bcsC	14.4	593	bcsC	13.77	688	bcsC	13.33	580
bcsE	104.95	1835	bcsE	118.42	2190	bcsE	62.99	1420	bcsE	110.97	2068	bcsE	67	1515	bcsE	77.18	1520
bcsF	10.3	22	bcsF	11.51	26	bcsF	7.26	20	bcsF	16.26	37	bcsF	17.02	47	bcsF	13.3	32
bcsG	24.19	452	bcsG	39.57	782	bcsG	26.19	631	bcsG	50.26	1001	bcsG	44.44	1074	bcsG	55.82	1175
bcsZ	2.76	34	bcsZ	4.07	53	bcsZ	2.2	35	bcsZ	3.81	50	bcsZ	4.14	66	bcsZ	3.32	46
bdm	0	0	bdm	0.79	2	bdm	0.65	2	bdm	0.39	1	bdm	0.64	2	bdm	0.37	1
betA	92.33	1716	betA	91.97	1808	betA	52.54	1259	betA	79.96	1584	betA	63.95	1537	betA	54.88	1149
betB	159	2605	betB	162.79	2821	betB	94.87	2004	betB	143.63	2508	betB	121.86	2582	betB	122.78	2266
betI	175.23	1146	betI	202.25	1399	betI	143.85	1213	betI	172.01	1199	betI	176.4	1492	betI	198.05	1459
betT	72.98	1651	betT	100.47	2404	betT	52.8	1540	betT	77.3	1864	betT	69.08	2021	betT	124.82	3181
bfd	2.31	5	bfd	3.92	9	bfd	2.15	6	bfd	3.46	8	bfd	3.92	11	bfd	1.23	3
bfr	10.74	57	bfr	11.05	62	bfr	7.02	48	bfr	14.15	80	bfr	13.12	90	bfr	8.87	53
bglA	64.62	1035	bglA	73.26	1241	bglA	42.9	886	bglA	91.73	1566	bglA	59.72	1237	bglA	63.52	1146
bglB	3.18	50	bglB	2.59	43	bglB	1.33	27	bglB	3.28	55	bglB	2.16	44	bglB	2.26	40
bglF	29.06	607	bglF	36.62	809	bglF	24.84	669	bglF	48.78	1086	bglF	63.12	1705	bglF	52.91	1245
bglG	1.72	16	bglG	5.28	52	bglG	2.5	30	bglG	3.43	34	bglG	2.99	36	bglG	6.87	72
bglH	0.67	12	bglH	0.53	10	bglH	0.43	10	bglH	0.63	12	bglH	0.77	18	bglH	0.59	12
bglJ	2.59	18	bglJ	1.36	10	bglJ	1.23	11	bglJ	5.14	38	bglJ	1.67	15	bglJ	1.28	10
bglX	50.43	1289	bglX	54.3	1468	bglX	30.68	1011	bglX	55.87	1522	bglX	50.52	1670	bglX	50.78	1462
bioA	4.81	69	bioA	4.61	70	bioA	2.38	44	bioA	7.32	112	bioA	5.66	105	bioA	5.63	91
bioB	3.8	44	bioB	5.31	65	bioB	3.75	56	bioB	5.67	70	bioB	4.01	60	bioB	5.52	72
bioC	4.04	34	bioC	5.73	51	bioC	2.77	30	bioC	7.36	66	bioC	6.16	67	bioC	4.33	41
bioD	2.78	21	bioD	3.26	26	bioD	1.85	18	bioD	3.61	29	bioD	2.46	24	bioD	2.94	25
bioF	2.65	34	bioF	4.05	55	bioF	2.11	35	bioF	4.09	56	bioF	2.17	36	bioF	2.9	42
bioH	23.79	204	bioH	27.34	248	bioH	17.37	192	bioH	36.87	337	bioH	35.08	389	bioH	41.93	405
bipA	237.39	4816	bipA	230.69	4950	bipA	127.31	3330	bipA	278.13	6014	bipA	193.89	5087	bipA	254.98	5827
birA	21.41	230	birA	34.14	388	birA	19.78	274	birA	37.55	430	birA	24.69	343	birA	32.72	396
bisC	29.97	760	bisC	38.18	1024	bisC	24.44	799	bisC	38.63	1044	bisC	26.44	867	bisC	31.02	886
blc	22.06	131	blc	31.84	200	blc	13.06	100	blc	42.65	270	blc	32.55	250	blc	40.21	269
blr	7.14	10	blr	16.19	24	blr	6.64	12	blr	10.04	15	blr	5.52	10	blr	7.6	12
bolA	175.58	621	bolA	277.73	1039	bolA	111.18	507	bolA	215.39	812	bolA	182.11	833	bolA	167.91	669
borD	130.27	426	borD	117.39	406	borD	23.72	100	borD	131.7	459	borD	123.2	521	borD	108.86	401
brnQ	28.27	415	brnQ	34.13	530	brnQ	16.69	316	brnQ	45.31	709	brnQ	37.45	711	brnQ	44.5	736
btuB	55.31	1135	btuB	71.23	1546	btuB	37.76	999	btuB	71.92	1573	btuB	48.42	1285	btuB	62.04	1434
btuC	25.3	276	btuC	28.16	325	btuC	16.06	226	btuC	36.54	425	btuC	30.47	430	btuC	35.8	440
btuD	10.67	89	btuD	19.15	169	btuD	12.37	133	btuD	18.45	164	btuD	18.91	204	btuD	15.96	150
btuE	41.04	252	btuE	44.35	288	btuE	21.48	170	btuE	39.58	259	btuE	28.21	224	btuE	36.15	250
btuF	21.55	192	btuF	30.99	292	btuF	18.72	215	btuF	37.28	354	btuF	25.52	294	btuF	36.77	369
btuR	71.5	470	btuR	74.36	517	btuR	45.43	385	btuR	78.36	549	btuR	44.94	382	btuR	52.81	391
cadA	2.34	56	cadA	1.82	46	cadA	1.23	38	cadA	2.63	67	cadA	2.46	76	cadA	2.19	59
cadB	0.27	4	cadB	0.38	6	cadB	0.26	5	cadB	0.57	9	cadB	0.47	9	cadB	0.84	14
cadC	14.25	244	cadC	17.9	324	cadC	5.48	121	cadC	23.46	428	cadC	20.19	447	cadC	24.43	471
caiA	9.99	127	caiA	14.5	195	caiA	12.75	209	caiA	13.36	181	caiA	17.94	295	caiA	15.5	222
caiB	5.76	78	caiB	9.14	131	caiB	5.78	101	caiB	9.42	136	caiB	6.96	122	caiB	8.85	135
caiC	6.19	108	caiC	6.66	123	caiC	3.87	87	caiC	9.14	170	caiC	6.34	143	caiC	9.11	179
caiD	1.41	14	caiD	1.33	14	caiD	0.39	5	caiD	2.55	27	caiD	2.18	28	caiD	2.14	24
caiE	3.5	23	caiE	3.45	24	caiE	2.01	17	caiE	5.14	36	caiE	5.18	44	caiE	5.67	42
caiF	14.3	63	caiF	15.46	72	caiF	8.28	47	caiF	16.62	78	caiF	16.68	95	caiF	17.74	88
caiT	1.96	33	caiT	0.95	17	caiT	0.83	18	caiT	0.39	7	caiT	0.73	16	caiT	1	19
can	344.72	2542	can	522.59	4076	can	270.41	2571	can	433.22	3405	can	479.94	4577	can	515.97	4286
carA	6.57	84	carA	10.36	140	carA	5.4	89	carA	11.16	152	carA	7.2	119	carA	11.6	167
carB	11.5	412	carB	12.27	465	carB	8.61	398	carB	17.02	650	carB	13.4	621	carB	15.09	609
cbl	2.93	31	cbl	5.54	62	cbl	1.83	25	cbl	7.54	85	cbl	7.97	109	cbl	6.13	73
cbpA	37.68	386	cbpA	41.44	449	cbpA	23.47	310	cbpA	41.31	451	cbpA	33.21	440	cbpA	34.84	402
cbpM	8.52	29	cbpM	13.33	48	cbpM	5.01	22	cbpM	18.75	68	cbpM	13.4	59	cbpM	15.39	59
cbrA	1.27	15	cbrA	2.87	36	cbrA	1.44	22	cbrA	1.98	25	cbrA	1.57	24	cbrA	2.55	34
cbrC	5.05	33	cbrC	8.96	62	cbrC	4.27	36	cbrC	8.61	60	cbrC	8.28	70	cbrC	9.37	69
cca	92.96	1281	cca	103.12	1503	cca	55.66	989	cca	96.13	1412	cca	69.69	1242	cca	94.12	1461
cchA	3.67	12	cchA	3.18	11	cchA	3.08	13	cchA	5.16	18	cchA	10.17	43	cchA	5.43	20
cchB	0.62	2	cchB	0.59	2	cchB	0.97	4	cchB	0.88	3	cchB	0.48	2	cchB	0.28	1
ccmA	28.38	197	ccmA	34.33	252	ccmA	13.19	118	ccmA	35.01	259	ccmA	26.29	236	ccmA	26.35	206
ccmB	8.95	66	ccmB	16.28	127	ccmB	6.21	59	ccmB	16.79	132	ccmB	12.06	115	ccmB	11.08	92
ccmC	15.35	126	ccmC	17.85	155	ccmC	6.9	73	ccmC	19.32	169	ccmC	13.85	147	ccmC	15.79	146
ccmD	3	7	ccmD	2.02	5	ccmD	1	3	ccmD	6.03	15	ccmD	3.64	11	ccmD	4.56	12
ccmE	8.43	45	ccmE	11.51	65	ccmE	3.63	25	ccmE	9.84	56	ccmE	9.56	66	ccmE	7.65	46
ccmF	5.69	123	ccmF	8.13	186	ccmF	3.73	104	ccmF	10.98	253	ccmF	7.22	202	ccmF	7.72	188
ccmG	20.46	127	ccmG	16.6	109	ccmG	7.87	63	ccmG	21.32	141	ccmG	10.96	88	ccmG	13.16	92
ccmH	16.74	196	ccmH	14.93	185	ccmH	5.17	78	ccmH	18.26	228	ccmH	17.63	267	ccmH	13.64	180
cdaR	16.23	209	cdaR	32.08	437	cdaR	23.91	397	cdaR	21.49	295	cdaR	21.91	365	cdaR	28.74	417
cdd	1188.21	11696	cdd	1263.15	13151	cdd	630.11	7997	cdd	1239.1	13000	cdd	1539.52	19598	cdd	1607.13	17820
cdh	9.51	80	cdh	12.82	114	cdh	9.22	100	cdh	19.3	173	cdh	17.1	186	cdh	17.84	169
cdsA	127.53	1217	cdsA	180.31	1820	cdsA	71.76	883	cdsA	169.2	1721	cdsA	90.91	1122	cdsA	184.75	1986
cedA	12.94	38	cedA	21.25	66	cedA	8.72	33	cedA	23.64	74	cedA	22.91	87	cedA	24.79	82
cfa	28.01	358	cfa	34.92	472	cfa	16.69	275	cfa	44.49	606	cfa	31.83	526	cfa	39.8	573
chaA	72.6	889	chaA	86.47	1120	chaA	26.47	418	chaA	107.72	1406	chaA	97.3	1541	chaA	122.66	1692
chaB	7.01	18	chaB	5.89	16	chaB	2.72	9	chaB	6.57	18	chaB	5.12	17	chaB	10.02	29
chaC	9.4	75	chaC	11.14	94	chaC	6.42	66	chaC	14.35	122	chaC	14.54	150	chaC	14.47	130
chbA	13.32	52	chbA	15.5	64	chbA	8.74	44	chbA	13.94	58	chbA	12.68	64	chbA	17.74	78
chbB	80.11	286	chbB	120.75	456	chbB	52.79	243	chbB	87.51	333	chbB	80.57	372	chbB	91.75	369
chbC	5.09	77	chbC	7.13	114	chbC	3.9	76	chbC	7.01	113	chbC	5.73	112	chbC	6.75	115
chbF	2.79	42	chbF	2.83	45	chbF	1.13	22	chbF	3.87	62	chbF	1.7	33	chbF	2.42	41
chbG	13.91	116	chbG	19.49	172	chbG	6.79	73	chbG	19.01	169	chbG	10.29	111	chbG	14.9	140
chbR	12.16	114	chbR	15.53	154	chbR	7.61	92	chbR	16.31	163	chbR	13.85	168	chbR	18.18	192
cheA	24.43	534	cheA	19.99	462	cheA	17.35	489	cheA	20.26	472	cheA	9.2	260	cheA	15.15	373
cheB	6.59	77	cheB	6.56	81	cheB	6.64	100	cheB	5.78	72	cheB	2.98	45	cheB	3.8	50
cheR	9.4	90	cheR	8.39	85	cheR	7.69	95	cheR	9.6	98	cheR	4.28	53	cheR	6.77	73
cheW	19.8	111	cheW	14.84	88	cheW	14.39	104	cheW	17.57	105	cheW	7.45	54	cheW	14.09	89
cheY	5.76	25	cheY	3.71	17	cheY	4.29	24	cheY	4.33	20	cheY	2.67	15	cheY	3.48	17
cheZ	13.66	98	cheZ	12.78	97	cheZ	10.05	93	cheZ	13.99	107	cheZ	7.44	69	cheZ	8.17	66
chiA	11.18	335	chiA	11.14	353	chiA	5.31	205	chiA	11.68	373	chiA	8.9	345	chiA	13.01	439
chpA	29.43	110	chpA	50.85	201	chpA	24.49	118	chpA	52.22	208	chpA	45.11	218	chpA	61.29	258
chpB	13.06	51	chpB	22.76	94	chpB	15.89	80	chpB	20.43	85	chpB	13.07	66	chpB	18.87	83
chpR	51.27	142	chpR	74.76	219	chpR	49.85	178	chpR	76.56	226	chpR	67.57	242	chpR	80.46	251
chpS	1.78	5	chpS	3.37	10	chpS	5.26	19	chpS	2.34	7	chpS	4.41	16	chpS	5.7	18
cirA	5.78	128	cirA	4.65	109	cirA	1.75	50	cirA	5.25	124	cirA	3.52	101	cirA	5.69	142
citA	5.64	104	citA	7.58	148	citA	4.96	118	citA	7.17	141	citA	6.45	154	citA	7.75	161
citB	6.21	47	citB	7.36	59	citB	4.92	48	citB	8.55	69	citB	7.66	75	citB	8.32	71
citC	1.1	13	citC	1.12	14	citC	0.92	14	citC	0.88	11	citC	1.31	20	citC	0.9	12
citD	0.3	1	citD	1.43	5	citD	0.23	1	citD	0	0	citD	0	0	citD	0.27	1
citE	2.67	27	citE	2.52	27	citE	1.69	22	citE	2.23	24	citE	3.06	40	citE	2.28	26
citF	0.53	9	citF	0.72	13	citF	0.41	9	citF	0.55	10	citF	0.68	15	citF	0.52	10
citG	0.61	6	citG	1.55	16	citG	0.4	5	citG	1.34	14	citG	0.87	11	citG	0.54	6
citT	1.72	28	citT	1.45	25	citT	0.95	20	citT	1.96	34	citT	1.47	31	citT	2.13	39
citX	3.26	20	citX	1.08	7	citX	0.63	5	citX	0.92	6	citX	3.65	29	citX	3.18	22
clcA	8.98	142	clcA	14.94	250	clcA	10.54	215	clcA	16.08	271	clcA	11.78	241	clcA	11.56	206
clcB	3.72	52	clcB	6.02	89	clcB	2.66	48	clcB	6.51	97	clcB	5.2	94	clcB	6.35	100
cld	157.55	1719	cld	233.52	2695	cld	118.99	1674	cld	246.7	2869	cld	222.74	3143	cld	276.06	3393
clpA	301.55	7637	clpA	314.48	8424	clpA	136.74	4465	clpA	313.04	8450	clpA	251.89	8250	clpA	219.43	6260
clpB	371.54	10637	clpB	209.6	6347	clpB	76.91	2839	clpB	410.23	12518	clpB	116.06	4297	clpB	66.05	2130
clpP	719.84	4996	clpP	630.31	4627	clpP	298.71	2673	clpP	741.88	5488	clpP	409.66	3677	clpP	406.37	3177
clpS	6.72	24	clpS	7.94	30	clpS	16.08	74	clpS	11.56	44	clpS	13.86	64	clpS	8.95	36
clpX	734.92	10422	clpX	569.76	8546	clpX	242.61	4436	clpX	708.77	10713	clpX	425.03	7795	clpX	426.56	6814
cls	57.11	928	cls	67.03	1152	cls	39.71	832	cls	72.86	1262	cls	55.91	1175	cls	65.94	1207
cmk	112.25	854	cmk	146.52	1179	cmk	67.28	660	cmk	166.24	1348	cmk	135.59	1334	cmk	153.56	1316
cmr	6.05	83	cmr	6.83	99	cmr	4.58	81	cmr	8.21	120	cmr	6.82	121	cmr	8.48	131
cmtA	0.39	6	cmtA	0.73	12	cmtA	0.85	17	cmtA	0.97	16	cmtA	0.95	19	cmtA	0.75	13
cmtB	0.2	1	cmtB	0.19	1	cmtB	0.31	2	cmtB	0.38	2	cmtB	0.63	4	cmtB	0.54	3
coaA	59.84	633	coaA	88.94	995	coaA	31.53	430	coaA	87.1	982	coaA	109.36	1496	coaA	146.54	1746
coaD	44.77	239	coaD	49.59	280	coaD	20.48	141	coaD	53.78	306	coaD	47.51	328	coaD	71	427
coaE	48.5	335	coaE	66.94	489	coaE	23.36	208	coaE	66.02	486	coaE	64.15	573	coaE	61.95	482
cobB	27.19	254	cobB	31.27	309	cobB	23.66	285	cobB	32.24	321	cobB	23.01	278	cobB	25.18	265
cobC	8.23	56	cobC	11.25	81	cobC	7.63	67	cobC	14.61	106	cobC	10.91	96	cobC	12.26	94
cobS	8.82	73	cobS	13.14	115	cobS	9	96	cobS	13.38	118	cobS	6.45	69	cobS	11.91	111
cobT	11.99	144	cobT	20.78	264	cobT	11.88	184	cobT	23.2	297	cobT	14.23	221	cobT	15.3	207
cobU	35.4	215	cobU	36.43	234	cobU	22.99	180	cobU	30.74	199	cobU	21.52	169	cobU	23.39	160
codA	28.85	412	codA	29.46	445	codA	15.21	280	codA	31.14	474	codA	26.69	493	codA	30.65	493
codB	6.56	92	codB	7.83	116	codB	3.82	69	codB	7.1	106	codB	5.57	101	codB	5.83	92
cof	15.26	139	cof	13.8	133	cof	9.2	108	cof	15.96	155	cof	15.11	178	cof	16.27	167
copA	21.71	605	copA	22.7	669	copA	13.86	498	copA	31.86	946	copA	36.41	1312	copA	26.54	833
corA	60.98	645	corA	65.52	733	corA	32.26	440	corA	65.73	741	corA	52.63	720	corA	51.45	613
cpdA	177.1	1631	cpdA	190.95	1860	cpdA	106.11	1260	cpdA	208.95	2051	cpdA	157.77	1879	cpdA	187.01	1940
cpdB	20.86	451	cpdB	26.19	599	cpdB	13.92	388	cpdB	25.21	581	cpdB	22.21	621	cpdB	23.28	567
cpsB	1.19	19	cpsB	1.06	18	cpsB	0.97	20	cpsB	0.94	16	cpsB	0.97	20	cpsB	0.5	9
cpsG	0.85	13	cpsG	1.36	22	cpsG	0.66	13	cpsG	2.03	33	cpsG	1.62	32	cpsG	1.28	22
cpxA	84.08	1285	cpxA	104.49	1689	cpxA	51.72	1019	cpxA	104.25	1698	cpxA	73.62	1455	cpxA	82.08	1413
cpxP	261.65	1458	cpxP	331.53	1954	cpxP	101.6	730	cpxP	339.94	2019	cpxP	283.08	2040	cpxP	331.85	2083
cpxR	140.2	1090	cpxR	163.93	1348	cpxR	78.61	788	cpxR	156.4	1296	cpxR	146.9	1477	cpxR	164.54	1441
crcA	0.32	2	crcA	1.36	9	crcA	1.12	9	crcA	0.9	6	crcA	2.11	17	crcA	2.28	16
crcB	19.43	83	crcB	26.56	120	crcB	10.53	58	crcB	37.56	171	crcB	31.32	173	crcB	39.28	189
creA	52.35	276	creA	67.25	375	creA	31.48	214	creA	51.96	292	creA	46.49	317	creA	65.84	391
creB	44.95	345	creB	61.84	502	creB	32.04	317	creB	48.66	398	creB	43.83	435	creB	52.98	458
creC	8.2	130	creC	12.23	205	creC	6.21	127	creC	10.71	181	creC	10.2	209	creC	12.27	219
creD	1.46	22	creD	3.14	50	creD	1.86	36	creD	2.87	46	creD	1.85	36	creD	3.19	54
crl	738.95	3304	crl	819.59	3876	crl	430.19	2480	crl	613.35	2923	crl	683.97	3955	crl	811.46	4087
crp	1856.4	13070	crp	1912.8	14244	crp	667.02	6055	crp	1952.67	14653	crp	2329.02	21206	crp	2820.52	22369
crr	900.67	5109	crr	1114.56	6687	crr	352.21	2576	crr	1057.73	6395	crr	1169.73	8581	crr	1501.16	9592
csdA	100.12	1343	csdA	94.8	1345	csdA	49.38	854	csdA	109.6	1567	csdA	94.83	1645	csdA	96.96	1465
csgA	1.77	9	csgA	2.8	15	csgA	1.22	8	csgA	4.07	22	csgA	2.59	17	csgA	2.98	17
csgB	0.2	1	csgB	0.37	2	csgB	0.15	1	csgB	0.18	1	csgB	0.3	2	csgB	0.35	2
csgC	1.35	5	csgC	1.53	6	csgC	1.26	6	csgC	3.8	15	csgC	2.3	11	csgC	3.83	16
csgD	0.41	3	csgD	1.83	14	csgD	0.54	5	csgD	1.81	14	csgD	2.88	27	csgD	4.05	33
csgE	0.46	2	csgE	0.65	3	csgE	0.18	1	csgE	0.65	3	csgE	1.25	7	csgE	1.64	8
csgF	0.65	3	csgF	0.2	1	csgF	0	0	csgF	0.81	4	csgF	0.5	3	csgF	0.38	2
csgG	4.31	40	csgG	6.93	68	csgG	2.84	34	csgG	7.48	74	csgG	6	72	csgG	9.09	95
csiE	27.44	391	csiE	41.21	621	csiE	25.04	460	csiE	26.67	405	csiE	21.71	400	csiE	31.9	512
csiR	18.04	133	csiR	16.41	128	csiR	10.2	97	csiR	19.85	156	csiR	17.62	168	csiR	19.98	166
cspA	27406.3	64928	cspA	37454.5	93852	cspA	13259.2	40501	cspA	39497.8	99735	cspA	42413.2	129946	cspA	48625.6	129765
cspB	598.97	1439	cspB	754.81	1918	cspB	241.8	749	cspB	867.36	2221	cspB	743.49	2310	cspB	1698.3	4596
cspC	3663.11	8556	cspC	4679.28	11560	cspC	1547.71	4661	cspC	3622	9017	cspC	2499.12	7549	cspC	3216.56	8463
cspD	222.57	557	cspD	394.8	1045	cspD	223.45	721	cspD	335.17	894	cspD	374.18	1211	cspD	297.62	839
cspE	11871.3	27728	cspE	18480.3	45655	cspE	4789.57	14424	cspE	11456.1	28520	cspE	13488.8	40745	cspE	17018.2	44776
cspF	35.88	85	cspF	74.23	186	cspF	35.36	108	cspF	97.82	247	cspF	93.67	287	cspF	103.05	275
cspG	598.96	1419	cspG	1071.93	2686	cspG	286.46	875	cspG	1409.46	3559	cspG	1908.73	5848	cspG	3088.82	8243
cspH	2.53	6	cspH	7.18	18	cspH	4.91	15	cspH	8.32	21	cspH	15.99	49	cspH	12.37	33
cspI	5.07	12	cspI	9.98	25	cspI	2.95	9	cspI	9.5	24	cspI	11.1	34	cspI	18.74	50
csrA	131	271	csrA	184.63	404	csrA	238.44	636	csrA	254.42	561	csrA	304.25	814	csrA	169.5	395
csrB	12.49	50	csrB	24.79	105	csrB	1223.21	6315	csrB	46.63	199	csrB	296.82	1537	csrB	81.15	366
csrC	6.97	19	csrC	5.9	17	csrC	732.89	2575	csrC	25.48	74	csrC	428.48	1510	csrC	48.54	149
cstA	120.22	2816	cstA	222.48	5512	cstA	121.62	3673	cstA	119.8	2991	cstA	104.08	3153	cstA	169.75	4479
cueO	10.14	175	cueO	13.92	254	cueO	8	178	cueO	16.91	311	cueO	12.33	275	cueO	12.61	245
cueR	35.7	162	cueR	37.09	178	cueR	21.53	126	cueR	37.01	179	cueR	48.9	287	cueR	33.84	173
cusA	1.32	46	cusA	2.08	77	cusA	1.02	46	cusA	1.85	69	cusA	1.33	60	cusA	1.32	52
cusB	0.44	6	cusB	0.9	13	cusB	0.28	5	cusB	0.69	10	cusB	2.04	36	cusB	1.11	17
cusC	0.65	10	cusC	0.8	13	cusC	0.41	8	cusC	0.68	11	cusC	0.96	19	cusC	0.58	10
cusF	1.35	5	cusF	1.53	6	cusF	0.84	4	cusF	1.01	4	cusF	2.71	13	cusF	2.64	11
cusR	11.17	85	cusR	14.91	120	cusR	9.28	91	cusR	17.14	139	cusR	18.8	185	cusR	17.97	154
cusS	6.79	109	cusS	8.25	140	cusS	4.83	100	cusS	10.17	174	cusS	9.78	203	cusS	11.01	199
cutA	102.37	386	cutA	98.54	393	cutA	49.57	241	cutA	95.8	385	cutA	84.29	411	cutA	87.82	373
cutC	51.03	424	cutC	63.16	555	cutC	113.98	1221	cutC	52.96	469	cutC	95.58	1027	cutC	55.45	519
cvpA	27.58	150	cvpA	34.07	196	cvpA	11.27	79	cvpA	36.92	214	cvpA	19.62	138	cvpA	32.15	197
cvrA	23.45	453	cvrA	32.1	656	cvrA	18.63	464	cvrA	41.81	861	cvrA	32.06	801	cvrA	36.67	798
cyaA	216.14	6123	cyaA	215.83	6467	cyaA	103.63	3785	cyaA	248.46	7502	cyaA	179.14	6563	cyaA	194.6	6210
cyaY	119.04	425	cyaY	148.03	559	cyaY	59.96	276	cyaY	129.29	492	cyaY	164.17	758	cyaY	156.4	629
cybB	49.95	295	cybB	78.6	491	cybB	27.84	212	cybB	100.08	630	cybB	80.26	613	cybB	121.45	808
cybC	27.6	93	cybC	37.59	134	cybC	17.03	74	cybC	47.88	172	cybC	31.66	138	cybC	38.46	146
cycA	40.47	636	cycA	61	1014	cycA	21.42	434	cycA	38.39	643	cycA	20.32	413	cycA	50.1	887
cydA	314.99	5497	cydA	413.54	7633	cydA	221.11	4975	cydA	641.01	11923	cydA	272.68	6154	cydA	460.99	9062
cydB	202.92	2573	cydB	358.58	4809	cydB	262.9	4298	cydB	589.37	7965	cydB	266.19	4365	cydB	465.45	6648
cydC	35.71	684	cydC	44.87	909	cydC	22.72	561	cydC	51.34	1048	cydC	38.15	945	cydC	40.14	866
cydD	31.9	627	cydD	35.26	733	cydD	22.1	560	cydD	40.96	858	cydD	29.31	745	cydD	34.46	763
cynR	9.99	100	cynR	11.43	121	cynR	4.88	63	cynR	10.12	108	cynR	8.73	113	cynR	9.58	108
cynS	2.29	12	cynS	1.26	7	cynS	1.33	9	cynS	2.87	16	cynS	1.18	8	cynS	2.03	12
cynT	2.18	16	cynT	2.7	21	cynT	2.32	22	cynT	2.94	23	cynT	3.48	33	cynT	3.02	25
cynX	1.01	13	cynX	1.18	16	cynX	1.15	19	cynX	2.56	35	cynX	1.75	29	cynX	1.87	27
cyoA	968.41	10211	cyoA	1356.03	15123	cyoA	695.11	9450	cyoA	974.52	10952	cyoA	731.95	9981	cyoA	1274.44	15137
cyoB	859.32	19039	cyoB	1110.35	26020	cyoB	528.55	15099	cyoB	772.23	18236	cyoB	419.22	12012	cyoB	710.81	17740
cyoC	684.32	4681	cyoC	726.75	5258	cyoC	365.55	3224	cyoC	592.4	4319	cyoC	346.59	3066	cyoC	517.83	3990
cyoD	994.98	3652	cyoD	1123.86	4363	cyoD	643.01	3043	cyoD	947.83	3708	cyoD	672.25	3191	cyoD	834.92	3452
cyoE	2368.79	23475	cyoE	2083.32	21837	cyoE	776.75	9925	cyoE	1821.14	19236	cyoE	1759.57	22551	cyoE	1882.43	21014
cysA	2.05	25	cysA	2.86	37	cysA	1.59	25	cysA	3.23	42	cysA	3.29	52	cysA	3.63	50
cysB	128.08	1389	cysB	178.81	2051	cysB	82.68	1156	cysB	194.06	2243	cysB	215.62	3024	cysB	255.82	3125
cysC	2.37	16	cysC	3.09	22	cysC	2.88	25	cysC	4.32	31	cysC	4.93	43	cysC	4.35	33
cysD	4.85	49	cysD	6.17	66	cysD	3.84	50	cysD	7.52	81	cysD	3.37	44	cysD	4.92	56
cysE	175.66	1606	cysE	231.95	2243	cysE	141.92	1673	cysE	190.16	1853	cysE	172.96	2045	cysE	226.82	2336
cysG	39.13	598	cysG	38.42	621	cysG	22.38	441	cysG	44.26	721	cysG	36.48	721	cysG	37.93	653
cysH	2.57	21	cysH	2.89	25	cysH	1.14	12	cysH	2.3	20	cysH	2.55	27	cysH	3.15	29
cysI	4.72	90	cysI	5.26	106	cysI	2.24	55	cysI	5.12	104	cysI	4.55	112	cysI	5.73	123
cysJ	2.7	54	cysJ	3.92	83	cysJ	2.36	61	cysJ	4.31	92	cysJ	3.9	101	cysJ	3.64	82
cysK	226.9	2453	cysK	202.37	2314	cysK	91.83	1280	cysK	262.43	3024	cysK	293.32	4101	cysK	251.68	3065
cysM	25.83	262	cysM	29.83	320	cysM	21.71	284	cysM	26.92	291	cysM	31.79	417	cysM	31.86	364
cysN	8.25	131	cysN	10.77	181	cysN	5.18	106	cysN	11.58	196	cysN	8.47	174	cysN	8.55	153
cysP	3.27	37	cysP	3.09	37	cysP	2.67	39	cysP	4.31	52	cysP	2.94	43	cysP	3.37	43
cysQ	163.8	1350	cysQ	157.05	1369	cysQ	87.61	931	cysQ	170.3	1496	cysQ	198.15	2112	cysQ	195.93	1819
cysS	101.32	1562	cysS	115.36	1881	cysS	49.31	980	cysS	122.03	2005	cysS	129.76	2587	cysS	136.02	2362
cysT	4.86	4	cysT	5.74	5	cysT	1.88	2	cysT	2.28	2	cysT	6.58	7	cysT	5.39	5
cysU	1.72	16	cysU	2.55	25	cysU	1.67	20	cysU	3.64	36	cysU	2.25	27	cysU	1.53	16
cysW	5.03	49	cysW	5.34	55	cysW	2.63	33	cysW	6.55	68	cysW	5.71	72	cysW	6.56	72
cysZ	30.09	255	cysZ	38.93	349	cysZ	16.2	177	cysZ	49.37	446	cysZ	49.08	538	cysZ	68.08	650
cytR	172.19	1965	cytR	306.63	3701	cytR	198.32	2918	cytR	199.13	2422	cytR	241.09	3558	cytR	394.95	5077
dacA	104.45	1408	dacA	110.18	1571	dacA	47.98	834	dacA	117.14	1683	dacA	127.69	2226	dacA	174.12	2644
dacB	27.71	442	dacB	33.67	568	dacB	25.48	524	dacB	36.65	623	dacB	29.86	616	dacB	34.51	620
dacC	25.78	345	dacC	24.59	348	dacC	13.27	229	dacC	24.12	344	dacC	18.49	320	dacC	16.72	252
dacD	4.47	58	dacD	4.59	63	dacD	2.87	48	dacD	3.98	55	dacD	4.29	72	dacD	5.33	78
dadA	312.71	4518	dadA	351.66	5374	dadA	166.36	3099	dadA	224.55	3458	dadA	223.66	4179	dadA	222.61	3623
dadX	270.14	3218	dadX	277.16	3492	dadX	126.57	1944	dadX	207.14	2630	dadX	202.59	3121	dadX	160.08	2148
dam	82.5	768	dam	94.35	929	dam	52.24	627	dam	102.49	1017	dam	85.63	1031	dam	98.89	1037
damX	200.77	2874	damX	204.16	3091	damX	122.34	2258	damX	240.94	3676	damX	235.03	4351	damX	227.23	3664
dapA	568.8	5561	dapA	658.56	6810	dapA	301.77	3804	dapA	675.7	7041	dapA	562.73	7115	dapA	675.75	7442
dapB	83.35	762	dapB	89.55	866	dapB	54.04	637	dapB	93.18	908	dapB	65.63	776	dapB	76.22	785
dapD	1269.39	11648	dapD	1157.09	11230	dapD	398.7	4717	dapD	1343.12	13136	dapD	1421.94	16874	dapD	1307.33	13513
dapE	129.44	1624	dapE	141.37	1876	dapE	75.98	1229	dapE	141.49	1892	dapE	116.73	1894	dapE	144.63	2044
dapF	329.44	3023	dapF	353.41	3430	dapF	168.03	1988	dapF	330.36	3231	dapF	231.74	2750	dapF	288.4	2981
dbpA	0	0	dbpA	0	0	dbpA	0	0	dbpA	0	0	dbpA	0	0	dbpA	0	0
dcd	153.55	994	dcd	181.4	1242	dcd	105.92	884	dcd	185.67	1281	dcd	210.83	1765	dcd	219.56	1601
dcm	29.65	468	dcm	37.26	622	dcm	21.08	429	dcm	42.74	719	dcm	39.73	811	dcm	46.07	819
dcp	35.95	818	dcp	44.37	1068	dcp	24.57	721	dcp	50.22	1218	dcp	30.65	902	dcp	33.08	848
dcrB	451.8	2804	dcrB	448.94	2947	dcrB	212.07	1697	dcrB	525.47	3476	dcrB	690.23	5540	dcrB	601.33	4204
dctA	198.82	2846	dctA	296.69	4492	dctA	155.66	2873	dctA	163.2	2490	dctA	163.46	3026	dctA	305.8	4931
dcuA	39.64	492	dcuA	41.13	540	dcuA	22.68	363	dcuA	37.11	491	dcuA	26.91	432	dcuA	30.32	424
dcuB	2.41	36	dcuB	3.36	53	dcuB	2.65	51	dcuB	4.47	71	dcuB	3.37	65	dcuB	3.81	64
dcuC	1.15	33	dcuC	1.28	39	dcuC	0.86	32	dcuC	1.27	39	dcuC	1.24	46	dcuC	1.02	33
dcuD	1.91	29	dcuD	1.74	28	dcuD	1.68	33	dcuD	3.08	50	dcuD	2.08	41	dcuD	2.16	37
dcuR	21.1	169	dcuR	42.86	363	dcuR	23.63	244	dcuR	33.86	289	dcuR	27.23	282	dcuR	30.6	276
dcuS	20.38	370	dcuS	25.52	490	dcuS	14.01	328	dcuS	29.2	565	dcuS	24.84	583	dcuS	23.08	472
ddg	104.16	1067	ddg	140.29	1520	ddg	53.98	713	ddg	199.76	2181	ddg	224.19	2970	ddg	293.61	3388
ddlA	76.77	935	ddlA	98.51	1269	ddlA	51.45	808	ddlA	98.61	1280	ddlA	61.08	962	ddlA	87.18	1196
ddlB	147.5	1511	ddlB	151.09	1637	ddlB	65.42	864	ddlB	175.94	1921	ddlB	119.42	1582	ddlB	126.79	1463
ddpA	1.8	31	ddpA	3.84	70	ddpA	1.03	23	ddpA	2.88	53	ddpA	1.97	44	ddpA	2.37	46
ddpB	1.23	14	ddpB	1.66	20	ddpB	1.09	16	ddpB	1.48	18	ddpB	1.5	22	ddpB	1.01	13
ddpC	2.81	28	ddpC	3.51	37	ddpC	2.57	33	ddpC	3.48	37	ddpC	2.4	31	ddpC	4.27	48
ddpD	3.1	34	ddpD	4.48	52	ddpD	2.68	38	ddpD	3.08	36	ddpD	2.32	33	ddpD	3.15	39
ddpF	5.24	54	ddpF	4.77	52	ddpF	2.93	39	ddpF	5.73	63	ddpF	4.5	60	ddpF	4.48	52
ddpX	0.62	4	ddpX	2.04	14	ddpX	2.16	18	ddpX	1.59	11	ddpX	1.55	13	ddpX	0.69	5
deaD	278.05	5845	deaD	233.33	5188	deaD	134.37	3642	deaD	499.07	11182	deaD	358.94	9758	deaD	464.79	11006
dedA	62.12	456	dedA	72.12	560	dedA	37.93	359	dedA	81.03	634	dedA	60.88	578	dedA	86.22	713
dedD	94.79	699	dedD	96.42	752	dedD	63.63	605	dedD	110.82	871	dedD	130.44	1244	dedD	111.72	928
def	490.09	2780	def	556.03	3336	def	263.48	1927	def	580.22	3508	def	592.57	4347	def	587.19	3752
degP	193.7	3070	degP	173.77	2913	degP	81.72	1670	degP	175.81	2970	degP	143.48	2941	degP	153.08	2733
degQ	43.38	660	degQ	48.78	785	degQ	24.31	477	degQ	50.69	822	degQ	44.06	867	degQ	43.88	752
degS	51.35	610	degS	69.32	871	degS	42.57	652	degS	78.9	999	degS	91.13	1400	degS	93.79	1255
deoA	274.48	4039	deoA	359.36	5593	deoA	246.35	4674	deoA	377.33	5918	deoA	284.71	5418	deoA	320.83	5318
deoB	897.83	12223	deoB	923.52	13298	deoB	502.31	8817	deoB	1105.84	16046	deoB	736.39	12965	deoB	820.91	12589
deoC	304.88	2645	deoC	336.53	3088	deoC	248.08	2775	deoC	346.18	3201	deoC	292.61	3283	deoC	293.99	2873
deoD	1016.59	8141	deoD	1050.39	8897	deoD	514.56	5313	deoD	1296.59	11067	deoD	1113.21	11529	deoD	1115.53	10063
deoR	37.91	320	deoR	37.29	333	deoR	22.05	240	deoR	40.34	363	deoR	39.02	426	deoR	43.22	411
der	104.25	1708	der	103.99	1802	der	51.55	1089	der	132.34	2311	der	78.96	1673	der	88.05	1625
dfp	58.47	794	dfp	81.18	1166	dfp	56.2	984	dfp	91.61	1326	dfp	70.72	1242	dfp	79.62	1218
dgkA	58.72	241	dgkA	67.96	295	dgkA	47.62	252	dgkA	63.55	278	dgkA	69.52	369	dgkA	88.47	409
dgoA	4.66	32	dgoA	3.99	29	dgoA	4.51	40	dgoA	4.37	32	dgoA	7.65	68	dgoA	7.49	58
dgoD	5.09	65	dgoD	9.54	129	dgoD	4.31	71	dgoD	5.21	71	dgoD	4.48	74	dgoD	7.78	112
dgoK	22.81	223	dgoK	35.1	363	dgoK	16.66	210	dgoK	25.81	269	dgoK	35.35	447	dgoK	38.23	421
dgoR	36.88	283	dgoR	46.94	381	dgoR	28.09	278	dgoR	39.37	322	dgoR	57.43	570	dgoR	54.02	467
dgoT	2.64	38	dgoT	1.25	19	dgoT	1.13	21	dgoT	2.74	42	dgoT	1.67	31	dgoT	2.78	45
dgsA	54.42	739	dgsA	91.62	1316	dgsA	74.87	1311	dgsA	56.58	819	dgsA	41.05	721	dgsA	72.89	1115
dgt	42.53	718	dgt	48.16	860	dgt	22.33	486	dgt	43.57	784	dgt	42	917	dgt	48.64	925
dhaH	658	10385	dhaH	675.3	11273	dhaH	320.3	6518	dhaH	719.3	12100	dhaH	569.4	11622	dhaH	650.34	11562
dhaK	890.01	10602	dhaK	1037.67	13074	dhaK	596.46	9161	dhaK	983.03	12481	dhaK	819.07	12618	dhaK	859.26	11530
dhaL	702.65	4947	dhaL	736.97	5488	dhaL	354.61	3219	dhaL	702.42	5271	dhaL	557.71	5078	dhaL	622.01	4933
dhaR	10.11	216	dhaR	13.06	295	dhaR	7.66	211	dhaR	12.57	286	dhaR	9.74	269	dhaR	10.73	258
dicA	106.21	482	dicA	154.59	742	dicA	75.88	444	dicA	167.05	808	dicA	213.51	1253	dicA	151.41	774
dicB	0	0	dicB	0	0	dicB	0	0	dicB	0	0	dicB	0	0	dicB	0	0
dicC	0	0	dicC	0	0	dicC	0.3	1	dicC	0.37	1	dicC	0	0	dicC	0.69	2
dicF	0	0	dicF	0	0	dicF	0	0	dicF	0	0	dicF	0	0	dicF	0	0
dinB	17.37	204	dinB	18.43	229	dinB	7.59	115	dinB	22.45	281	dinB	20.67	314	dinB	17.01	225
dinD	19.94	183	dinD	27.61	268	dinD	15.13	179	dinD	28.32	277	dinD	28.31	336	dinD	29.22	302
dinF	14.2	218	dinF	21.56	350	dinF	9.8	194	dinF	22.98	376	dinF	15.92	316	dinF	20.82	360
dinG	74.78	1789	dinG	89.55	2266	dinG	49.08	1514	dinG	94.98	2422	dinG	86.04	2662	dinG	99.52	2682
dinI	61.4	168	dinI	63.58	184	dinI	32.88	116	dinI	64.47	188	dinI	82.52	292	dinI	59.7	184
dinJ	243.89	708	dinJ	221.47	680	dinJ	170.99	640	dinJ	226.56	701	dinJ	243.46	914	dinJ	168.81	552
dipZ	37.86	715	dipZ	46.56	930	dipZ	22.92	558	dipZ	50.32	1013	dipZ	32.84	802	dipZ	40.8	868
djlA	38.89	353	djlA	51.67	496	djlA	29.65	347	djlA	57.58	557	djlA	57.93	680	djlA	61.72	631
djlB	1.26	20	djlB	0.71	12	djlB	1.07	22	djlB	1.3	22	djlB	1.9	39	djlB	1.79	32
djlC	1.98	32	djlC	2.81	48	djlC	1.1	23	djlC	2.09	36	djlC	1.63	34	djlC	2.75	50
dkgA	11.4	105	dkgA	17.66	172	dkgA	9.43	112	dkgA	22.82	224	dkgA	14.53	173	dkgA	12.15	126
dkgB	11.85	106	dkgB	12.69	120	dkgB	4.08	47	dkgB	17.1	163	dkgB	21.1	244	dkgB	17.57	177
dksA	2029.44	10293	dksA	1906.07	10225	dksA	1258.84	8232	dksA	1496.17	8088	dksA	2047.52	13430	dksA	1663	9501
dld	90.07	1719	dld	100.21	2023	dld	54.61	1344	dld	113.01	2299	dld	79.65	1966	dld	77.21	1660
dmsA	3.53	96	dmsA	3.79	109	dmsA	2.2	77	dmsA	4.04	117	dmsA	3.38	119	dmsA	4.08	125
dmsB	2.33	16	dmsB	2.06	15	dmsB	0.79	7	dmsB	3.14	23	dmsB	2.92	26	dmsB	3.1	24
dmsC	3.75	36	dmsC	4.13	42	dmsC	1.69	21	dmsC	4.39	45	dmsC	4.18	52	dmsC	4.99	54
dmsD	49.85	341	dmsD	62.47	452	dmsD	35.6	314	dmsD	68.03	496	dmsD	69.07	611	dmsD	84.1	648
dnaA	109.76	1714	dnaA	115.52	1908	dnaA	52.15	1050	dnaA	168.71	2808	dnaA	174.55	3525	dnaA	169.41	2980
dnaB	168.2	2649	dnaB	190	3165	dnaB	98.29	1996	dnaB	186.4	3129	dnaB	157.4	3206	dnaB	185	3282
dnaC	20.59	169	dnaC	22.58	196	dnaC	11.43	121	dnaC	26.75	234	dnaC	21.57	229	dnaC	28.66	265
dnaE	100.59	3897	dnaE	97.38	3990	dnaE	55.76	2785	dnaE	107.48	4438	dnaE	88.58	4438	dnaE	102.46	4471
dnaG	121.42	2358	dnaG	115.68	2376	dnaG	56.67	1419	dnaG	157.26	3255	dnaG	147.68	3709	dnaG	140.48	3073
dnaJ	355.66	4474	dnaJ	232.62	3095	dnaJ	108.88	1766	dnaJ	407.23	5460	dnaJ	159.45	2594	dnaJ	87.01	1233
dnaK	2241.89	47801	dnaK	1227.35	27679	dnaK	421.15	11578	dnaK	1838.85	41789	dnaK	646.87	17837	dnaK	333.33	8006
dnaN	107.79	1320	dnaN	96.2	1246	dnaN	59.72	943	dnaN	154.3	2014	dnaN	152.05	2408	dnaN	151.15	2085
dnaQ	87.82	715	dnaQ	89.42	770	dnaQ	29.72	312	dnaQ	82.39	715	dnaQ	82.25	866	dnaQ	89.41	820
dnaT	24.47	147	dnaT	28.33	180	dnaT	17.69	137	dnaT	47.96	307	dnaT	32.44	252	dnaT	32.37	219
dnaX	82.28	1768	dnaX	97.63	2219	dnaX	68.65	1902	dnaX	124.57	2853	dnaX	122.6	3407	dnaX	130.01	3147
dos	2.25	60	dos	2.73	77	dos	1.13	39	dos	2.71	77	dos	1.71	59	dos	2.53	76
dppA	134.02	2397	dppA	211.72	4005	dppA	145.4	3353	dppA	129.42	2467	dppA	113.84	2633	dppA	163.25	3289
dppB	19.48	221	dppB	27.08	325	dppB	14.49	212	dppB	20.1	243	dppB	17.04	250	dppB	25.04	320
dppC	14.84	149	dppC	16.94	180	dppC	9.19	119	dppC	16.81	180	dppC	17.32	225	dppC	20.06	227
dppD	62.59	685	dppD	43.11	499	dppD	24.45	345	dppD	48.35	564	dppD	47.05	666	dppD	36.99	456
dppF	39.9	446	dppF	26.73	316	dppF	12.56	181	dppF	31.14	371	dppF	23.04	333	dppF	17.55	221
dps	242.07	1357	dps	243.04	1441	dps	91.32	660	dps	326.7	1952	dps	500.44	3628	dps	343.17	2167
dsbA	467.32	3259	dsbA	487.25	3594	dsbA	181.17	1629	dsbA	500.07	3717	dsbA	438.42	3954	dsbA	410.66	3226
dsbB	117.85	696	dsbB	151.76	948	dsbB	53.19	405	dsbB	154.73	974	dsbB	95.84	732	dsbB	130.47	868
dsbC	155.66	1231	dsbC	174.55	1460	dsbC	77.87	794	dsbC	186.27	1570	dsbC	148.62	1520	dsbC	147.96	1318
dsbG	12.28	102	dsbG	12.63	111	dsbG	7.09	76	dsbG	14.91	132	dsbG	13.12	141	dsbG	14.32	134
dsdA	155.19	2294	dsdA	141.16	2207	dsdA	63.38	1208	dsdA	185.21	2918	dsdA	73.08	1397	dsdA	55.07	917
dsdC	14.89	155	dsdC	20.71	228	dsdC	10.43	140	dsdC	13.43	149	dsdC	17.01	229	dsdC	24.47	287
dsdX	23.32	347	dsdX	37.93	597	dsdX	29.91	574	dsdX	16.71	265	dsdX	12.11	233	dsdX	39.01	654
dsrA	0	0	dsrA	0	0	dsrA	0	0	dsrA	0	0	dsrA	0	0	dsrA	0	0
dsrB	2.38	5	dsrB	4.5	10	dsrB	34.68	94	dsrB	2.68	6	dsrB	23.17	63	dsrB	6.33	15
dtd	168.73	822	dtd	248.22	1279	dtd	155.38	976	dtd	191.63	995	dtd	227.29	1432	dtd	234.53	1287
dusB	209.51	2251	dusB	182.86	2078	dusB	83.45	1156	dusB	262.75	3009	dusB	263.76	3665	dusB	258.37	3127
dusC	7.49	79	dusC	15.33	171	dusC	8.09	110	dusC	13.53	152	dusC	10.34	141	dusC	15.32	182
dut	173.7	881	dut	161.81	868	dut	92.82	607	dut	184.8	999	dut	185.69	1218	dut	235.77	1347
dxr	54.68	728	dxr	63.42	893	dxr	33.03	567	dxr	78.22	1110	dxr	47.8	823	dxr	58.88	883
dxs	136	2818	dxs	174.98	3835	dxs	106.67	2850	dxs	176.27	3893	dxs	187.41	5022	dxs	205.09	4787
eaeH	0.1	1	eaeH	0	0	eaeH	0.08	1	eaeH	0	0	eaeH	0.16	2	eaeH	0	0
eamA	21.68	217	eamA	40.61	430	eamA	18.05	233	eamA	26.62	284	eamA	18.23	236	eamA	39.02	440
ebgA	15.67	539	ebgA	19.02	692	ebgA	11.54	512	ebgA	12.95	475	ebgA	11.1	494	ebgA	16.59	643
ebgC	18.78	94	ebgC	21.16	112	ebgC	11	71	ebgC	21.74	116	ebgC	18.38	119	ebgC	12.59	71
ebgR	29.06	318	ebgR	35.42	410	ebgR	21.76	307	ebgR	38.06	444	ebgR	27.62	391	ebgR	34.96	431
ecnA	2.14	3	ecnA	2.02	3	ecnA	1.11	2	ecnA	6.03	9	ecnA	10.48	19	ecnA	7.6	12
ecnB	1.22	2	ecnB	3.47	6	ecnB	0.95	2	ecnB	0.57	1	ecnB	3.31	7	ecnB	2.17	4
eco	56.26	306	eco	59.45	342	eco	32.23	226	eco	81.42	472	eco	89.57	630	eco	63.82	391
ecpD	1.58	13	ecpD	2.18	19	ecpD	1.22	13	ecpD	1.94	17	ecpD	2.16	23	ecpD	4.09	38
eda	176.6	1261	eda	171.73	1297	eda	79.72	734	eda	202.21	1539	eda	168.39	1555	eda	195.81	1575
edd	29.03	585	edd	35.61	759	edd	20.36	529	edd	29.42	632	edd	19.91	519	edd	27.18	617
efp	1252.05	7896	efp	1322.59	8822	efp	419	3407	efp	1305.78	8777	efp	1337.21	10906	efp	1684.15	11964
ego	1.46	25	ego	2.6	47	ego	1.82	40	ego	2.09	38	ego	1.54	34	ego	1.35	26
elaA	5.45	28	elaA	4.78	26	elaA	6.64	44	elaA	10.04	55	elaA	11.59	77	elaA	10.88	63
elaB	33.2	113	elaB	38.89	140	elaB	17.32	76	elaB	47.69	173	elaB	39.99	176	elaB	35.21	135
elaC	38.59	394	elaC	38.98	421	elaC	23.4	308	elaC	46.31	504	elaC	58.84	777	elaC	70.16	807
elaD	0.52	7	elaD	1.75	25	elaD	0.23	4	elaD	0.84	12	elaD	1.43	25	elaD	1.38	21
elbA	0.28	1	elbA	2.1	8	elbA	1.29	6	elbA	1.3	5	elbA	2.15	10	elbA	1.97	8
elbB	75.75	551	elbB	82.01	631	elbB	36.57	343	elbB	96.09	745	elbB	80.15	754	elbB	78.96	647
emrA	19.32	252	emrA	27.54	380	emrA	20.27	341	emrA	34.59	481	emrA	31.47	531	emrA	38.38	564
emrB	19.98	342	emrB	25.52	462	emrB	15.31	338	emrB	28.99	529	emrB	22.86	506	emrB	28.01	540
emrD	9.71	128	emrD	12.19	170	emrD	8.83	150	emrD	15.09	212	emrD	12.73	217	emrD	19.6	291
emrE	38.34	142	emrE	61.01	239	emrE	19.27	92	emrE	49.65	196	emrE	44.68	214	emrE	65.43	273
emrK	0.7	9	emrK	0.88	12	emrK	0.3	5	emrK	1.38	19	emrK	0.96	16	emrK	1.1	16
emrY	0.47	8	emrY	1.33	24	emrY	0.32	7	emrY	1.53	28	emrY	0.77	17	emrY	1.4	27
emtA	31.59	215	emtA	35.97	259	emtA	19.48	171	emtA	29.22	212	emtA	25.1	221	emtA	30.13	231
endA	14.48	114	endA	13.33	111	endA	9.46	96	endA	15.37	129	endA	13.65	139	endA	17.7	157
eno	1213.66	17535	eno	1148.44	17550	eno	497.41	9266	eno	1480.19	22794	eno	1902.23	35543	eno	2234.1	36360
entA	2.89	24	entA	2.39	21	entA	2.89	31	entA	3.39	30	entA	5.58	60	entA	4.49	42
entB	1.68	16	entB	2.18	22	entB	0.98	12	entB	2.36	24	entB	2.11	26	entB	1.58	17
entC	2.37	31	entC	0.43	6	entC	0.47	8	entC	1.65	23	entC	0.77	13	entC	0.48	7
entD	0.43	3	entD	1.75	13	entD	1.22	11	entD	2.28	17	entD	2.43	22	entD	1.77	14
entE	1.62	29	entE	1.32	25	entE	0.87	20	entE	1.31	25	entE	0.95	22	entE	1.24	25
entF	2.92	126	entF	3.15	144	entF	1.53	85	entF	3.37	155	entF	2.67	149	entF	2.71	132
envC	70.71	991	envC	83.52	1238	envC	61.98	1120	envC	98.41	1470	envC	110.41	2001	envC	115.23	1819
envR	2.03	15	envR	2.56	20	envR	1.47	14	envR	1.4	11	envR	2.41	23	envR	4.45	37
envY	1.3	11	envY	1.45	13	envY	0.82	9	envY	1	9	envY	1.92	21	envY	1.99	19
envZ	57.35	863	envZ	73.76	1174	envZ	41.49	805	envZ	74.75	1199	envZ	64.54	1256	envZ	64.71	1097
epd	586.52	6654	epd	611.7	7340	epd	346.13	5063	epd	711.8	8607	epd	460.61	6758	epd	512.85	6554
eptA	1.75	32	eptA	2.74	53	eptA	1.57	37	eptA	2.87	56	eptA	2.45	58	eptA	2.57	53
eptB	42.14	793	eptB	81.09	1614	eptB	47.68	1157	eptB	67.05	1345	eptB	69.07	1681	eptB	132.88	2817
era	161.95	1632	era	179.11	1909	era	93.36	1213	era	240.03	2578	era	233.35	3041	era	256.71	2914
erfK	23.99	249	erfK	28.97	318	erfK	12.56	168	erfK	36.26	401	erfK	30.33	407	erfK	29.34	343
essD	3.33	8	essD	4.33	11	essD	2.58	8	essD	4.69	12	essD	3.54	11	essD	4.8	13
essQ	0.83	2	essQ	0.39	1	essQ	0.32	1	essQ	1.17	3	essQ	1.29	4	essQ	2.59	7
etp	2.82	14	etp	2.85	15	etp	0.78	5	etp	3.77	20	etp	4.67	30	etp	2.32	13
eutA	1.09	17	eutA	0.97	16	eutA	0.89	18	eutA	1.92	32	eutA	1.49	30	eutA	1.76	31
eutB	100.01	1515	eutB	119.77	1919	eutB	63.18	1234	eutB	141.4	2283	eutB	105.92	2075	eutB	134.78	2300
eutC	17.41	172	eutC	17.13	179	eutC	10.99	140	eutC	22.04	232	eutC	11.98	153	eutC	13.84	154
eutE	1.22	19	eutE	0.73	12	eutE	0.7	14	eutE	1.26	21	eutE	0.94	19	eutE	0.4	7
eutG	0.91	12	eutG	0.86	12	eutG	0.35	6	eutG	1.21	17	eutG	0.53	9	eutG	0.6	9
eutH	0.95	13	eutH	0.69	10	eutH	0.28	5	eutH	1.86	27	eutH	0.79	14	eutH	1.17	18
eutI	1.68	19	eutI	2.93	35	eutI	1.03	15	eutI	2.07	25	eutI	2.46	36	eutI	2.9	37
eutJ	0.32	3	eutJ	0.81	8	eutJ	0.67	8	eutJ	0.81	8	eutJ	1.08	13	eutJ	0.57	6
eutL	14.85	109	eutL	16.1	125	eutL	7.29	69	eutL	24.28	190	eutL	13.38	127	eutL	13.91	115
eutP	1.69	9	eutP	3.54	20	eutP	1.74	12	eutP	1.23	7	eutP	2.75	19	eutP	2.16	13
eutQ	2.69	21	eutQ	3.03	25	eutQ	2.38	24	eutQ	3.24	27	eutQ	2.67	27	eutQ	2.39	21
eutT	2.01	18	eutT	1.8	17	eutT	1.47	17	eutT	2.73	26	eutT	2.68	31	eutT	1.89	19
evgA	284.78	1948	evgA	359.51	2601	evgA	98.87	872	evgA	288.18	2101	evgA	318.78	2820	evgA	333.67	2571
evgS	30.24	1209	evgS	43.14	1824	evgS	17.19	886	evgS	40.89	1742	evgS	47.33	2447	evgS	66.91	3013
exbB	51.99	425	exbB	34.58	299	exbB	13.57	143	exbB	48.43	422	exbB	32.16	340	exbB	38.77	357
exbD	29.34	139	exbD	13.97	70	exbD	6.22	38	exbD	20.2	102	exbD	19.58	120	exbD	17.61	94
exo	36.88	347	exo	54.76	545	exo	27.28	331	exo	60.82	610	exo	63.19	769	exo	84.16	892
exoX	28.48	210	exoX	34.1	266	exoX	19.14	182	exoX	33.21	261	exoX	33.87	323	exoX	44.66	371
exuR	312.65	2702	exuR	354.9	3244	exuR	147.99	1649	exuR	361.19	3327	exuR	346.35	3871	exuR	344.94	3358
exuT	4.82	76	exuT	7.85	131	exuT	5.7	116	exuT	6	101	exuT	4.46	91	exuT	6.81	121
fabA	1311.38	7570	fabA	1231.66	7520	fabA	441.1	3283	fabA	1464.9	9013	fabA	1809.29	13507	fabA	1825.91	11873
fabB	598.28	8125	fabB	778.13	11177	fabB	493.95	8649	fabB	744.26	10773	fabB	639.64	11234	fabB	732.98	11213
fabD	414.16	4284	fabD	463.59	5072	fabD	260.63	3476	fabD	554.11	6109	fabD	403	5391	fabD	476.15	5548
fabF	542.05	7488	fabF	630.82	9217	fabF	368.03	6555	fabF	640.4	9429	fabF	555.78	9929	fabF	678.82	10563
fabG	1460.55	11940	fabG	1521.75	13158	fabG	804.62	8481	fabG	1957.93	17060	fabG	2445.92	25859	fabG	2747.61	25302
fabH	385.64	4092	fabH	428.59	4810	fabH	224.62	3073	fabH	501.08	5667	fabH	375.52	5153	fabH	437.31	5227
fabI	659.21	5785	fabI	686.71	6374	fabI	269.47	3049	fabI	758.33	7093	fabI	889.77	10098	fabI	1108.51	10958
fabR	535.11	4196	fabR	631.68	5239	fabR	316.91	3204	fabR	509.71	4260	fabR	559.13	5670	fabR	597.2	5275
fabZ	390.19	1979	fabZ	367.05	1969	fabZ	192.22	1257	fabZ	360.72	1950	fabZ	397.92	2610	fabZ	393.65	2249
fadA	48.35	626	fadA	33.67	461	fadA	15.34	256	fadA	32.68	451	fadA	27.95	468	fadA	19.41	283
fadB	27.59	672	fadB	27.91	719	fadB	17.96	564	fadB	20.22	525	fadB	20.82	656	fadB	20.34	558
fadD	28.1	527	fadD	32.32	641	fadD	18.61	450	fadD	33.97	679	fadD	27.34	663	fadD	38.77	819
fadE	15.92	433	fadE	14.98	431	fadE	7.61	267	fadE	13.73	398	fadE	12.23	430	fadE	10.81	331
fadH	16.61	373	fadH	26.36	626	fadH	20.83	603	fadH	16.09	385	fadH	18.39	534	fadH	22.45	568
fadL	145.57	2181	fadL	172.47	2733	fadL	94.58	1827	fadL	178.73	2854	fadL	140.95	2731	fadL	170.24	2873
fadR	102.02	817	fadR	134.24	1137	fadR	76.51	790	fadR	130.87	1117	fadR	167.43	1734	fadR	188.45	1700
fbaA	1461.59	17557	fbaA	1408	17889	fbaA	654.38	10135	fbaA	1919.76	24579	fbaA	1807.74	28083	fbaA	1951.56	26407
fbaB	9.65	113	fbaB	12.84	159	fbaB	5.76	87	fbaB	14.34	179	fbaB	10.17	154	fbaB	10.54	139
fbp	101.97	1133	fbp	133.68	1571	fbp	74.9	1073	fbp	131.22	1554	fbp	103.34	1485	fbp	120.96	1514
fcl	0.65	7	fcl	0.88	10	fcl	0.43	6	fcl	1.4	16	fcl	1.08	15	fcl	1.07	13
fdhD	11.97	111	fdhD	15.9	156	fdhD	9.03	108	fdhD	21.44	212	fdhD	19.76	237	fdhD	20.77	217
fdhE	258.61	2675	fdhE	292.03	3195	fdhE	160.38	2139	fdhE	322.27	3553	fdhE	269.56	3606	fdhE	309.91	3611
fdhF	13.65	326	fdhF	13.1	331	fdhF	6.07	187	fdhF	13.35	340	fdhF	15.34	474	fdhF	14.9	401
fdnG	1.39	47	fdnG	1.81	65	fdnG	0.71	31	fdnG	1.61	58	fdnG	1.55	68	fdnG	1.54	59
fdnH	3.45	34	fdnH	2.31	24	fdnH	1.18	15	fdnH	2.57	27	fdnH	1.96	25	fdnH	1.98	22
fdnI	3.16	23	fdnI	2.08	16	fdnI	1.28	12	fdnI	1.68	13	fdnI	3.19	30	fdnI	3.17	26
fdoG	880.22	29870	fdoG	925.85	33231	fdoG	586.56	25664	fdoG	1026.4	37124	fdoG	778.22	34153	fdoG	889.11	33987
fdoH	426.64	4285	fdoH	444.41	4721	fdoH	243.02	3147	fdoH	521.07	5578	fdoH	391.49	5085	fdoH	443.89	5022
fdoI	512.45	3625	fdoI	602.51	4508	fdoI	301.29	2748	fdoI	657.59	4958	fdoI	471.56	4314	fdoI	541.77	4317
fdrA	0.32	6	fdrA	0.41	8	fdrA	0.21	5	fdrA	0.96	19	fdrA	0.67	16	fdrA	0.48	10
fdx	210.32	786	fdx	172.29	681	fdx	79.07	381	fdx	243.02	968	fdx	133.25	644	fdx	143.24	603
feaB	3.12	52	feaB	4.42	78	feaB	4.51	97	feaB	3.77	67	feaB	3.85	83	feaB	4.68	88
feaR	10.32	104	feaR	21.2	226	feaR	13.08	170	feaR	10.99	118	feaR	18.34	239	feaR	39.29	446
fecA	15.82	409	fecA	16.42	449	fecA	12.15	405	fecA	24.38	672	fecA	16.15	540	fecA	14.04	409
fecB	13.64	137	fecB	12.14	129	fecB	8.26	107	fecB	16.63	178	fecB	11.01	143	fecB	12.46	141
fecC	5.58	62	fecC	5.28	62	fecC	3.35	48	fecC	9.2	109	fecC	8.07	116	fecC	7.11	89
fecD	3.1	33	fecD	4.17	47	fecD	2.77	38	fecD	6.35	72	fecD	4.29	59	fecD	7.09	85
fecE	9.6	82	fecE	9.63	87	fecE	4.72	52	fecE	11.97	109	fecE	7.6	84	fecE	6.96	67
fecI	13.43	78	fecI	12.38	76	fecI	6.14	46	fecI	13.57	84	fecI	10.65	80	fecI	12.39	81
fecR	2.73	29	fecR	3.74	42	fecR	2.41	33	fecR	3.89	44	fecR	3.94	54	fecR	3.6	43
feoA	17.35	44	feoA	11.18	30	feoA	3.36	11	feoA	11.84	32	feoA	8.54	28	feoA	6.3	18
feoB	24.28	627	feoB	15.16	414	feoB	7.12	237	feoB	19.65	541	feoB	13.83	462	feoB	13.1	381
fepA	2.93	73	fepA	2.47	65	fepA	1.18	38	fepA	2.37	63	fepA	1.43	46	fepA	2.32	65
fepB	6.58	70	fepB	7.73	87	fepB	3.42	47	fepB	6.52	74	fepB	6.25	86	fepB	5.59	67
fepC	6.28	57	fepC	2.81	27	fepC	1.2	14	fepC	4.45	43	fepC	1.79	21	fepC	1.86	19
fepD	1.25	14	fepD	0.68	8	fepD	0.62	9	fepD	1.09	13	fepD	0.62	9	fepD	0.64	8
fepE	0.24	3	fepE	0.75	10	fepE	0.12	2	fepE	0.67	9	fepE	0.18	3	fepE	1.2	17
fepG	4.16	46	fepG	2.14	25	fepG	1.26	18	fepG	4.67	55	fepG	2.1	30	fepG	2.33	29
fes	1.44	18	fes	0.68	9	fes	0.62	10	fes	0.75	10	fes	0.49	8	fes	0.78	11
ffh	251.64	3812	ffh	239.72	3841	ffh	143.56	2804	ffh	284.59	4595	ffh	212.7	4167	ffh	220.52	3763
ffs	17.35	22	ffs	19.39	26	ffs	243.45	398	ffs	12.58	17	ffs	273.21	448	ffs	31.51	45
fhiA	2.05	39	fhiA	2.33	47	fhiA	1.99	49	fhiA	2.66	54	fhiA	3.04	75	fhiA	3.4	73
fhlA	4.37	101	fhlA	5.23	128	fhlA	3.12	93	fhlA	5.96	147	fhlA	4.41	132	fhlA	4.72	123
fhuA	51.52	1286	fhuA	25	660	fhuA	12.03	387	fhuA	29.4	782	fhuA	19.64	634	fhuA	16.04	451
fhuB	3.72	82	fhuB	4.37	102	fhuB	2.99	85	fhuB	6.21	146	fhuB	5.12	146	fhuB	5.59	139
fhuC	15.32	136	fhuC	10.97	103	fhuC	5.24	60	fhuC	13.53	128	fhuC	10.19	117	fhuC	8.9	89
fhuD	6.96	69	fhuD	7.92	83	fhuD	3.68	47	fhuD	11.46	121	fhuD	6.71	86	fhuD	8.51	95
fhuE	3.16	77	fhuE	3.53	91	fhuE	2.61	82	fhuE	3.66	95	fhuE	3.71	117	fhuE	4.23	116
fhuF	36.92	324	fhuF	13.04	121	fhuF	5.3	60	fhuF	13.47	126	fhuF	9.34	106	fhuF	7.49	74
fic	8.5	57	fic	12.55	89	fic	6.48	56	fic	13.01	93	fic	14.64	127	fic	15.35	116
fieF	46.3	465	fieF	70.41	748	fieF	39.77	515	fieF	65.86	705	fieF	41.04	533	fieF	44.72	506
fimA	2143.55	13089	fimA	2003.71	12941	fimA	513.65	4044	fimA	2710.39	17640	fimA	2895.96	22869	fimA	3708.58	25509
fimB	105.12	705	fimB	162.11	1150	fimB	36.54	316	fimB	146.47	1047	fimB	113.1	981	fimB	155.26	1173
fimC	18.82	152	fimC	32.55	278	fimC	16.42	171	fimC	46.13	397	fimC	41.18	430	fimC	44.96	409
fimD	19.91	584	fimD	27.11	841	fimD	11.61	439	fimD	28.66	896	fimD	29.5	1119	fimD	26.57	878
fimE	0.9	6	fimE	3.84	27	fimE	1.17	10	fimE	2.12	15	fimE	1.51	13	fimE	2.94	22
fimF	12.87	76	fimF	19.53	122	fimF	7.35	56	fimF	18.59	117	fimF	18.98	145	fimF	17.29	115
fimG	21.76	122	fimG	20.58	122	fimG	9.27	67	fimG	19.08	114	fimG	13.66	99	fimG	16.31	103
fimH	13.44	135	fimH	14.12	150	fimH	8.73	113	fimH	15.41	165	fimH	15.24	198	fimH	18.03	204
fimI	46.62	280	fimI	70.68	449	fimI	45.84	355	fimI	83.1	532	fimI	48.92	380	fimI	67.55	457
fimZ	0.14	1	fimZ	1.34	10	fimZ	0	0	fimZ	0.93	7	fimZ	0.88	8	fimZ	0.25	2
fis	116.24	384	fis	132.8	464	fis	54.71	233	fis	173.82	612	fis	208.8	892	fis	269.28	1002
fiu	2.32	59	fiu	1.53	41	fiu	1.65	54	fiu	1.92	52	fiu	1.77	58	fiu	1.71	49
fixA	0.82	7	fixA	1.87	17	fixA	0.81	9	fixA	1.86	17	fixA	1.53	17	fixA	0.83	8
fixB	0.76	8	fixB	0.81	9	fixB	0.37	5	fixB	1.07	12	fixB	0.89	12	fixB	0.76	9
fixC	0.7	10	fixC	1.19	18	fixC	0.81	15	fixC	2.1	32	fixC	0.54	10	fixC	0.5	8
fixX	2.5	8	fixX	0.3	1	fixX	0	0	fixX	0.88	3	fixX	0.24	1	fixX	0	0
fklB	700.88	4841	fklB	640.47	4679	fklB	252.76	2251	fklB	804.83	5925	fklB	1002.85	8958	fklB	827.59	6439
fkpA	1217.91	11013	fkpA	943.62	9025	fkpA	326.62	3808	fkpA	1120.88	10803	fkpA	1360.41	15909	fkpA	1223.35	12461
fkpB	107.29	537	fkpB	140.16	742	fkpB	74.23	479	fkpB	149.78	799	fkpB	122.51	793	fkpB	103.94	586
fldA	305.28	1803	fldA	358.75	2241	fldA	125.67	957	fldA	410.17	2582	fldA	446.06	3407	fldA	477.69	3178
fldB	506.72	2942	fldB	482.02	2960	fldB	152.96	1145	fldB	508.06	3144	fldB	499.7	3752	fldB	478.89	3132
flgA	396.28	2909	flgA	470.74	3655	flgA	288.01	2726	flgA	552.52	4323	flgA	666.25	6325	flgA	500.78	4141
flgB	1140.78	5291	flgB	1251.82	6141	flgB	786.45	4703	flgB	1438.26	7110	flgB	1668.84	10010	flgB	1403.57	7333
flgC	1056.92	4761	flgC	1182.29	5633	flgC	672.87	3908	flgC	1365.49	6556	flgC	1159.37	6754	flgC	1101.65	5590
flgD	1290.62	9991	flgD	1477.92	12101	flgD	834.98	8334	flgD	1814.7	14973	flgD	1365.65	13672	flgD	1371.89	11963
flgE	1153.41	15510	flgE	1382.5	19663	flgE	802.63	13916	flgE	1558.35	22335	flgE	1030.34	17918	flgE	1126.46	17063
flgF	382.35	3215	flgF	510.03	4536	flgF	401.69	4355	flgF	678.51	6081	flgF	503.75	5478	flgF	524.61	4969
flgG	787.13	6855	flgG	1079.76	9946	flgG	583.5	6552	flgG	1217.8	11304	flgG	799.89	9009	flgG	877.77	8611
flgH	213.9	1663	flgH	266.44	2191	flgH	167.3	1677	flgH	372.05	3083	flgH	273.81	2753	flgH	328.74	2879
flgI	267.84	3271	flgI	322.83	4170	flgI	156.86	2470	flgI	395.27	5145	flgI	330.95	5227	flgI	353.28	4860
flgJ	152.71	1600	flgJ	168.02	1862	flgJ	117.18	1583	flgJ	222.44	2484	flgJ	209.82	2843	flgJ	208.18	2457
flgK	138.03	2524	flgK	144.41	2793	flgK	89.58	2112	flgK	173.07	3373	flgK	111.68	2641	flgK	133.37	2747
flgL	189.9	2015	flgL	199.32	2237	flgL	104.01	1423	flgL	210.88	2385	flgL	201.2	2761	flgL	194.27	2322
flgM	353.52	1156	flgM	307.35	1063	flgM	155.59	656	flgM	367.54	1281	flgM	349.5	1478	flgM	334.46	1232
flgN	119.23	553	flgN	112.12	550	flgN	53.51	320	flgN	151.72	750	flgN	155.05	930	flgN	124.6	651
flhA	162	3746	flhA	184.65	4516	flhA	105.35	3141	flhA	241.5	5952	flhA	174.05	5205	flhA	192.8	5022
flhB	242.96	3105	flhB	199.3	2694	flhB	126.9	2091	flhB	237.64	3237	flhB	292.55	4835	flhB	220.34	3172
flhC	112.27	723	flhC	158.56	1080	flhC	88.4	734	flhC	177.89	1221	flhC	247.83	2064	flhC	317.88	2306
flhD	129.87	520	flhD	200.23	848	flhD	80.39	415	flhD	173.39	740	flhD	232.12	1202	flhD	313.5	1414
flhE	139.78	611	flhE	172.17	796	flhE	78.96	445	flhE	199.83	931	flhE	181.85	1028	flhE	215.28	1060
fliA	1109.49	8885	fliA	1312.84	11120	fliA	673.01	6949	fliA	1597.57	13636	fliA	1776.94	18403	fliA	1617.93	14595
fliC	454.04	7560	fliC	311.57	5487	fliC	192.57	4134	fliC	334.15	5930	fliC	186.97	4026	fliC	291.43	5466
fliD	118.22	1850	fliD	139.8	2314	fliD	92.18	1860	fliD	166.85	2783	fliD	110.29	2232	fliD	103.07	1817
fliE	395.02	1384	fliE	639.83	2371	fliE	482.14	2178	fliE	734.55	2743	fliE	742.44	3364	fliE	695.79	2746
fliF	354.75	6546	fliF	396.12	7731	fliF	235.38	5600	fliF	503.17	9896	fliF	444.16	10599	fliF	422.12	8774
fliG	588.65	6521	fliG	582.4	6824	fliG	314	4485	fliG	849.38	10029	fliG	856.38	12269	fliG	817.23	10198
fliH	396.54	3030	fliH	428.49	3463	fliH	245.13	2415	fliH	514.1	4187	fliH	467.73	4622	fliH	462.28	3979
fliI	183.94	2811	fliI	208.92	3377	fliI	163.06	3213	fliI	331.22	5395	fliI	267.11	5279	fliI	290.45	5000
fliJ	127.77	631	fliJ	152.01	794	fliJ	94.39	601	fliJ	174.22	917	fliJ	176.31	1126	fliJ	151.36	842
fliK	92.94	1166	fliK	131.05	1739	fliK	104.35	1688	fliK	153.38	2051	fliK	109.4	1775	fliK	124.82	1764
fliL	705.73	3650	fliL	800.68	4380	fliL	419.89	2800	fliL	1066.12	5877	fliL	1064.05	7117	fliL	994.17	5792
fliM	608.87	6806	fliM	645.61	7633	fliM	383.56	5528	fliM	845.81	10077	fliM	734.3	10615	fliM	724.45	9122
fliN	400.03	1842	fliN	397.92	1938	fliN	208.69	1239	fliN	575.2	2823	fliN	534.34	3182	fliN	460.19	2387
fliO	273.41	1113	fliO	305.41	1315	fliO	183.86	965	fliO	400.34	1737	fliO	351.6	1851	fliO	314.9	1444
fliP	178.48	1465	fliP	200.76	1743	fliP	133.04	1408	fliP	262.78	2299	fliP	246.53	2617	fliP	268.54	2483
fliQ	128.2	385	fliQ	146.71	466	fliQ	84.19	326	fliQ	196.51	629	fliQ	197.75	768	fliQ	231.76	784
fliR	63.83	558	fliR	86.95	804	fliR	37	417	fliR	129.75	1209	fliR	97.29	1100	fliR	137.6	1355
fliS	105.66	483	fliS	120.78	584	fliS	106.38	627	fliS	143.87	701	fliS	127.37	753	fliS	114.19	588
fliT	36.6	149	fliT	45.99	198	fliT	22.1	116	fliT	60.61	263	fliT	53.76	283	fliT	55.39	254
fliY	113.03	1007	fliY	147.3	1388	fliY	76.96	884	fliY	157.76	1498	fliY	109.1	1257	fliY	123.16	1236
fliZ	256.86	1577	fliZ	323.08	2098	fliZ	148.18	1173	fliZ	338.79	2217	fliZ	278.21	2209	fliZ	286.01	1978
flk	39.27	435	flk	42.93	503	flk	25.55	365	flk	48.87	577	flk	59.75	856	flk	60.98	761
flu	8.85	307	flu	9.56	351	flu	5.45	244	flu	10.17	376	flu	9.34	419	flu	8.88	347
flxA	1.35	5	flxA	2.55	10	flxA	7.54	36	flxA	1.77	7	flxA	2.92	14	flxA	1.44	6
fmt	273.14	2880	fmt	274.74	3064	fmt	133.14	1810	fmt	345.25	3880	fmt	309.4	4219	fmt	342.16	4064
fnr	0	0	fnr	0	0	fnr	0	0	fnr	0	0	fnr	0	0	fnr	0	0
focA	82.57	788	focA	90.85	917	focA	37.63	463	focA	124.27	1264	focA	82.89	1023	focA	75.54	812
focB	4.34	41	focB	6.51	65	focB	4.11	50	focB	8.84	89	focB	8.02	98	focB	7.05	75
folA	193.68	1034	folA	225.62	1274	folA	106.34	732	folA	206.14	1173	folA	281.13	1941	folA	287.17	1727
folB	0.97	4	folB	2.53	11	folB	5.1	27	folB	2.97	13	folB	5.09	27	folB	3.46	16
folC	50.3	710	folC	67.45	1007	folC	47.31	861	folC	74.25	1117	folC	69.14	1262	folC	70.76	1125
folD	81.61	787	folD	86.18	879	folD	43.51	541	folD	97.49	1002	folD	80.83	1008	folD	99.52	1081
folE	142.46	1060	folE	198.85	1565	folE	95.58	917	folE	203.13	1611	folE	136.44	1313	folE	168.22	1410
folK	25.29	135	folK	25.86	146	folK	16.42	113	folK	36.03	205	folK	36.64	253	folK	39.08	235
folM	19.4	156	folM	27.39	233	folM	13.5	140	folM	22.98	197	folM	19.9	207	folM	28.7	260
folP	38.55	364	folP	51.36	513	folP	36.71	447	folP	69.85	703	folP	44.71	546	folP	45.97	489
folX	161.49	652	folX	179.84	768	folX	67.43	351	folX	168.01	723	folX	186.73	975	folX	200.53	912
fpr	99.18	824	fpr	105.15	924	fpr	54.61	585	fpr	103.33	915	fpr	75.11	807	fpr	79.49	744
frc	0.65	9	frc	0.88	13	frc	0.39	7	frc	1.28	19	frc	0.83	15	frc	0.96	15
frdA	45.33	912	frdA	54.46	1159	frdA	32.84	852	frdA	50.59	1085	frdA	39.7	1033	frdA	36.8	834
frdB	40.37	330	frdB	42.79	370	frdB	26.28	277	frdB	51.65	450	frdB	40.01	423	frdB	39.85	367
frdC	47.22	208	frdC	36.28	169	frdC	23.42	133	frdC	47.72	224	frdC	41.78	238	frdC	38.7	192
frdD	83.41	334	frdD	85.95	364	frdD	41.65	215	frdD	91.62	391	frdD	69.71	361	frdD	69.84	315
fre	280.35	2189	fre	358.18	2958	fre	167.67	1688	fre	342.22	2848	fre	285.61	2884	fre	391.35	3442
frlA	0.81	12	frlA	0.44	7	frlA	0.31	6	frlA	1.07	17	frlA	0.36	7	frlA	0.78	13
frlB	2.72	31	frlB	2.91	35	frlB	2.25	33	frlB	2.8	34	frlB	3.47	51	frlB	2.18	28
frlC	2.49	23	frlC	2.35	23	frlC	1.51	18	frlC	3.96	39	frlC	3.01	36	frlC	1.63	17
frlD	8.46	74	frlD	11.25	104	frlD	4.7	53	frlD	8.48	79	frlD	11.85	134	frlD	8.53	84
frlR	40.41	329	frlR	42.15	363	frlR	16.48	173	frlR	40.91	355	frlR	34.67	365	frlR	39.04	358
frmA	72.98	901	frmA	82.4	1076	frmA	44.41	707	frmA	93.4	1229	frmA	80.48	1285	frmA	90.53	1259
frmB	38.92	361	frmB	48.52	476	frmB	23.91	286	frmB	56.64	560	frmB	58.77	705	frmB	65.27	682
frmR	57.66	177	frmR	72.99	237	frmR	38.4	152	frmR	75.8	248	frmR	63.48	252	frmR	67.09	232
frr	343.52	2132	frr	396.69	2604	frr	186.58	1493	frr	406.8	2691	frr	316.08	2537	frr	425.54	2975
frsA	53.01	734	frsA	54.48	798	frsA	28.45	508	frsA	57.59	850	frsA	36.52	654	frsA	39.88	622
fruA	42.51	800	fruA	61.09	1216	fruA	37.21	903	fruA	71.24	1429	fruA	47.99	1168	fruA	77.5	1643
fruB	90.07	1133	fruB	78.32	1042	fruB	46.98	762	fruB	82.04	1100	fruB	52.31	851	fruB	65.56	929
fruK	54.1	565	fruK	66.17	731	fruK	40.99	552	fruK	65.4	728	fruK	35.83	484	fruK	54.23	638
fruR	401.32	4486	fruR	540.05	6385	fruR	309.8	4465	fruR	435.45	5188	fruR	511.07	7388	fruR	709.6	8935
frvA	1.01	5	frvA	1.71	9	frvA	1.09	7	frvA	2.08	11	frvA	1.4	9	frvA	0.89	5
frvB	1.36	22	frvB	1.46	25	frvB	0.67	14	frvB	1.45	25	frvB	1.05	22	frvB	1.76	32
frvR	1.9	37	frvR	2.19	45	frvR	1.16	29	frvR	2.41	50	frvR	1.91	48	frvR	2.6	57
frvX	2.1	25	frvX	3.17	40	frvX	2.6	40	frvX	2.68	34	frvX	3.25	50	frvX	2.68	36
frwB	15.12	54	frwB	13.77	52	frwB	6.3	29	frwB	12.09	46	frwB	14.51	67	frwB	10.44	42
frwC	2.33	28	frwC	4.72	60	frwC	2.84	44	frwC	2.97	38	frwC	1.29	20	frwC	3.62	49
frwD	3.94	15	frwD	5.97	24	frwD	1.43	7	frwD	5.92	24	frwD	3.66	18	frwD	4.67	20
fsaA	4.61	34	fsaA	5.64	44	fsaA	4.42	42	fsaA	5.85	46	fsaA	7.03	67	fsaA	5.9	49
fsaB	6.1	45	fsaB	8.46	66	fsaB	5.15	49	fsaB	8.91	70	fsaB	6.19	59	fsaB	4.7	39
fsr	7.36	100	fsr	12.74	183	fsr	6.51	114	fsr	12.57	182	fsr	6.78	119	fsr	10.07	154
ftn	537.28	2976	ftn	687.54	4028	ftn	320.93	2292	ftn	773.58	4567	ftn	869.71	6230	ftn	940.16	5866
ftsA	150.91	2120	ftsA	157.89	2346	ftsA	88.23	1598	ftsA	164.7	2466	ftsA	133.32	2422	ftsA	139.41	2206
ftsB	88.47	307	ftsB	123.15	452	ftsB	88.06	394	ftsB	115.72	428	ftsB	117.21	526	ftsB	107.19	419
ftsE	249.7	1858	ftsE	239.26	1883	ftsE	134.04	1286	ftsE	261.89	2077	ftsE	234.85	2260	ftsE	223.82	1876
ftsH	789.94	17001	ftsH	637.03	14501	ftsH	240.4	6671	ftsH	825.71	18941	ftsH	463.3	12895	ftsH	543.45	13175
ftsI	72.61	1427	ftsI	92.61	1925	ftsI	71.31	1807	ftsI	89.7	1879	ftsI	130.7	3322	ftsI	104.88	2322
ftsK	118.12	5242	ftsK	127.31	5976	ftsK	75.01	4292	ftsK	143.49	6787	ftsK	136.86	7855	ftsK	133.99	6698
ftsL	50.36	205	ftsL	69.44	299	ftsL	39.63	208	ftsL	64.3	279	ftsL	53.19	280	ftsL	51.25	235
ftsN	102.36	1093	ftsN	138.22	1561	ftsN	79.25	1091	ftsN	129.08	1469	ftsN	139.11	1921	ftsN	165.45	1990
ftsQ	47.93	443	ftsQ	62.09	607	ftsQ	52.87	630	ftsQ	64.36	634	ftsQ	59.48	711	ftsQ	56	583
ftsW	109.77	1520	ftsW	111.77	1637	ftsW	46.1	823	ftsW	132.26	1952	ftsW	75.94	1360	ftsW	84.75	1322
ftsX	78.11	920	ftsX	89.1	1110	ftsX	43.72	664	ftsX	98.61	1238	ftsX	75.36	1148	ftsX	100.54	1334
ftsY	122.89	2042	ftsY	155.22	2728	ftsY	91.3	1956	ftsY	154.54	2737	ftsY	120.8	2596	ftsY	124.64	2333
ftsZ	283.62	3634	ftsZ	346.58	4697	ftsZ	187.22	3093	ftsZ	376.22	5138	ftsZ	227.69	3773	ftsZ	284.9	4112
fucA	3.05	22	fucA	4.07	31	fucA	2.8	26	fucA	6.38	49	fucA	4.61	43	fucA	3.94	32
fucI	24.65	487	fucI	27.04	565	fucI	12.17	310	fucI	24.89	524	fucI	19.26	492	fucI	16.9	376
fucK	13.15	212	fucK	16.48	281	fucK	9.96	207	fucK	15.66	269	fucK	12.47	260	fucK	12.94	235
fucO	12.02	154	fucO	13.65	185	fucO	8.29	137	fucO	12.01	164	fucO	8.45	140	fucO	9.21	133
fucP	6.96	102	fucP	12.33	191	fucP	4.92	93	fucP	9.29	145	fucP	9.34	177	fucP	10.18	168
fucR	133.76	1089	fucR	247.7	2133	fucR	112.98	1186	fucR	169.17	1468	fucR	182.45	1921	fucR	280.01	2568
fucU	31.46	148	fucU	34.97	174	fucU	19.45	118	fucU	45.87	230	fucU	37.14	226	fucU	41.13	218
fumA	154.49	2830	fumA	161.96	3138	fumA	99.71	2355	fumA	146.94	2869	fumA	117.18	2776	fumA	99.49	2053
fumB	4.48	82	fumB	6.4	124	fumB	4.02	95	fumB	5.79	113	fumB	5.15	122	fumB	4.56	94
fumC	61.86	966	fumC	66.24	1094	fumC	34.72	699	fumC	56.96	948	fumC	53.92	1089	fumC	43.94	773
fur	1256.7	6248	fur	1626.11	8551	fur	673.76	4319	fur	1517.43	8041	fur	1763.38	11338	fur	1760.23	9858
fusA	4834.93	113737	fusA	5473.91	136197	fusA	2970.67	90102	fusA	5127.6	128564	fusA	3171.42	96482	fusA	4770.06	126400
fxsA	403.93	2143	fxsA	366.57	2057	fxsA	100.72	689	fxsA	344.31	1947	fxsA	158.43	1087	fxsA	126.67	757
gabD	3.16	51	gabD	2.93	50	gabD	1.2	25	gabD	5.94	102	gabD	2.83	59	gabD	2.42	44
gabP	2.05	32	gabP	1.33	22	gabP	0.6	12	gabP	2.95	49	gabP	1.34	27	gabP	0.91	16
gabT	7.3	104	gabT	5.57	84	gabT	2.94	54	gabT	9.55	145	gabT	6.13	113	gabT	3.55	57
gadA	8.09	126	gadA	7.95	131	gadA	4.53	91	gadA	8.91	148	gadA	9.43	190	gadA	8.09	142
gadB	2.05	32	gadB	2	33	gadB	0.75	15	gadB	6.62	110	gadB	4.07	82	gadB	4.1	72
gadC	1.46	25	gadC	3.65	66	gadC	1.27	28	gadC	2.86	52	gadC	2.72	60	gadC	3.27	63
gadE	3.41	20	gadE	4.35	27	gadE	0.26	2	gadE	2.56	16	gadE	4.48	34	gadE	3.48	23
gadW	14.8	120	gadW	16.44	141	gadW	4.88	51	gadW	13.54	117	gadW	12.11	127	gadW	17.41	159
gadX	6.32	58	gadX	9.99	97	gadX	3.47	41	gadX	8.69	85	gadX	8.51	101	gadX	13.83	143
gadY	0	0	gadY	0	0	gadY	0	0	gadY	0	0	gadY	0	0	gadY	0	0
galE	108.3	1225	galE	134.23	1606	galE	71.86	1048	galE	148.14	1786	galE	111.22	1627	galE	120.63	1537
galF	490.27	4875	galF	540.55	5685	galF	220.35	2825	galF	650.77	6897	galF	835.42	10743	galF	949.75	10638
galK	68.55	876	galK	76.27	1031	galK	46.73	770	galK	89.27	1216	galK	65.04	1075	galK	61.82	890
galM	124.11	1437	galM	120.36	1474	galM	72.75	1086	galM	158.66	1958	galM	126.42	1893	galM	124.67	1626
galP	42.54	660	galP	41.07	674	galP	28.94	579	galP	40.15	664	galP	28.31	568	galP	42.22	738
galR	103.41	1187	galR	130.97	1590	galR	69.12	1023	galR	130.78	1600	galR	117.55	1745	galR	144.55	1869
galS	11.05	128	galS	23.19	284	galS	10.85	162	galS	12.97	160	galS	15.23	228	galS	33.89	442
galT	74.45	867	galT	88.74	1093	galT	60.27	905	galT	102.72	1275	galT	63.55	957	galT	78.14	1025
galU	256.37	2592	galU	238.18	2547	galU	96.12	1253	galU	297.61	3207	galU	289.71	3788	galU	360.35	4104
gapA	4215.12	46695	gapA	3616.6	42376	gapA	1438.46	20546	gapA	4593.31	54235	gapA	4026.3	57683	gapA	4236.79	52870
gapC	120.81	1345	gapC	156.42	1842	gapC	64.86	931	gapC	209.33	2484	gapC	189.88	2734	gapC	228.36	2864
garD	3.15	55	garD	5.46	101	garD	3.9	88	garD	4.4	82	garD	3.45	78	garD	3.86	76
garK	4.76	65	garK	7.07	102	garK	3.13	55	garK	6.81	99	garK	4.59	81	garK	4.94	76
garL	2.45	21	garL	2.54	23	garL	1.54	17	garL	1.97	18	garL	2.8	31	garL	2.07	20
garP	0.67	10	garP	1.08	17	garP	0.47	9	garP	1.58	25	garP	0.62	12	garP	1.38	23
garR	6.86	68	garR	8.97	94	garR	5.09	65	garR	10.6	112	garR	6.87	88	garR	5.29	59
gatA	114.67	2107	gatA	159.1	3092	gatA	64.08	1518	gatA	146.29	2865	gatA	71.2	1692	gatA	99.04	2050
gatB	371.3	1177	gatB	389.53	1306	gatB	172.49	705	gatB	444.56	1502	gatB	231.74	950	gatB	293.22	1047
gatC	501.92	7570	gatC	580.3	9257	gatC	228.89	4451	gatC	691.57	11117	gatC	328.38	6405	gatC	359.29	6104
gatD	169.28	1960	gatD	187.81	2300	gatD	70.2	1048	gatD	245.28	3027	gatD	112.46	1684	gatD	107.11	1397
gatY	2628.47	24996	gatY	3244.58	32635	gatY	1682.53	20630	gatY	2975.67	30161	gatY	2995.43	36839	gatY	2681.52	28725
gatZ	1143.04	16057	gatZ	1523.48	22636	gatZ	707.59	12816	gatZ	1405.5	21044	gatZ	746.9	13569	gatZ	936.11	14813
gcd	21.62	575	gcd	16.71	470	gcd	12.57	431	gcd	22.61	641	gcd	12.82	441	gcd	16.42	492
gcl	1.61	32	gcl	2.48	52	gcl	0.51	13	gcl	2.6	55	gcl	1.44	37	gcl	2.24	50
gcvA	27.52	281	gcvA	30.09	325	gcvA	15.12	199	gcvA	32.71	356	gcvA	24.99	330	gcvA	34.34	395
gcvB	325.42	742	gcvB	540.29	1303	gcvB	7244.27	21297	gcvB	461.68	1122	gcvB	4653.85	13723	gcvB	1410.2	3622
gcvH	1461.81	6341	gcvH	1366.82	6271	gcvH	613.82	3433	gcvH	1549.73	7165	gcvH	1188.46	6667	gcvH	860.57	4205
gcvP	648.53	20731	gcvP	725.73	24537	gcvP	372.48	15352	gcvP	739.64	25200	gcvP	498.02	20588	gcvP	508.58	18313
gcvR	161.46	1029	gcvR	197.75	1333	gcvR	126.93	1043	gcvR	204.92	1392	gcvR	242.17	1996	gcvR	248.08	1781
gcvT	1330.64	16206	gcvT	1469.29	18927	gcvT	832.26	13069	gcvT	1285.95	16693	gcvT	1039.26	16369	gcvT	1178.35	16166
gdhA	74.32	1111	gdhA	86.46	1367	gdhA	41.61	802	gdhA	82.09	1308	gdhA	67.14	1298	gdhA	80.29	1352
ggt	3.3	64	ggt	3.46	71	ggt	1.64	41	ggt	4.11	85	ggt	2.71	68	ggt	3.39	74
gidA	134.67	2831	gidA	131.42	2922	gidA	61.1	1656	gidA	181.47	4066	gidA	162.84	4427	gidA	176.73	4185
gidB	47.55	330	gidB	70.56	518	gidB	27.94	250	gidB	75.84	561	gidB	89.13	800	gidB	113.84	890
glcB	13.04	315	glcB	14.01	358	glcB	6.1	190	glcB	17.67	455	glcB	13.06	408	glcB	11.32	308
glcC	17.16	146	glcC	27.33	246	glcC	19.6	215	glcC	23.27	211	glcC	26.45	291	glcC	54.88	526
glcD	1.44	24	glcD	0.96	17	glcD	0.74	16	glcD	1.35	24	glcD	1.62	35	glcD	1.44	27
glcE	1.28	15	glcE	1.45	18	glcE	0.86	13	glcE	1.04	13	glcE	0.66	10	glcE	0.76	10
glcF	4.63	63	glcF	6.6	95	glcF	3.42	60	glcF	7.37	107	glcF	4.94	87	glcF	4.56	70
glcG	6.22	28	glcG	5.46	26	glcG	5.17	30	glcG	6.46	31	glcG	4.46	26	glcG	4.73	24
gldA	6.03	74	gldA	6.39	83	gldA	2.91	46	gldA	11.38	149	gldA	8	127	gldA	6.65	92
glf	163.2	2004	glf	275.65	3580	glf	89.44	1416	glf	221.66	2901	glf	120.15	1908	glf	262.29	3628
glgA	48.03	766	glgA	41.49	700	glgA	17.99	370	glgA	76.12	1294	glgA	32.14	663	glgA	28.22	507
glgB	71.66	1743	glgB	77.74	2000	glgB	35.55	1115	glgB	94.96	2462	glgB	48.1	1513	glgB	46.42	1272
glgC	81.44	1174	glgC	74.12	1130	glgC	31.37	583	glgC	105.51	1621	glgC	39.75	741	glgC	34.61	562
glgP	58.36	1589	glgP	56.95	1640	glgP	24.53	861	glgP	82.91	2406	glgP	42.2	1486	glgP	48.71	1494
glgS	10.74	24	glgS	11.84	28	glgS	54.47	157	glgS	12.59	30	glgS	32.17	93	glgS	14.69	37
glgX	64.4	1414	glgX	59.04	1371	glgX	29.43	833	glgX	80.55	1885	glgX	46.31	1315	glgX	38.41	950
glk	280.71	3016	glk	366.24	4162	glk	156.21	2164	glk	370.07	4238	glk	340.48	4731	glk	431.55	5223
glmM	206.43	3072	glmM	253.3	3987	glmM	156.82	3009	glmM	262.46	4163	glmM	168.92	3251	glmM	205.09	3438
glmS	375.65	7646	glmS	431.57	9291	glmS	202.07	5303	glmS	495.25	10744	glmS	350.84	9235	glmS	393.15	9014
glmU	367.57	5605	glmU	457.76	7383	glmU	208.03	4090	glmU	459.42	7467	glmU	391.42	7719	glmU	443.9	7625
glnA	306.01	4799	glnA	335.86	5571	glnA	163.15	3299	glnA	474.6	7933	glnA	268.77	5451	glnA	283.2	5003
glnB	617.69	2329	glnB	475.17	1895	glnB	245.19	1192	glnB	478.5	1923	glnB	530.12	2585	glnB	495.84	2106
glnD	21.09	627	glnD	25.47	801	glnD	16.02	614	glnD	29.41	932	glnD	20.1	773	glnD	23.17	776
glnE	51.55	1629	glnE	66.69	2229	glnE	38.36	1563	glnE	67.67	2279	glnE	43.7	1786	glnE	49.31	1755
glnG	40.94	642	glnG	43.47	721	glnG	24.13	488	glnG	61.68	1031	glnG	45.07	914	glnG	50.44	891
glnH	185.35	1540	glnH	156.13	1372	glnH	56.76	608	glnH	252.16	2233	glnH	270.73	2909	glnH	192.22	1799
glnK	0.27	1	glnK	0.25	1	glnK	0.41	2	glnK	0	0	glnK	0.41	2	glnK	0.24	1
glnL	46.32	541	glnL	55.54	686	glnL	32.74	493	glnL	69.01	859	glnL	53.83	813	glnL	55.95	736
glnP	43.46	319	glnP	45.21	351	glnP	25.99	246	glnP	62.24	487	glnP	52.46	498	glnP	51.76	428
glnQ	58.2	468	glnQ	63.61	541	glnQ	23.82	247	glnQ	81.44	698	glnQ	69.71	725	glnQ	72.53	657
glnS	231.71	4291	glnS	254.14	4978	glnS	119.32	2849	glnS	251.64	4967	glnS	172.65	4135	glnS	200.09	4174
glnU	85.11	71	glnU	85	75	glnU	36.26	39	glnU	0	0	glnU	102.89	111	glnU	48.95	46
glnV	15.58	13	glnV	11.33	10	glnV	20.45	22	glnV	23.62	21	glnV	25.03	27	glnV	7.45	7
glnW	65.93	55	glnW	73.67	65	glnW	41.84	45	glnW	103.47	92	glnW	111.23	120	glnW	47.89	45
glnX	4.8	4	glnX	11.33	10	glnX	21.38	23	glnX	0	0	glnX	31.52	34	glnX	5.32	5
gloA	126.49	574	gloA	154.38	741	gloA	68.71	402	gloA	154.86	749	gloA	186.41	1094	gloA	141.83	725
gloB	27.35	230	gloB	31.48	280	gloB	8.67	94	gloB	33.25	298	gloB	33.75	367	gloB	37.8	358
glpA	429.23	7777	glpA	499.48	9572	glpA	330.38	7718	glpA	414.16	7998	glpA	394.42	9242	glpA	383.69	7831
glpB	339.72	4761	glpB	395.81	5867	glpB	227.62	4113	glpB	321.08	4796	glpB	307.6	5575	glpB	242.61	3830
glpC	241.49	3199	glpC	281.63	3946	glpC	139.52	2383	glpC	256.11	3616	glpC	231.45	3965	glpC	159.9	2386
glpD	1313.16	21996	glpD	1512.41	26795	glpD	978.42	21131	glpD	1635.88	29206	glpD	1343.29	29099	glpD	1523.7	28750
glpE	34.37	125	glpE	48.09	185	glpE	19.19	90	glpE	47.21	183	glpE	50.6	238	glpE	54.92	225
glpF	986.01	9278	glpF	1958.41	19491	glpF	1262.75	15320	glpF	1268.5	12722	glpF	738.11	8982	glpF	1374.79	14572
glpG	53.66	496	glpG	64.44	630	glpG	44.73	533	glpG	75.52	744	glpG	58.56	700	glpG	71.46	744
glpK	1959.03	32880	glpK	2595.7	46079	glpK	1391.35	30109	glpK	2534.98	45348	glpK	1668.74	36221	glpK	1627.99	30779
glpQ	803.91	9630	glpQ	858.64	10879	glpQ	281.13	4342	glpQ	795.37	10155	glpQ	593.42	9193	glpQ	481.04	6491
glpR	54.37	459	glpR	58.57	523	glpR	37.58	409	glpR	85.02	765	glpR	79.69	870	glpR	94.96	903
glpT	774.9	11713	glpT	1209.39	19335	glpT	548.51	10690	glpT	1006.6	16217	glpT	634.03	12394	glpT	769.91	13109
glpX	213.25	2398	glpX	272.59	3242	glpX	155.74	2258	glpX	249.22	2987	glpX	207.81	3022	glpX	218.37	2766
gltA	869.53	12418	gltA	635.08	9593	gltA	236.67	4358	gltA	815.36	12411	gltA	524.87	9694	gltA	322	5180
gltB	111.96	5671	gltB	103.69	5555	gltB	61.06	3988	gltB	182.16	9834	gltB	111.46	7301	gltB	91.75	5235
gltD	145.73	2300	gltD	85.54	1428	gltD	46.88	954	gltD	171.8	2890	gltD	99.99	2041	gltD	67.16	1194
gltF	5.64	48	gltF	8.56	77	gltF	3.46	38	gltF	9.26	84	gltF	12.18	134	gltF	10.33	99
gltI	122.15	1235	gltI	153.92	1646	gltI	76.41	996	gltI	103.56	1116	gltI	127.57	1668	gltI	181.67	2069
gltJ	31.3	258	gltJ	46.35	404	gltJ	21.46	228	gltJ	27.43	241	gltJ	24.21	258	gltJ	38.45	357
gltK	39.03	293	gltK	58.43	464	gltK	22.31	216	gltK	42.11	337	gltK	27.5	267	gltK	48.36	409
gltL	72.2	583	gltL	86.64	740	gltL	37.07	386	gltL	79.94	688	gltL	80.73	843	gltL	71.68	652
gltP	111.6	1631	gltP	138.44	2140	gltP	59.91	1129	gltP	132.76	2068	gltP	104.39	1973	gltP	135.09	2224
gltS	18.49	248	gltS	31.22	443	gltS	10.7	185	gltS	30.08	430	gltS	18.85	327	gltS	32.36	489
gltT	2.37	2	gltT	7.83	7	gltT	55.05	60	gltT	4.44	4	gltT	20.12	22	gltT	12.6	12
gltU	0	0	gltU	5.59	5	gltU	0	0	gltU	4.44	4	gltU	29.27	32	gltU	8.4	8
gltV	1.18	1	gltV	4.47	4	gltV	0	0	gltV	3.33	3	gltV	20.12	22	gltV	11.55	11
gltW	0	0	gltW	5.59	5	gltW	63.31	69	gltW	5.55	5	gltW	24.7	27	gltW	5.25	5
gltX	190.1	2994	gltX	240.73	4010	gltX	134.54	2732	gltX	228.28	3832	gltX	200.86	4091	gltX	240.29	4263
glvB	1.29	7	glvB	1.22	7	glvB	0.72	5	glvB	1.56	9	glvB	1.86	13	glvB	0.82	5
glvC	1.14	14	glvC	0.77	10	glvC	0.57	9	glvC	1.45	19	glvC	1.07	17	glvC	1.08	15
glvG	5.77	41	glvG	5.19	39	glvG	4.15	38	glvG	7.13	54	glvG	7.4	68	glvG	6.5	52
glxK	0.47	6	glxK	0.82	11	glxK	0.55	9	glxK	0.96	13	glxK	0.49	8	glxK	0.21	3
glxR	0.61	6	glxR	0.19	2	glxR	0.16	2	glxR	0.77	8	glxR	0.71	9	glxR	0.91	10
glyA	404.08	5636	glyA	502.03	7406	glyA	267.47	4810	glyA	495.23	7362	glyA	352.76	6363	glyA	433.64	6813
glyQ	319.71	3243	glyQ	401.44	4307	glyQ	264.93	3465	glyQ	413.63	4472	glyQ	322.37	4229	glyQ	394.88	4512
glyS	382.04	8796	glyS	385.8	9395	glyS	238.67	7085	glyS	430.45	10563	glyS	306.8	9135	glyS	378.29	9811
glyT	2.4	2	glyT	3.4	3	glyT	1.86	2	glyT	2.25	2	glyT	1.85	2	glyT	7.45	7
glyU	0	0	glyU	1.15	1	glyU	4.71	5	glyU	0	0	glyU	4.7	5	glyU	0	0
glyV	0	0	glyV	0	0	glyV	1.84	2	glyV	0	0	glyV	0	0	glyV	0	0
glyW	0	0	glyW	0	0	glyW	10.09	11	glyW	0	0	glyW	30.19	33	glyW	0	0
glyX	14.2	12	glyX	11.18	10	glyX	2.75	3	glyX	11.1	10	glyX	0	0	glyX	8.4	8
glyY	0	0	glyY	0	0	glyY	0.92	1	glyY	0	0	glyY	0	0	glyY	0	0
gmd	1.2	15	gmd	1.97	26	gmd	1.37	22	gmd	1.8	24	gmd	1.67	27	gmd	2.7	38
gmhB	126.59	811	gmhB	136.51	925	gmhB	70.46	582	gmhB	167.98	1147	gmhB	228.24	1891	gmhB	222.68	1607
gmk	263.1	1826	gmk	324.21	2380	gmk	146.28	1309	gmk	364.99	2700	gmk	317.41	2849	gmk	312.99	2447
gmr	4.71	104	gmr	5.86	137	gmr	3.27	93	gmr	6.07	143	gmr	5.04	144	gmr	5.1	127
gnd	1491.57	23342	gnd	1554.48	25730	gnd	538.38	10863	gnd	1741.1	29041	gnd	1691.39	34231	gnd	2095.96	36948
gnsA	91.46	177	gnsA	97.71	200	gnsA	48.49	121	gnsA	80.48	166	gnsA	161.82	405	gnsA	134.86	294
gnsB	1.03	2	gnsB	0.98	2	gnsB	6.01	15	gnsB	0	0	gnsB	13.19	33	gnsB	3.67	8
gntK	295.44	1735	gntK	256.62	1594	gntK	92.58	701	gntK	156.09	977	gntK	118.63	901	gntK	153.28	1014
gntP	6.76	101	gntP	9.8	155	gntP	5.76	111	gntP	5.96	95	gntP	6.72	130	gntP	10.69	180
gntR	90.54	1003	gntR	107.96	1265	gntR	58.74	839	gntR	128.22	1514	gntR	137.58	1971	gntR	140.24	1750
gntT	163.09	2389	gntT	204.93	3175	gntT	74.44	1406	gntT	168.77	2635	gntT	108.27	2051	gntT	250.11	4127
gntU	36.61	546	gntU	43.17	681	gntU	22	423	gntU	31.2	496	gntU	21.77	420	gntU	37.14	624
gntX	67.56	514	gntX	79.66	641	gntX	44.55	437	gntX	86.2	699	gntX	79.08	778	gntX	79	677
gntY	354.64	2272	gntY	238.48	1616	gntY	89.22	737	gntY	349.42	2386	gntY	269.76	2235	gntY	218.94	1580
gor	93.56	1408	gor	99.71	1587	gor	63.24	1227	gor	122.2	1960	gor	84.42	1643	gor	91.26	1547
gph	106.73	901	gph	124.09	1108	gph	81.4	886	gph	146.92	1322	gph	114.77	1253	gph	124.19	1181
gpmA	459.69	3850	gpmA	469.39	4158	gpmA	261.79	2827	gpmA	624.42	5574	gpmA	734.82	7959	gpmA	577.05	5444
gpmI	154.21	2650	gpmI	192.9	3506	gpmI	93.02	2061	gpmI	210.91	3863	gpmI	140.84	3130	gpmI	157.82	3055
gpp	151.66	2505	gpp	185.58	3242	gpp	104.48	2225	gpp	190.98	3362	gpp	129.77	2772	gpp	168.93	3143
gpsA	732.93	8315	gpsA	812.04	9744	gpsA	489.56	7161	gpsA	699.39	8457	gpsA	659.57	9677	gpsA	818.81	10464
gpt	63.46	324	gpt	65.37	353	gpt	30.08	198	gpt	101.08	550	gpt	120.56	796	gpt	122.07	702
greA	408.45	2167	greA	322.91	1812	greA	115.49	790	greA	384.28	2173	greA	408.09	2800	greA	400.58	2394
greB	14.89	79	greB	19.6	110	greB	14.62	100	greB	20.34	115	greB	16.03	110	greB	14.06	84
groL	2626.66	48117	groL	1721.45	33354	groL	594.39	14039	groL	2361.24	46103	groL	1116.05	26440	groL	756.38	15608
groS	2254.74	7373	groS	1866.91	6457	groS	609.32	2569	groS	2049.74	7144	groS	916.07	3874	groS	692.55	2551
grpE	3504.45	23153	grpE	2286.96	15981	grpE	677.83	5774	grpE	2919.02	20555	grpE	1660.67	14189	grpE	1132.47	8428
grxA	2.79	8	grxA	4.94	15	grxA	3.78	14	grxA	3.27	10	grxA	4.85	18	grxA	2.17	7
grxB	80.47	580	grxB	70.18	535	grxB	32.61	303	grxB	99.98	768	grxB	116.83	1089	grxB	106.67	866
grxC	286.14	802	grxC	323.83	960	grxC	138.91	502	grxC	299.26	894	grxC	332.16	1204	grxC	438.03	1383
gshA	184.96	3203	gshA	223.68	4097	gshA	99.25	2216	gshA	221.37	4086	gshA	143.95	3224	gshA	189.52	3697
gshB	119.31	1262	gshB	133.18	1490	gshB	83.08	1133	gshB	152.92	1724	gshB	147.16	2013	gshB	150.9	1798
gsk	70.82	1028	gsk	81.68	1254	gsk	39.43	738	gsk	81.45	1260	gsk	86.89	1631	gsk	97.25	1590
gspA	0.49	8	gspA	0.75	13	gspA	0.62	13	gspA	0.8	14	gspA	0.61	13	gspA	1.14	21
gspC	0.77	7	gspC	2.29	22	gspC	1.54	18	gspC	1.86	18	gspC	1.87	22	gspC	2.05	21
gspD	3.41	74	gspD	4.35	100	gspD	2	56	gspD	4.45	103	gspD	3.38	95	gspD	4.5	110
gspE	2.12	35	gspE	2.7	47	gspE	1.32	28	gspE	3.02	53	gspE	2.35	50	gspE	1.83	34
gspF	4.36	58	gspF	6.11	86	gspF	2.85	49	gspF	5.71	81	gspF	5.63	97	gspF	6.07	91
gspG	1.64	8	gspG	2.13	11	gspG	1.75	11	gspG	3.27	17	gspG	3.33	21	gspG	2.73	15
gspH	1.06	6	gspH	1.5	9	gspH	0.68	5	gspH	0.66	4	gspH	1.23	9	gspH	2.35	15
gspI	2.14	9	gspI	0.67	3	gspI	0.37	2	gspI	1.56	7	gspI	0.55	3	gspI	0.42	2
gspJ	2.6	17	gspJ	3.61	25	gspJ	1.78	15	gspJ	3.44	24	gspJ	2.25	19	gspJ	1.63	12
gspK	2.47	27	gspK	4.15	48	gspK	1.84	26	gspK	5.06	59	gspK	3.53	50	gspK	2.84	35
gspL	5.48	71	gspL	6.21	85	gspL	3.47	58	gspL	7.61	105	gspL	5.38	90	gspL	8.3	121
gspM	1.56	8	gspM	1.66	9	gspM	1.81	12	gspM	2.92	16	gspM	2.56	17	gspM	2.42	14
gspO	5.7	43	gspO	6.39	51	gspO	4.11	40	gspO	5.72	46	gspO	7.08	69	gspO	6.12	52
gss	42.88	887	gss	49.72	1088	gss	27.22	726	gss	52.65	1161	gss	37.3	998	gss	44.63	1040
gst	46.88	316	gst	50.22	358	gst	23.24	202	gst	56.51	406	gst	66.08	576	gst	57.42	436
guaA	193.49	3396	guaA	250.33	4647	guaA	139.86	3165	guaA	239.22	4475	guaA	156.62	3555	guaA	226.35	4475
guaB	66.37	1083	guaB	87.73	1514	guaB	45.16	950	guaB	129.26	2248	guaB	85.63	1807	guaB	100.33	1844
guaC	45.21	525	guaC	52.35	643	guaC	24.25	363	guaC	66.17	819	guaC	52.01	781	guaC	80.66	1055
guaD	5.52	81	guaD	7.79	121	guaD	3.54	67	guaD	6.84	107	guaD	4.58	87	guaD	5.08	84
gudD	4.63	69	gudD	5.7	90	gudD	2.91	56	gudD	5.79	92	gudD	3.42	66	gudD	3.69	62
gudP	0.6	9	gudP	1.7	27	gudP	0.62	12	gudP	1.31	21	gudP	0.92	18	gudP	0.59	10
gudX	4.16	62	gudX	4.63	73	gudX	2.18	42	gudX	3.9	62	gudX	3.63	70	gudX	3.81	64
gutM	62.19	249	gutM	58.79	249	gutM	36.03	186	gutM	88.34	377	gutM	54.27	281	gutM	55.87	252
gutQ	61.33	659	gutQ	64.68	735	gutQ	39.56	548	gutQ	93.96	1076	gutQ	92.41	1284	gutQ	74.2	898
gyrA	417.86	12214	gyrA	456.2	14104	gyrA	226.6	8540	gyrA	509.98	15888	gyrA	416.7	15752	gyrA	477.22	15713
gyrB	241.1	6476	gyrB	246.14	6993	gyrB	143.82	4981	gyrB	290.68	8322	gyrB	284.07	9868	gyrB	257.95	7805
hcaB	6.64	60	hcaB	4.29	41	hcaB	2.66	31	hcaB	5.4	52	hcaB	4.62	54	hcaB	4.03	41
hcaC	4.2	15	hcaC	3.97	15	hcaC	1.74	8	hcaC	4.2	16	hcaC	3.47	16	hcaC	3.23	13
hcaD	3.96	53	hcaD	4.45	63	hcaD	2.38	41	hcaD	7.22	103	hcaD	4.57	79	hcaD	4.45	67
hcaE	7.72	117	hcaE	9.24	148	hcaE	6.91	135	hcaE	9.23	149	hcaE	7.04	138	hcaE	5.63	96
hcaF	5.54	32	hcaF	5.4	33	hcaF	2.15	16	hcaF	7.64	47	hcaF	3.88	29	hcaF	2.77	18
hcaR	32.29	320	hcaR	58.77	616	hcaR	31.54	403	hcaR	19.79	209	hcaR	24.73	317	hcaR	63.69	711
hcaT	24.76	314	hcaT	27.07	363	hcaT	17.8	291	hcaT	31.52	426	hcaT	31.35	514	hcaT	40.26	575
hchA	29.23	277	hchA	28.83	289	hchA	6.14	75	hchA	45.25	457	hchA	49.28	604	hchA	36.72	392
hcp	1.03	19	hcp	1.39	27	hcp	0.46	11	hcp	1.84	36	hcp	0.84	20	hcp	1.16	24
hcr	2.51	27	hcr	2.28	26	hcr	1.01	14	hcr	2.18	25	hcr	1.65	23	hcr	2.39	29
hda	71.73	596	hda	97.86	860	hda	56.2	602	hda	115.52	1023	hda	138.95	1493	hda	157.28	1472
hdeA	890.98	3300	hdeA	964.91	3780	hdeA	242.07	1156	hdeA	1474.8	5822	hdeA	1059.94	5077	hdeA	863.83	3604
hdeB	238.93	869	hdeB	232.66	895	hdeB	62.91	295	hdeB	405	1570	hdeB	428.61	2016	hdeB	321.46	1317
hdeD	35.3	225	hdeD	56.52	381	hdeD	13.51	111	hdeD	90.68	616	hdeD	65.27	538	hdeD	84.83	609
hdfR	93.65	875	hdfR	146.73	1450	hdfR	70.15	845	hdfR	121.41	1209	hdfR	130.02	1571	hdfR	169.13	1780
hdhA	66.73	570	hdhA	67.29	608	hdhA	29.87	329	hdhA	89.41	814	hdhA	88.17	974	hdhA	69.01	664
helD	30.63	700	helD	34.83	842	helD	17.31	510	helD	37.03	902	helD	32.82	970	helD	32.24	830
hemA	198.77	2779	hemA	224.65	3322	hemA	90.81	1637	hemA	277.09	4129	hemA	284	5135	hemA	295.96	4661
hemB	119.69	1298	hemB	130.86	1501	hemB	66.08	924	hemB	155.73	1800	hemB	145.32	2038	hemB	142.19	1737
hemC	309.72	3245	hemC	343.18	3803	hemC	173.88	2349	hemC	339.83	3795	hemC	303.99	4119	hemC	323.84	3822
hemD	173.39	1429	hemD	211.65	1845	hemD	127.04	1350	hemD	195.12	1714	hemD	139.32	1485	hemD	150.8	1400
hemE	106.54	1262	hemE	117.09	1467	hemE	77.92	1190	hemE	138.61	1750	hemE	102.49	1570	hemE	109.64	1463
hemF	23.28	233	hemF	29.85	316	hemF	15.03	194	hemF	42.55	454	hemF	34.68	449	hemF	35.83	404
hemG	95.51	580	hemG	141.99	912	hemG	68.58	537	hemG	147.7	956	hemG	153.18	1203	hemG	158.46	1084
hemH	23.43	251	hemH	24.36	276	hemH	15.57	215	hemH	33.81	386	hemH	29.96	415	hemH	34.31	414
hemL	149.07	2124	hemL	159.46	2403	hemL	88.13	1619	hemL	170.68	2592	hemL	150.55	2774	hemL	148.42	2382
hemN	155.15	2371	hemN	164.63	2661	hemN	82.22	1620	hemN	183.32	2986	hemN	175.07	3460	hemN	172.41	2968
hemX	158.75	2087	hemX	205.18	2853	hemX	111.15	1884	hemX	202.25	2834	hemX	168.27	2861	hemX	185.63	2749
hemY	214.74	2859	hemY	261.9	3688	hemY	153.62	2637	hemY	324.45	4604	hemY	345.28	5945	hemY	331.33	4969
hepA	42.03	1359	hepA	34.97	1196	hepA	17.46	728	hepA	63.26	2180	hepA	39.51	1652	hepA	44.45	1619
hflC	340.13	3802	hflC	289.35	3421	hflC	143.7	2071	hflC	374.35	4460	hflC	233.33	3373	hflC	209.27	2635
hflD	39.91	285	hflD	47.53	359	hflD	40.41	372	hflD	90.27	687	hflD	78.18	722	hflD	74.84	602
hflK	421.78	5911	hflK	397.29	5889	hflK	212.68	3843	hflK	558.41	8341	hflK	328.18	5948	hflK	304.82	4812
hflX	300.26	4278	hflX	313.01	4717	hflX	158.9	2919	hflX	360.33	5472	hflX	221.21	4076	hflX	249.42	4003
hfq	566.22	1946	hfq	833.54	3030	hfq	335.57	1487	hfq	926.8	3395	hfq	843.25	3748	hfq	787.82	3050
hha	212.66	518	hha	286.45	738	hha	83.74	263	hha	323.55	840	hha	362.84	1143	hha	395.8	1086
hinT	58.69	235	hinT	71.07	301	hinT	38.35	198	hinT	96.07	410	hinT	95.59	495	hinT	94.67	427
hipA	12.1	178	hipA	15.1	235	hipA	7.17	136	hipA	14.86	233	hipA	15.55	296	hipA	15.63	259
hipB	15.15	45	hipB	17.51	55	hipB	9.92	38	hipB	17.69	56	hipB	15.1	58	hipB	20.93	70
hisA	26.19	215	hisA	27.41	238	hisA	17.57	186	hisA	34.18	299	hisA	21.95	233	hisA	21.52	199
hisB	40.74	484	hisB	42.66	536	hisB	24.09	369	hisB	49.68	629	hisB	29.75	457	hisB	32.36	433
hisC	27.79	331	hisC	34.84	439	hisC	24.09	370	hisC	43.24	549	hisC	24.34	375	hisC	26.68	358
hisD	30.04	436	hisD	39.47	606	hisD	28.16	527	hisD	51.71	800	hisD	33.3	625	hisD	38.9	636
hisF	25.34	219	hisF	28.66	262	hisF	12.47	139	hisF	39.63	365	hisF	28.01	313	hisF	22.8	222
hisG	79.72	798	hisG	95.77	1014	hisG	50.28	649	hisG	92.79	990	hisG	79.25	1026	hisG	83.63	943
hisH	31.34	206	hisH	34.95	243	hisH	19.7	167	hisH	43.68	306	hisH	24.11	205	hisH	24.31	180
hisI	95.93	653	hisI	67.92	489	hisI	35.21	309	hisI	110.96	805	hisI	109.85	967	hisI	73.82	566
hisJ	45.36	395	hisJ	51.35	473	hisJ	21.46	241	hisJ	46	427	hisJ	34.81	392	hisJ	35.37	347
hisM	16.68	133	hisM	18.61	157	hisM	7.29	75	hisM	17.06	145	hisM	19	196	hisM	20.04	180
hisP	15.1	130	hisP	22.51	205	hisP	10.72	119	hisP	19.29	177	hisP	26.68	297	hisP	22.38	217
hisQ	15.84	121	hisQ	20.79	168	hisQ	8.93	88	hisQ	16.08	131	hisQ	8.6	85	hisQ	16.73	144
hisR	9.34	8	hisR	51.89	47	hisR	30.79	34	hisR	18.62	17	hisR	88.48	98	hisR	22.8	22
hisS	332.41	4714	hisS	402.15	6032	hisS	187.43	3427	hisS	397.16	6003	hisS	294.55	5402	hisS	356.88	5701
hlpA	816.39	4413	hlpA	678.81	3881	hlpA	317.95	2216	hlpA	724.47	4174	hlpA	673.33	4707	hlpA	599.6	3651
hlyE	0.2	2	hlyE	0.28	3	hlyE	0.23	3	hlyE	0.28	3	hlyE	0.84	11	hlyE	0.26	3
hmp	31.25	414	hmp	31.69	444	hmp	14.99	256	hmp	41.22	582	hmp	40.8	699	hmp	32.64	487
hns	4705.84	21669	hns	4448.35	21665	hns	1966.63	11676	hns	4632.74	22737	hns	6992.42	41640	hns	6538.31	33914
hofB	8.04	124	hofB	10.12	165	hofB	6.34	126	hofB	10.41	171	hofB	11.89	237	hofB	9.73	169
hofC	4.04	54	hofC	5.51	78	hofC	3.19	55	hofC	6.94	99	hofC	5.89	102	hofC	4.98	75
hofQ	2.54	35	hofQ	3.02	44	hofQ	2.31	41	hofQ	4.36	64	hofQ	2.97	53	hofQ	3.09	48
hokA	0	0	hokA	1.11	2	hokA	0.91	2	hokA	0.55	1	hokA	0.91	2	hokA	0.52	1
hokB	91.11	152	hokB	58.94	104	hokB	36.73	79	hokB	41.61	74	hokB	73.23	158	hokB	38.31	72
hokC	0	0	hokC	0	0	hokC	0	0	hokC	0	0	hokC	0	0	hokC	0	0
hokD	18.44	32	hokD	19.07	35	hokD	7.6	17	hokD	9.73	18	hokD	19.16	43	hokD	18.42	36
hokE	0.59	1	hokE	0	0	hokE	0	0	hokE	0	0	hokE	0	0	hokE	1.04	2
holA	33.72	387	holA	49.75	604	holA	33.04	489	holA	50.92	623	holA	40.22	597	holA	49.27	637
holB	41.33	462	holB	50.83	601	holB	30.74	443	holB	59.85	713	holB	45.03	651	holB	53.93	679
holC	97.2	480	holC	128.08	669	holC	118.58	755	holC	146.29	770	holC	122.45	782	holC	130.69	727
holD	71.45	329	holD	82.33	401	holD	61.65	366	holD	120.62	592	holD	135.18	805	holD	129.56	672
holE	33.08	85	holE	60.35	164	holE	53.13	176	holE	59.52	163	holE	55.98	186	holE	47.34	137
hpt	286.3	1710	hpt	330.84	2090	hpt	170.76	1315	hpt	338.83	2157	hpt	307.47	2375	hpt	405.77	2730
hrpA	44.98	1924	hrpA	51.98	2352	hrpA	31.66	1746	hrpA	66.81	3046	hrpA	48.91	2706	hrpA	53.83	2594
hrpB	24.75	669	hrpB	30.19	863	hrpB	18.65	650	hrpB	36.14	1041	hrpB	33.96	1187	hrpB	33.96	1034
hscA	158.98	3273	hscA	135.57	2952	hscA	87.44	2321	hscA	197.69	4338	hscA	155.57	4142	hscA	158.04	3665
hscB	130.85	751	hscB	137.23	833	hscB	63.79	472	hscB	168.54	1031	hscB	106.98	794	hscB	111.37	720
hscC	8.93	166	hscC	16.79	330	hscC	8.55	205	hscC	11.06	219	hscC	11.23	270	hscC	18.39	385
hsdM	56.49	999	hsdM	69.82	1306	hsdM	40.17	916	hsdM	79.79	1504	hsdM	73.72	1686	hsdM	78.31	1560
hsdR	98.23	3897	hsdR	126.3	5300	hsdR	74.23	3797	hsdR	128.86	5449	hsdR	97.12	4983	hsdR	109.53	4895
hsdS	20.04	311	hsdS	21.81	358	hsdS	11.25	225	hsdS	23.04	381	hsdS	25.82	518	hsdS	28.84	504
hslJ	34.43	162	hslJ	75.36	375	hslJ	23.9	145	hslJ	57.23	287	hslJ	42.73	260	hslJ	81.14	430
hslO	102.28	1000	hslO	75.62	782	hslO	35.7	450	hslO	105.47	1099	hslO	47.53	601	hslO	45.67	503
hslR	79.4	355	hslR	58.78	278	hslR	47.18	272	hslR	85.4	407	hslR	41.16	238	hslR	34.35	173
hslU	641.57	9505	hslU	402.81	6312	hslU	154.28	2947	hslU	608.02	9601	hslU	207.26	3971	hslU	138.84	2317
hslV	589.4	3481	hslV	385.32	2407	hslV	164.41	1252	hslV	591.11	3721	hslV	211.44	1615	hslV	145.65	969
hsrA	24.11	383	hsrA	29.53	496	hsrA	14.84	304	hsrA	34.14	578	hsrA	31.5	647	hsrA	31.36	561
htpG	772.49	16110	htpG	410.97	9065	htpG	126.04	3389	htpG	650.99	14470	htpG	227.7	6141	htpG	140.05	3290
htpX	467.28	4584	htpX	435.82	4522	htpX	142.23	1799	htpX	443.58	4638	htpX	311.27	3949	htpX	330.3	3650
htrC	24.47	147	htrC	28.18	179	htrC	11.11	86	htrC	29.84	191	htrC	27.55	214	htrC	31.48	213
htrE	0.62	18	htrE	1.01	31	htrE	0.4	15	htrE	1.59	49	htrE	1.36	51	htrE	1.54	50
htrG	197.19	1362	htrG	244.88	1789	htrG	141.48	1260	htrG	191.8	1412	htrG	155.72	1391	htrG	234.95	1828
htrL	74.82	714	htrL	110.96	1120	htrL	33.24	409	htrL	119.26	1213	htrL	108.98	1345	htrL	146.05	1570
hupA	2369.23	7194	hupA	2648.83	8507	hupA	1102.93	4318	hupA	3047.87	9864	hupA	3206.89	12593	hupA	2742.96	9382
hupB	1533.71	4657	hupB	1521.36	4886	hupB	609.19	2385	hupB	1729.1	5596	hupB	1963.66	7711	hupB	1795.7	6142
hyaA	1.29	16	hyaA	2.05	27	hyaA	1.43	23	hyaA	1.88	25	hyaA	3.42	55	hyaA	2.28	32
hyaB	0.8	16	hyaB	1.23	26	hyaB	0.62	16	hyaB	1.5	32	hyaB	1.86	48	hyaB	1.87	42
hyaC	1.27	10	hyaC	1.44	12	hyaC	0.2	2	hyaC	1.55	13	hyaC	1.47	15	hyaC	2.14	19
hyaD	1.53	10	hyaD	2.17	15	hyaD	1.19	10	hyaD	3.59	25	hyaD	2.96	25	hyaD	2.85	21
hyaE	2.7	12	hyaE	3.41	16	hyaE	1.92	11	hyaE	3.81	18	hyaE	2.44	14	hyaE	4.4	22
hyaF	0.94	9	hyaF	2.08	21	hyaF	0.73	9	hyaF	1.57	16	hyaF	1.22	15	hyaF	1.86	20
hybA	50.28	552	hybA	72.6	843	hybA	41.68	590	hybA	72.56	849	hybA	67.48	958	hybA	81.35	1006
hybB	31.57	414	hybB	45.64	633	hybB	23.3	394	hybB	43	601	hybB	33.73	572	hybB	51.92	767
hybC	73.71	1397	hybC	87.55	1755	hybC	43.05	1052	hybC	91.48	1848	hybC	75.31	1846	hybC	93.87	2004
hybD	65.75	362	hybD	63.2	368	hybD	33.67	239	hybD	87.59	514	hybD	77.25	550	hybD	86.1	534
hybE	46.52	253	hybE	47.63	274	hybE	20.96	147	hybE	53.48	310	hybE	43.93	309	hybE	49.13	301
hybF	13.41	51	hybF	15.16	61	hybF	10.19	50	hybF	19.73	80	hybF	15.45	76	hybF	22.4	96
hybG	15.17	42	hybG	11.27	33	hybG	7.84	28	hybG	15.58	46	hybG	12.84	46	hybG	17.63	55
hybO	93.93	1169	hybO	125.49	1652	hybO	62.5	1003	hybO	121.52	1612	hybO	130.78	2105	hybO	152.21	2134
hycA	0.97	5	hycA	1.47	8	hycA	0.15	1	hycA	0.55	3	hycA	0.6	4	hycA	0.86	5
hycB	0.73	5	hycB	0	0	hycB	0.34	3	hycB	0.69	5	hycB	0.8	7	hycB	0.65	5
hycC	0.84	17	hycC	1.3	28	hycC	0.46	12	hycC	1.57	34	hycC	0.84	22	hycC	1.09	25
hycD	0.68	7	hycD	1.01	11	hycD	0.3	4	hycD	1.37	15	hycD	1.13	15	hycD	1.04	12
hycE	2.58	49	hycE	2.19	44	hycE	0.61	15	hycE	2.61	53	hycE	1.87	46	hycE	2.01	43
hycF	4.8	29	hycF	2.5	16	hycF	1.28	10	hycF	3.42	22	hycF	1.66	13	hycF	1.62	11
hycG	2.34	20	hycG	2.21	20	hycG	1.91	21	hycG	2.2	20	hycG	2.81	31	hycG	1.25	12
hycH	5.03	23	hycH	4.34	21	hycH	2.04	12	hycH	5.75	28	hycH	5.41	32	hycH	5.44	28
hycI	43.52	228	hycI	54.68	303	hycI	22.65	153	hycI	56.06	313	hycI	46.5	315	hycI	44.57	263
hydN	2.72	16	hydN	3.86	24	hydN	0.92	7	hydN	4.95	31	hydN	2.77	21	hydN	2.72	18
hyfA	0.29	2	hyfA	0	0	hyfA	0.79	7	hyfA	0.96	7	hyfA	0.34	3	hyfA	0	0
hyfB	2.63	59	hyfB	3.16	75	hyfB	1.59	46	hyfB	2.05	49	hyfB	1.93	56	hyfB	2.29	58
hyfC	0.95	10	hyfC	0.99	11	hyfC	0.51	7	hyfC	0.36	4	hyfC	0.81	11	hyfC	0.59	7
hyfD	0.5	8	hyfD	0.65	11	hyfD	0.58	12	hyfD	1	17	hyfD	1.16	24	hyfD	0.55	10
hyfE	0.41	3	hyfE	1.44	11	hyfE	0.64	6	hyfE	1.04	8	hyfE	0.75	7	hyfE	0.74	6
hyfF	1.14	20	hyfF	2.47	46	hyfF	1.23	28	hyfF	2.72	51	hyfF	1.98	45	hyfF	2.57	51
hyfG	4.8	89	hyfG	3.67	72	hyfG	2.42	58	hyfG	5.41	107	hyfG	3.83	92	hyfG	5.26	110
hyfH	1.81	11	hyfH	4.83	31	hyfH	3.32	26	hyfH	3.71	24	hyfH	1.66	13	hyfH	2.34	16
hyfI	3.08	26	hyfI	3.47	31	hyfI	2.39	26	hyfI	5.11	46	hyfI	2.38	26	hyfI	3.68	35
hyfJ	1.3	6	hyfJ	2.67	13	hyfJ	0.84	5	hyfJ	3.06	15	hyfJ	2.18	13	hyfJ	2.12	11
hyfR	3.35	75	hyfR	3.55	84	hyfR	1.63	47	hyfR	3.73	89	hyfR	4.32	125	hyfR	4.2	106
hyi	0.23	2	hyi	0.22	2	hyi	0.45	5	hyi	0.87	8	hyi	0.09	1	hyi	0.1	1
hypA	1.28	5	hypA	2.66	11	hypA	0.4	2	hypA	1.2	5	hypA	1.58	8	hypA	1.59	7
hypB	6.8	66	hypB	12.66	130	hypB	5.75	72	hypB	12.46	129	hypB	6.45	81	hypB	7.31	80
hypC	3.29	10	hypC	6.54	21	hypC	4.34	17	hypC	7.42	24	hypC	5.6	22	hypC	4.39	15
hypD	14.66	183	hypD	15.08	199	hypD	10.25	165	hypD	15.26	203	hypD	11.77	190	hypD	13.73	193
hypE	17.63	190	hypE	15.97	182	hypE	8.49	118	hypE	19.24	221	hypE	17.94	250	hypE	23.56	286
hypF	3.47	87	hypF	5.17	137	hypF	3.25	105	hypF	6.18	165	hypF	4.91	159	hypF	4.92	139
hyuA	1.04	16	hyuA	2.39	39	hyuA	1.61	32	hyuA	2.43	40	hyuA	2.71	54	hyuA	2.94	51
iaaA	39.84	428	iaaA	44.7	508	iaaA	28.22	391	iaaA	36.24	415	iaaA	29.43	409	iaaA	29.83	361
iadA	38.02	496	iadA	38.05	525	iadA	23.07	388	iadA	46.6	648	iadA	35.03	591	iadA	42.6	626
iap	13.25	153	iap	18.43	225	iap	8.67	129	iap	19.1	235	iap	17.61	263	iap	17.99	234
ibpA	123.79	570	ibpA	80.49	392	ibpA	22.23	132	ibpA	112.27	551	ibpA	56.09	334	ibpA	45.69	237
ibpB	28.5	136	ibpB	10.3	52	ibpB	4.55	28	ibpB	28.9	147	ibpB	9.72	60	ibpB	5.21	28
icd	847.98	11799	icd	741.05	10906	icd	361.2	6480	icd	842.73	12498	icd	520.38	9364	icd	492.48	7719
icdC	0.59	1	icdC	0	0	icdC	0.46	1	icdC	0.55	1	icdC	1.36	3	icdC	1.04	2
iclR	174.91	1605	iclR	227.91	2212	iclR	134.81	1595	iclR	265.74	2599	iclR	383.17	4547	iclR	502.02	5189
idi	34.55	211	idi	40.26	260	idi	15.75	124	idi	41.33	269	idi	44.83	354	idi	44.63	307
idnD	0.96	11	idnD	1.65	20	idnD	0.74	11	idnD	0.9	11	idnD	0.81	12	idnD	0.7	9
idnK	5.26	33	idnK	9.95	66	idnK	3.59	29	idnK	4.19	28	idnK	6.53	53	idnK	5.8	41
idnO	1.88	16	idnO	2.89	26	idnO	0.91	10	idnO	3.09	28	idnO	1.73	19	idnO	0.94	9
idnR	4.77	53	idnR	8.25	97	idnR	3.56	51	idnR	7.94	94	idnR	7.59	109	idnR	7.83	98
idnT	5.59	82	idnT	4.89	76	idnT	2.17	41	idnT	5.3	83	idnT	3.95	75	idnT	5.56	92
ihfA	1058.52	3532	ihfA	1117.52	3944	ihfA	420.95	1811	ihfA	1120.22	3984	ihfA	1089.86	4703	ihfA	1006.21	3782
ihfB	650.49	2062	ihfB	705.39	2365	ihfB	358.93	1467	ihfB	610.31	2062	ihfB	721.8	2959	ihfB	611.64	2184
ileS	361.32	11321	ileS	359.21	11904	ileS	190.7	7704	ileS	401.35	13403	ileS	274.7	11131	ileS	295.86	10442
ileT	0	0	ileT	0	0	ileT	1.81	2	ileT	1.1	1	ileT	0	0	ileT	3.11	3
ileU	1.17	1	ileU	6.62	6	ileU	3.62	4	ileU	0	0	ileU	1.81	2	ileU	0	0
ileV	0	0	ileV	4.42	4	ileV	2.72	3	ileV	1.1	1	ileV	3.61	4	ileV	1.04	1
ileX	0	0	ileX	0	0	ileX	0	0	ileX	0	0	ileX	0	0	ileX	0	0
ileY	0	0	ileY	0	0	ileY	0	0	ileY	0	0	ileY	0	0	ileY	0	0
ilvA	40.68	699	ilvA	38.13	693	ilvA	22.79	505	ilvA	47.66	873	ilvA	45.76	1017	ilvA	40.5	784
ilvB	34.71	652	ilvB	52.69	1047	ilvB	42.19	1022	ilvB	58.63	1174	ilvB	68.74	1670	ilvB	88.75	1878
ilvC	34.11	560	ilvC	32.65	567	ilvC	18.76	397	ilvC	33.95	594	ilvC	30.8	654	ilvC	28.55	528
ilvD	43.96	905	ilvD	55.34	1205	ilvD	33.42	887	ilvD	55.92	1227	ilvD	41.69	1110	ilvD	49.89	1157
ilvE	56.07	580	ilvE	69.28	758	ilvE	37.12	495	ilvE	71.75	791	ilvE	42.68	571	ilvE	53.73	626
ilvG	81.05	1483	ilvG	101.44	1963	ilvG	64.48	1521	ilvG	87.84	1713	ilvG	99.36	2351	ilvG	113.63	2342
ilvH	6.58	36	ilvH	5.18	30	ilvH	5.95	42	ilvH	6.34	37	ilvH	8.2	58	ilvH	7.62	47
ilvI	15.01	288	ilvI	19.66	399	ilvI	12.37	306	ilvI	18.24	373	ilvI	14.55	361	ilvI	14.11	305
ilvL	52.67	58	ilvL	51.52	60	ilvL	17.61	25	ilvL	30.67	36	ilvL	56.18	80	ilvL	40.31	50
ilvM	7.49	22	ilvM	12.56	39	ilvM	7.92	30	ilvM	11.5	36	ilvM	7.9	30	ilvM	14.81	49
ilvN	42.95	139	ilvN	51.7	177	ilvN	32.35	135	ilvN	46.67	161	ilvN	58.29	244	ilvN	68.57	250
ilvY	70.6	702	ilvY	72.83	766	ilvY	49.92	640	ilvY	81.15	860	ilvY	81.57	1049	ilvY	76.24	854
imp	303.66	7954	imp	365.79	10134	imp	183.61	6201	imp	327.64	9147	imp	280.65	9507	imp	331.63	9785
inaA	46.27	335	inaA	63.33	485	inaA	36.31	339	inaA	60.25	465	inaA	62.15	582	inaA	74.3	606
infA	1134.73	2764	infA	1346.09	3468	infA	425.39	1336	infA	1580.38	4103	infA	2081.19	6556	infA	2049.33	5623
infB	514.96	15310	infB	485.38	15263	infB	300.08	11503	infB	598.84	18976	infB	432.84	16642	infB	556.47	18636
infC	2051.49	12390	infC	1897.02	12118	infC	1657.38	12906	infC	1735.24	11170	infC	3350.72	26171	infC	2615.24	17792
insA_1	27.04	83	insA_1	41.58	135	insA_1	14.91	59	insA_1	29.95	98	insA_1	71.79	285	insA_1	58.7	203
insA_2	14.01	43	insA_2	14.17	46	insA_2	9.6	38	insA_2	42.18	138	insA_2	65.24	259	insA_2	53.5	185
insA_3	11.73	36	insA_3	16.63	54	insA_3	10.61	42	insA_3	0	0	insA_3	0	0	insA_3	0	0
insA_4	7.17	22	insA_4	11.7	38	insA_4	10.11	40	insA_4	10.39	34	insA_4	11.59	46	insA_4	13.01	45
insA_5	10.42	32	insA_5	21.25	69	insA_5	14.4	57	insA_5	43.71	143	insA_5	20.91	83	insA_5	36.44	126
insA_6	0	0	insA_6	8.32	27	insA_6	13.64	54	insA_6	7.64	25	insA_6	6.3	25	insA_6	5.21	18
insA_7	16.94	52	insA_7	32.65	106	insA_7	13.14	52	insA_7	33.31	109	insA_7	46.35	184	insA_7	41.35	143
insB_1	14.98	84	insB_1	24.12	143	insB_1	5.53	40	insB_1	18.24	109	insB_1	18.21	132	insB_1	15.84	100
insB_2	0	0	insB_2	0.84	5	insB_2	0	0	insB_2	0	0	insB_2	1.52	11	insB_2	2.38	15
insB_3	19.27	108	insB_3	12.65	75	insB_3	13.28	96	insB_3	19.75	118	insB_3	19.17	139	insB_3	17.26	109
insB_4	38.71	217	insB_4	59.54	353	insB_4	26.29	190	insB_4	83.35	498	insB_4	53.66	389	insB_4	77.12	487
insB_5	26.4	148	insB_5	31.37	186	insB_5	25.04	181	insB_5	45.52	272	insB_5	29.38	213	insB_5	43.87	277
insB_6	0	0	insB_6	0	0	insB_6	0	0	insB_6	0	0	insB_6	0	0	insB_6	0	0
insB_7	7.49	42	insB_7	9.28	55	insB_7	5.4	39	insB_7	10.04	60	insB_7	9.93	72	insB_7	14.25	90
insC_1	0	0	insC_1	4.34	21	insC_1	0	0	insC_1	19.09	93	insC_1	0	0	insC_1	0	0
insC_10	0	0	insC_10	0	0	insC_10	0	0	insC_10	0	0	insC_10	13.36	79	insC_10	0	0
insC_2	29.48	120	insC_2	36.7	158	insC_2	16.39	86	insC_2	137.82	598	insC_2	23.74	125	insC_2	77.85	357
insC_3	36.85	150	insC_3	36.23	156	insC_3	17.15	90	insC_3	0	0	insC_3	20.51	108	insC_3	0	0
insC_4	0	0	insC_4	0	0	insC_4	0	0	insC_4	0	0	insC_4	0	0	insC_4	0	0
insC_5	0	0	insC_5	0	0	insC_5	0	0	insC_5	0	0	insC_5	0	0	insC_5	0	0
insC_6	32.67	133	insC_6	32.05	138	insC_6	18.67	98	insC_6	0.23	1	insC_6	20.13	106	insC_6	0	0
insC_7	0	0	insC_7	3.93	19	insC_7	5.09	30	insC_7	0	0	insC_7	0	0	insC_7	24.27	125
insC_8	20.56	94	insC_8	0	0	insC_8	0	0	insC_8	0	0	insC_8	0	0	insC_8	0	0
insC_9	32.43	132	insC_9	37.86	163	insC_9	18.48	97	insC_9	0	0	insC_9	22.6	119	insC_9	0	0
insD_1	0	0	insD_1	0	0	insD_1	3.93	51	insD_1	0	0	insD_1	3.61	47	insD_1	1.85	21
insD_10	11.09	114	insD_10	0.28	3	insD_10	6.49	86	insD_10	0.64	7	insD_10	0.23	3	insD_10	0	0
insD_11	4.27	43	insD_11	2.25	24	insD_11	9.7	126	insD_11	8.57	92	insD_11	3.53	46	insD_11	1.23	14
insD_2	12.45	128	insD_2	64.03	696	insD_2	6.26	83	insD_2	63.9	700	insD_2	19.41	258	insD_2	41.72	483
insD_3	29.19	300	insD_3	0	0	insD_3	5.36	71	insD_3	0.64	7	insD_3	2.56	34	insD_3	15.81	183
insD_4	1.39	14	insD_4	6.94	74	insD_4	3.46	45	insD_4	3.07	33	insD_4	6.29	82	insD_4	3.17	36
insD_5	0	0	insD_5	0.13	1	insD_5	0	0	insD_5	0.13	1	insD_5	0.11	1	insD_5	0	0
insD_6	0	0	insD_6	3	32	insD_6	0	0	insD_6	0	0	insD_6	0	0	insD_6	0	0
insD_7	10.02	103	insD_7	0	0	insD_7	4.45	59	insD_7	1.1	12	insD_7	22.5	299	insD_7	0	0
insD_8	0	0	insD_8	0	0	insD_8	0	0	insD_8	0	0	insD_8	0	0	insD_8	0	0
insD_9	0	0	insD_9	3	32	insD_9	0	0	insD_9	0	0	insD_9	0	0	insD_9	0	0
insE_1	18.04	62	insE_1	0	0	insE_1	5.87	26	insE_1	0	0	insE_1	0	0	insE_1	0	0
insE_2	14.84	51	insE_2	29.44	107	insE_2	4.29	19	insE_2	17.74	65	insE_2	54.67	243	insE_2	39	151
insE_3	0	0	insE_3	0	0	insE_3	4.96	22	insE_3	0	0	insE_3	0	0	insE_3	0.26	1
insE_4	0	0	insE_4	0	0	insE_4	3.84	17	insE_4	0	0	insE_4	0	0	insE_4	0	0
insE_5	0	0	insE_5	0	0	insE_5	4.51	20	insE_5	27.3	100	insE_5	0	0	insE_5	0	0
insF_1	2.07	20	insF_1	1.67	17	insF_1	0	0	insF_1	2.53	26	insF_1	1.84	23	insF_1	0	0
insF_2	3.63	35	insF_2	0.49	5	insF_2	0	0	insF_2	5.45	56	insF_2	1.2	15	insF_2	1.84	20
insF_3	0	0	insF_3	0	0	insF_3	0	0	insF_3	3.02	31	insF_3	0	0	insF_3	0	0
insF_4	1.66	16	insF_4	0	0	insF_4	0	0	insF_4	1.56	16	insF_4	2.49	31	insF_4	4.97	54
insF_5	20.22	195	insF_5	33.73	344	insF_5	22.76	283	insF_5	43.1	443	insF_5	34.24	427	insF_5	40.51	440
insG	18.74	277	insG	27.06	423	insG	17.42	332	insG	27.48	433	insG	25.16	481	insG	31.65	527
insH_1	0	0	insH_1	0	0	insH_1	0	0	insH_1	0.25	3	insH_1	0.07	1	insH_1	0	0
insH_10	0	0	insH_10	0	0	insH_10	0	0	insH_10	0	0	insH_10	0	0	insH_10	0	0
insH_11	0	0	insH_11	0	0	insH_11	0.07	1	insH_11	0	0	insH_11	0	0	insH_11	0	0
insH_12	1.59	18	insH_12	1.17	14	insH_12	0.21	3	insH_12	0.58	7	insH_12	0.14	2	insH_12	0.16	2
insH_13	0	0	insH_13	0	0	insH_13	0	0	insH_13	0	0	insH_13	0	0	insH_13	0	0
insH_14	0	0	insH_14	0	0	insH_14	0	0	insH_14	0	0	insH_14	0	0	insH_14	0	0
insH_15	0	0	insH_15	0	0	insH_15	0	0	insH_15	0	0	insH_15	0	0	insH_15	0	0
insH_16	0	0	insH_16	0	0	insH_16	0	0	insH_16	0	0	insH_16	0	0	insH_16	0	0
insH_17	0.27	3	insH_17	0.08	1	insH_17	0	0	insH_17	0.25	3	insH_17	0.07	1	insH_17	0	0
insH_18	0.18	2	insH_18	0.26	3	insH_18	0.14	2	insH_18	0.77	9	insH_18	0.07	1	insH_18	0.49	6
insH_2	6.45	73	insH_2	10.36	124	insH_2	1.85	27	insH_2	11.86	143	insH_2	6.77	99	insH_2	16.72	213
insH_3	0	0	insH_3	0	0	insH_3	0	0	insH_3	0	0	insH_3	0	0	insH_3	0	0
insH_4	0.27	3	insH_4	0.33	4	insH_4	0.27	4	insH_4	0.17	2	insH_4	0	0	insH_4	0.08	1
insH_5	0	0	insH_5	0.08	1	insH_5	0	0	insH_5	0	0	insH_5	0	0	insH_5	0	0
insH_6	0.18	2	insH_6	0.26	3	insH_6	6.26	88	insH_6	0.17	2	insH_6	0.57	8	insH_6	0.16	2
insH_7	0.18	2	insH_7	0	0	insH_7	0.07	1	insH_7	0.17	2	insH_7	0	0	insH_7	0	0
insH_8	2.56	29	insH_8	5.01	60	insH_8	2.54	37	insH_8	4.89	59	insH_8	4.31	63	insH_8	4.08	52
insH_9	0	0	insH_9	0	0	insH_9	0	0	insH_9	0	0	insH_9	0	0	insH_9	0	0
insI_1	26.93	345	insI_1	33.8	458	insI_1	17.92	296	insI_1	34.42	470	insI_1	40.74	675	insI_1	32.36	467
insI_2	0	0	insI_2	18.37	249	insI_2	7.87	130	insI_2	8.64	118	insI_2	6.22	103	insI_2	2.91	42
insI_3	23.26	298	insI_3	18.74	254	insI_3	7.45	123	insI_3	25.99	355	insI_3	26.98	447	insI_3	40.39	583
insJ	12.23	71	insJ	12.05	74	insJ	4.81	36	insJ	13.57	84	insJ	17.18	129	insJ	24.16	158
insK	7.39	70	insK	9.18	92	insK	1.8	22	insK	10.2	103	insK	9.38	115	insK	16.39	175
insL_1	110.75	1371	insL_1	92.72	1214	insL_1	48.99	782	insL_1	158.78	2095	insL_1	71.83	1150	insL_1	38.87	542
insL_2	4.93	61	insL_2	0	0	insL_2	0	0	insL_2	3.03	40	insL_2	1.44	23	insL_2	0	0
insL_3	52.43	649	insL_3	91.04	1192	insL_3	33.89	541	insL_3	72.91	962	insL_3	44.97	720	insL_3	103.12	1438
insM	5.12	21	insM	4.84	21	insM	1.89	10	insM	4.34	19	insM	4.14	22	insM	4.76	22
insN_1	3.77	17	insN_1	7.56	36	insN_1	5.51	32	insN_1	2.5	12	insN_1	10.99	64	insN_1	5.32	27
insN_2	14.14	42	insN_2	18.47	58	insN_2	6.79	26	insN_2	22.43	71	insN_2	22.91	88	insN_2	17.94	60
insO_1	40.52	192	insO_1	48.09	241	insO_1	20.3	124	insO_1	48.32	244	insO_1	36.72	225	insO_1	41.97	224
insO_2	6.63	44	insO_2	7.4	52	insO_2	2.69	23	insO_2	6.36	45	insO_2	6.06	52	insO_2	7.22	54
intA	49.37	682	intA	61.53	899	intA	30.26	539	intA	61.87	911	intA	45	804	intA	55.07	857
intB	15.4	204	intB	21.7	304	intB	10.42	178	intB	27.06	382	intB	22.3	382	intB	27.61	412
intD	24.18	313	intD	31.77	435	intD	18.09	302	intD	45.15	623	intD	45.81	767	intD	47.72	696
intE	3.99	50	intE	3.39	45	intE	2.16	35	intE	4.41	59	intE	4.07	66	intE	3.18	45
intF	19.64	306	intF	25.73	424	intF	10.5	211	intF	25.59	425	intF	31.31	631	intF	40.11	704
intG	238.47	740	intG	323.56	1062	intG	172.95	692	intG	356.77	1180	intG	360.31	1446	intG	338.72	1184
intQ	1.35	18	intQ	1.78	25	intQ	0.47	8	intQ	2.68	38	intQ	1.22	21	intQ	2.67	40
intR	0	0	intR	0	0	intR	0	0	intR	0	0	intR	0	0	intR	0	0
intS	28.49	367	intS	37.58	512	intS	13.73	228	intS	29.28	402	intS	39.14	652	intS	48.94	710
iscA	326.61	1177	iscA	272.07	1037	iscA	113.85	529	iscA	371.78	1428	iscA	163.93	764	iscA	187.71	762
iscR	250.97	1365	iscR	238.15	1370	iscR	106.24	745	iscR	269.45	1562	iscR	155.68	1095	iscR	141.51	867
iscS	322.19	4354	iscS	261.8	3742	iscS	141.19	2460	iscS	371.99	5358	iscS	190.71	3333	iscS	199.18	3032
iscU	292.72	1260	iscU	230.19	1048	iscU	138.38	768	iscU	327.39	1502	iscU	200.84	1118	iscU	184.79	896
ispA	166.53	1667	ispA	239.24	2533	ispA	155.35	2005	ispA	209.01	2230	ispA	163.14	2112	ispA	220.38	2485
ispB	161.04	1741	ispB	182.25	2084	ispB	96.56	1346	ispB	174.52	2011	ispB	148.84	2081	ispB	157.74	1921
ispD	64.74	512	ispD	93.25	780	ispD	57.08	582	ispD	111.17	937	ispD	85.56	875	ispD	102.27	911
ispE	65.43	620	ispE	86	862	ispE	40.68	497	ispE	89.01	899	ispE	83.15	1019	ispE	81.03	865
ispF	45.89	245	ispF	67.65	382	ispF	37.92	261	ispF	71.53	407	ispF	53.01	366	ispF	67.51	406
ispG	342.04	4257	ispG	362.2	4768	ispG	178.41	2863	ispG	385.51	5114	ispG	259.94	4184	ispG	336.67	4720
ispH	122.52	1296	ispH	129.16	1445	ispH	64.45	879	ispH	135.45	1527	ispH	95.33	1304	ispH	109.69	1307
ispU	208.13	1764	ispU	309.23	2772	ispU	117.04	1279	ispU	272.21	2459	ispU	197.43	2164	ispU	311.09	2970
isrA	0	0	isrA	0	0	isrA	0	0	isrA	0	0	isrA	0	0	isrA	0	0
isrB	0.56	1	isrB	0	0	isrB	0.44	1	isrB	5.8	11	isrB	6.08	14	isrB	1	2
isrC	0	0	isrC	0	0	isrC	0	0	isrC	0.41	1	isrC	0.34	1	isrC	0.39	1
ivbL	4.54	5	ivbL	9.44	11	ivbL	5.63	8	ivbL	0.85	1	ivbL	11.94	17	ivbL	2.42	3
ivy	46.85	247	ivy	48.06	268	ivy	24.86	169	ivy	71.36	401	ivy	66.29	452	ivy	51.36	305
katE	1.71	43	katE	1.43	38	katE	1.05	34	katE	2.35	63	katE	1.41	46	katE	2.01	57
katG	122.39	2969	katG	122.65	3147	katG	56.97	1782	katG	168.44	4355	katG	82.02	2573	katG	67.04	1832
kbaY	1.88	18	kbaY	1.78	18	kbaY	0.89	11	kbaY	3.23	33	kbaY	2.18	27	kbaY	2.87	31
kbaZ	6.53	93	kbaZ	8.03	121	kbaZ	4.52	83	kbaZ	7.11	108	kbaZ	6.73	124	kbaZ	8.72	140
kbl	201.15	2678	kbl	293.36	4131	kbl	138.94	2385	kbl	295.2	4189	kbl	157.28	2708	kbl	223.44	3351
kch	18.43	257	kch	21.42	316	kch	7.01	126	kch	23.27	346	kch	22.18	400	kch	26.35	414
kdgK	109.15	1129	kdgK	113.7	1244	kdgK	63.96	853	kdgK	109.3	1205	kdgK	120.95	1618	kdgK	115.43	1345
kdgR	70.5	621	kdgR	91.12	849	kdgR	55.56	631	kdgR	100.33	942	kdgR	142.47	1623	kdgR	175.96	1746
kdgT	7.22	79	kdgT	6.39	74	kdgT	4.54	64	kdgT	6.6	77	kdgT	6.29	89	kdgT	9.49	117
kdpA	0.27	5	kdpA	0.3	6	kdpA	0.21	5	kdpA	0.55	11	kdpA	0.37	9	kdpA	0.43	9
kdpB	1.49	34	kdpB	1.66	40	kdpB	0.99	29	kdpB	1.19	29	kdpB	1.53	45	kdpB	2.06	53
kdpC	2.98	19	kdpC	3.41	23	kdpC	5.11	42	kdpC	5.59	38	kdpC	7.16	59	kdpC	7.1	51
kdpD	6.53	195	kdpD	7.31	231	kdpD	6.13	236	kdpD	9.46	301	kdpD	8.44	326	kdpD	9.51	320
kdpE	2.65	20	kdpE	3.76	30	kdpE	4.11	40	kdpE	3.98	32	kdpE	4.1	40	kdpE	5.18	44
kdpF	0	0	kdpF	0	0	kdpF	0	0	kdpF	0	0	kdpF	0	0	kdpF	0	0
kdsA	122.93	1169	kdsA	156.59	1575	kdsA	77.64	952	kdsA	183.11	1856	kdsA	165.39	2034	kdsA	209.57	2245
kdsB	164.05	1363	kdsB	164.32	1444	kdsB	62.17	666	kdsB	190.5	1687	kdsB	169.85	1825	kdsB	199.16	1864
kdsC	64.38	406	kdsC	83.36	556	kdsC	39.72	323	kdsC	95.66	643	kdsC	75.04	612	kdsC	99.1	704
kdsD	62.76	689	kdsD	88.62	1029	kdsD	47.41	671	kdsD	100.16	1172	kdsD	71.56	1016	kdsD	81.11	1003
kdtA	61.91	880	kdtA	84.67	1273	kdtA	48.34	886	kdtA	86.93	1317	kdtA	86.93	1598	kdtA	109.79	1758
kduD	15.22	129	kduD	18.96	170	kduD	11.71	128	kduD	16.83	152	kduD	13.32	146	kduD	17.07	163
kduI	20.3	189	kduI	26.81	264	kduI	17.16	206	kduI	19.45	193	kduI	19.35	233	kduI	22.6	237
kefA	37.86	1416	kefA	42.46	1680	kefA	18.91	912	kefA	46.7	1862	kefA	45.48	2200	kefA	52.33	2205
kefB	17.42	350	kefB	22.36	475	kefB	13.32	345	kefB	17.56	376	kefB	12.47	324	kefB	15.38	348
kefC	3.96	82	kefC	5.98	131	kefC	3.33	89	kefC	6.38	141	kefC	4.1	110	kefC	5.7	133
kefF	1.19	7	kefF	4	25	kefF	2.63	20	kefF	2.22	14	kefF	3.27	25	kefF	2.86	19
kefG	56.05	346	kefG	57.74	377	kefG	35.31	281	kefG	51.83	341	kefG	43.34	346	kefG	51.77	360
kgtP	370.43	5352	kgtP	578.47	8840	kgtP	232.17	4325	kgtP	510.6	7863	kgtP	313.78	5863	kgtP	593.73	9663
kil	0	0	kil	0	0	kil	0	0	kil	0	0	kil	0	0	kil	0	0
kptA	16.04	99	kptA	18.07	118	kptA	7.79	62	kptA	16.26	107	kptA	21.92	175	kptA	20.57	143
ksgA	171.94	1572	ksgA	214.58	2075	ksgA	108.16	1275	ksgA	238.08	2320	ksgA	218.29	2581	ksgA	246.53	2539
lacA	4.99	34	lacA	6.94	50	lacA	2.73	24	lacA	7.72	56	lacA	8.07	71	lacA	6.26	48
lacI	15.19	183	lacI	23.31	297	lacI	12.81	199	lacI	26.01	334	lacI	27.86	434	lacI	28.37	385
lacY	10.68	149	lacY	13.35	197	lacY	4	72	lacY	10.56	157	lacY	5.77	104	lacY	5.79	91
lacZ	37.43	1280	lacZ	37.13	1343	lacZ	19.62	865	lacZ	36.87	1344	lacZ	22.36	989	lacZ	18.58	716
lamB	3756.29	56026	lamB	3802.88	59993	lamB	1762.95	33903	lamB	3827	60839	lamB	2272.89	43842	lamB	1242.76	20880
lar	0	0	lar	0	0	lar	0	0	lar	0	0	lar	0	0	lar	0	0
ldcA	17.59	179	ldcA	24.53	264	ldcA	10.29	135	ldcA	24.98	271	ldcA	22.19	292	ldcA	27.74	318
ldcC	9.65	230	ldcC	11.07	279	ldcC	5.73	176	ldcC	10.36	263	ldcC	9.12	281	ldcC	9.43	253
ldhA	55.49	611	ldhA	43.27	504	ldhA	16.9	240	ldhA	69.27	813	ldhA	52.95	754	ldhA	46.12	572
ldrA	1.66	2	ldrA	0.79	1	ldrA	0	0	ldrA	0	0	ldrA	0.64	1	ldrA	0.74	1
ldrB	0	0	ldrB	0	0	ldrB	1.29	2	ldrB	0	0	ldrB	0	0	ldrB	0	0
ldrC	0.83	1	ldrC	0.79	1	ldrC	0.65	1	ldrC	0.78	1	ldrC	1.29	2	ldrC	0.74	1
ldrD	0.83	1	ldrD	0.79	1	ldrD	0	0	ldrD	0	0	ldrD	0.64	1	ldrD	2.22	3
lepA	162.83	3260	lepA	198.63	4206	lepA	94.87	2449	lepA	211.87	4521	lepA	168.9	4373	lepA	184.91	4170
lepB	160.73	1743	lepB	168.26	1930	lepB	91.26	1276	lepB	187.48	2167	lepB	179.33	2515	lepB	163.97	2003
leuA	12.58	220	leuA	14.49	268	leuA	9.05	204	leuA	12.29	229	leuA	11.72	265	leuA	13.71	270
leuB	13.42	163	leuB	13.7	176	leuB	8.43	132	leuB	14.68	190	leuB	10.38	163	leuB	11.55	158
leuC	11.17	174	leuC	10.8	178	leuC	7.57	152	leuC	10.66	177	leuC	7.69	155	leuC	9.34	164
leuD	19.29	130	leuD	15.43	110	leuD	9.78	85	leuD	20.46	147	leuD	16.86	147	leuD	15.54	118
leuL	0	0	leuL	0	0	leuL	0	0	leuL	0	0	leuL	0.8	1	leuL	0	0
leuO	6.09	64	leuO	6.75	75	leuO	3.54	48	leuO	8.12	91	leuO	6.4	87	leuO	7.85	93
leuP	7.23	7	leuP	6.84	7	leuP	35.27	44	leuP	4.85	5	leuP	31.16	39	leuP	10.09	11
leuQ	2.07	2	leuQ	2.93	3	leuQ	17.63	22	leuQ	2.91	3	leuQ	9.59	12	leuQ	1.83	2
leuS	230.64	6626	leuS	241.65	7343	leuS	143.59	5319	leuS	265.63	8134	leuS	204.9	7613	leuS	223.63	7237
leuT	1.03	1	leuT	1.95	2	leuT	0	0	leuT	0	0	leuT	7.99	10	leuT	2.75	3
leuU	1.03	1	leuU	0	0	leuU	0.8	1	leuU	0.97	1	leuU	7.19	9	leuU	2.75	3
leuV	8.27	8	leuV	1.95	2	leuV	13.63	17	leuV	0	0	leuV	10.39	13	leuV	1.83	2
leuW	51.83	49	leuW	54	54	leuW	25.43	31	leuW	13.89	14	leuW	57.25	70	leuW	18.78	20
leuX	0	0	leuX	0	0	leuX	2.46	3	leuX	0	0	leuX	0	0	leuX	0	0
leuZ	1.03	1	leuZ	1.95	2	leuZ	0	0	leuZ	1.94	2	leuZ	4.79	6	leuZ	2.75	3
lexA	232.96	1578	lexA	258.5	1852	lexA	163.51	1428	lexA	292.95	2115	lexA	221.46	1940	lexA	228.57	1744
lgt	101.92	993	lgt	150.12	1547	lgt	80.4	1010	lgt	160.14	1663	lgt	110.08	1387	lgt	134.85	1480
lhr	8.59	441	lhr	11.23	610	lhr	7.63	505	lhr	12.46	682	lhr	9.2	611	lhr	11.43	661
ligA	67.48	1513	ligA	77.63	1841	ligA	35.28	1020	ligA	84.65	2023	ligA	75.66	2194	ligA	82.03	2072
ligB	3.1	58	ligB	5.25	104	ligB	3.65	88	ligB	5.26	105	ligB	4.34	105	ligB	5.5	116
ligT	33.69	199	ligT	40.5	253	ligT	18.91	144	ligT	45.75	288	ligT	43.47	332	ligT	52.76	351
lipA	221.88	2384	lipA	200.63	2280	lipA	117.45	1627	lipA	274.19	3140	lipA	260.81	3624	lipA	244.98	2965
lipB	44.39	317	lipB	57.6	435	lipB	26.18	241	lipB	70.95	540	lipB	77.86	719	lipB	78.7	633
lit	11.87	118	lit	18.54	195	lit	3.43	44	lit	14.06	149	lit	14.31	184	lit	20.18	226
livF	6.3	50	livF	7.14	60	livF	3.61	37	livF	8.15	69	livF	6.91	71	livF	6.37	57
livG	4.92	42	livG	6.86	62	livG	3.45	38	livG	5.82	53	livG	4.35	48	livG	6.44	62
livH	5.14	53	livH	5.78	63	livH	2.93	39	livH	4.91	54	livH	2.92	39	livH	3.87	45
livJ	7.41	91	livJ	11.7	152	livJ	9.28	147	livJ	8.71	114	livJ	7.93	126	livJ	10.41	144
livK	8.34	103	livK	9.27	121	livK	7.92	126	livK	6.54	86	livK	5.64	90	livK	10.5	146
livM	7.95	113	livM	10.78	162	livM	5.4	99	livM	8.78	133	livM	6.2	114	livM	6.25	100
lldD	414.51	5491	lldD	280.78	3934	lldD	94.5	1614	lldD	317.87	4488	lldD	177.98	3049	lldD	100.86	1505
lldP	236.17	4350	lldP	291.15	5672	lldP	134.7	3199	lldP	153.88	3021	lldP	116.71	2780	lldP	165.51	3434
lldR	309.88	2678	lldR	221.65	2026	lldR	90.46	1008	lldR	173.59	1599	lldR	132.42	1480	lldR	108.48	1056
lnt	71.33	1221	lnt	76.39	1383	lnt	39.92	881	lnt	111.27	2030	lnt	82.35	1823	lnt	76.08	1467
lolA	121.78	833	lolA	133.52	966	lolA	73.25	646	lolA	145.25	1059	lolA	129.66	1147	lolA	131.73	1015
lolB	60.23	418	lolB	78.74	578	lolB	44.25	396	lolB	85.3	631	lolB	56.15	504	lolB	72.78	569
lolC	77.62	1036	lolC	98.6	1392	lolC	44.92	773	lolC	106.57	1516	lolC	109.61	1892	lolC	125.64	1889
lolD	60.84	475	lolD	71.93	594	lolD	42.02	423	lolD	96.01	799	lolD	86.46	873	lolD	94.94	835
lolE	80.23	1111	lolE	98.05	1436	lolE	47.1	841	lolE	106.1	1566	lolE	78.23	1401	lolE	102.38	1597
lomR	0	0	lomR	0	0	lomR	0	0	lomR	0	0	lomR	0	0	lomR	0	0
lon	801.42	20992	lon	509.84	14125	lon	200.55	6773	lon	669.35	18687	lon	308.23	10441	lon	255.27	7532
lpcA	257.77	1660	lpcA	279.68	1905	lpcA	133.44	1108	lpcA	240.82	1653	lpcA	249.99	2082	lpcA	267.98	1944
lpd	1319.41	20912	lpd	1501.62	25173	lpd	898.14	18354	lpd	1352.45	22847	lpd	1165.13	23882	lpd	1544.28	27571
lplA	42.08	476	lplA	45.72	547	lplA	31.54	460	lplA	57.56	694	lplA	53.53	783	lplA	56.43	719
lpp	45861.5	120892	lpp	37454.6	104427	lpp	23786.1	80843	lpp	29972	84209	lpp	50744.9	172991	lpp	35739.5	106123
lpxA	591.07	5187	lpxA	466.61	4331	lpxA	204.33	2312	lpxA	516.81	4834	lpxA	550.97	6253	lpxA	567.1	5606
lpxB	99.45	1271	lpxB	98.62	1333	lpxB	55.65	917	lpxB	132.44	1804	lpxB	135.17	2234	lpxB	136.71	1968
lpxC	1309.74	13373	lpxC	1248.86	13487	lpxC	438.67	5775	lpxC	1281.48	13946	lpxC	1022.07	13496	lpxC	1253.22	14414
lpxD	484.86	5533	lpxD	471.33	5689	lpxD	199.14	2930	lpxD	545.59	6636	lpxD	389.62	5750	lpxD	441.47	5675
lpxH	60.81	489	lpxH	60.9	518	lpxH	30.19	313	lpxH	86.34	740	lpxH	106.16	1104	lpxH	116.58	1056
lpxK	41.45	455	lpxK	53.31	619	lpxK	25.08	355	lpxK	63.84	747	lpxK	39.94	567	lpxK	53.45	661
lpxL	54.37	557	lpxL	55.19	598	lpxL	27.48	363	lpxL	57.98	633	lpxL	48.54	643	lpxL	47.49	548
lpxM	47.08	509	lpxM	52.47	600	lpxM	28.91	403	lpxM	59.45	685	lpxM	68.02	951	lpxM	66.18	806
lrhA	6.61	69	lrhA	7.6	84	lrhA	4.16	56	lrhA	11.95	133	lrhA	7.92	107	lrhA	9.61	113
lrp	497.13	2737	lrp	788.56	4592	lrp	356.97	2534	lrp	633.08	3715	lrp	596.06	4244	lrp	607.4	3767
lspA	242.48	1335	lspA	218.95	1275	lspA	98.89	702	lspA	211.82	1243	lspA	132.3	942	lspA	148.51	921
lsrB	3.78	43	lsrB	6.23	75	lsrB	2.59	38	lsrB	5.03	61	lsrB	3.19	47	lsrB	2.96	38
lsrC	2.27	26	lsrC	2.73	33	lsrC	1.15	17	lsrC	1.64	20	lsrC	0.41	6	lsrC	1.4	18
lsrD	2.72	30	lsrD	3.08	36	lsrD	1.26	18	lsrD	2.72	32	lsrD	1.19	17	lsrD	2.25	28
lsrF	1.85	18	lsrF	1.94	20	lsrF	1.43	18	lsrF	3.66	38	lsrF	2.22	28	lsrF	1.37	15
lsrG	4.33	14	lsrG	1.75	6	lsrG	2.4	10	lsrG	4.06	14	lsrG	1.19	5	lsrG	1.65	6
ltaE	75.01	836	ltaE	87.29	1029	ltaE	44.96	646	ltaE	85.45	1015	ltaE	80.07	1154	ltaE	70.73	888
luxS	698.36	4008	luxS	658.45	3997	luxS	285.41	2112	luxS	635.6	3888	luxS	682.82	5068	luxS	556.08	3595
lysA	9.33	131	lysA	14.67	218	lysA	7.07	128	lysA	12.89	193	lysA	9.8	178	lysA	11.56	183
lysC	21.18	318	lysC	26.82	426	lysC	14.36	278	lysC	26.93	431	lysC	20.7	402	lysC	27.96	473
lysP	84.46	1381	lysP	98.94	1711	lysP	42.6	898	lysP	102.03	1778	lysP	95.77	2025	lysP	129.28	2381
lysQ	1.18	1	lysQ	0	0	lysQ	0	0	lysQ	0	0	lysQ	0	0	lysQ	0	0
lysR	20.27	211	lysR	21.52	237	lysR	9.91	133	lysR	20.73	230	lysR	16.56	223	lysR	16.2	190
lysS	312.07	5269	lysS	352.67	6298	lysS	179.01	3897	lysS	367.48	6613	lysS	243.32	5313	lysS	288.82	5493
lysT	3.55	3	lysT	4.47	4	lysT	1.84	2	lysT	6.66	6	lysT	3.66	4	lysT	3.15	3
lysU	151.62	2560	lysU	169.62	3029	lysU	85.12	1853	lysU	242.95	4372	lysU	164.28	3587	lysU	177.46	3375
lysV	1.18	1	lysV	0	0	lysV	0	0	lysV	0	0	lysV	0	0	lysV	0	0
lysW	1.18	1	lysW	4.47	4	lysW	0	0	lysW	5.55	5	lysW	0	0	lysW	1.05	1
lysY	0	0	lysY	0	0	lysY	4.59	5	lysY	0	0	lysY	6.4	7	lysY	1.05	1
lysZ	2.37	2	lysZ	2.24	2	lysZ	0.92	1	lysZ	0	0	lysZ	3.66	4	lysZ	0	0
lyxK	3.12	52	lyxK	2.44	43	lyxK	0.98	21	lyxK	2.99	53	lyxK	1.76	38	lyxK	2.08	39
maa	61.4	377	maa	93.01	604	maa	35.75	283	maa	80.84	529	maa	101.01	802	maa	146.33	1012
macA	19.9	247	macA	24.3	319	macA	15.31	245	macA	26.38	349	macA	27.29	438	macA	26.18	366
macB	15.19	329	macB	20	458	macB	12.25	342	macB	22.79	526	macB	19.14	536	macB	22.63	552
maeB	259.31	6576	maeB	238.01	6384	maeB	101.75	3327	maeB	281.85	7618	maeB	179.08	5873	maeB	139.85	3995
mak	5.24	53	mak	8.23	88	mak	9.13	119	mak	8.82	95	mak	8.72	114	mak	8.69	99
malE	3579.04	47411	malE	3437.42	48162	malE	1366.47	23339	malE	3422.53	48323	malE	2266.71	38832	malE	1404.24	20954
malF	871.85	14982	malF	1078.21	19597	malF	529.55	11733	malF	800.41	14660	malF	561.03	12468	malF	454.77	8803
malG	759.93	7531	malG	764.37	8012	malG	233.38	2982	malG	730.88	7720	malG	482.98	6190	malG	304.21	3396
malI	15.2	174	malI	18.17	220	malI	15.18	224	malI	22.3	272	malI	17.7	262	malI	20.48	264
malK	3087.97	38330	malK	3677.12	48276	malK	2001.79	32037	malK	2264.48	29959	malK	2268.04	36408	malK	2446.96	34214
malM	1510.87	15477	malM	1821.18	19732	malM	815.43	10770	malM	1535.59	16766	malM	1103.28	14616	malM	626.04	7224
malP	1450.47	38622	malP	1569.88	44213	malP	660.12	22663	malP	1010.66	28683	malP	620.41	21364	malP	503.16	15092
malQ	807.84	18734	malQ	784.08	19232	malQ	310.33	9279	malQ	730.1	18046	malQ	419.33	12576	malQ	219.27	5728
malS	106.02	2395	malS	124.56	2976	malS	55.52	1617	malS	54.24	1306	malS	50.28	1469	malS	43.15	1098
malT	343.55	10340	malT	558.97	17794	malT	370.41	14374	malT	308.11	9884	malT	349.82	13616	malT	641.86	21761
malX	14.17	251	malX	20.65	387	malX	9.89	226	malX	16.26	307	malX	13.01	298	malX	18.24	364
malY	26.83	350	malY	26.96	372	malY	15.4	259	malY	25.53	355	malY	17.9	302	malY	26.06	383
malZ	46.54	941	malZ	51.43	1100	malZ	21.36	557	malZ	30.81	664	malZ	23.17	606	malZ	21.16	482
manA	109.86	1437	manA	113.99	1577	manA	54.79	924	manA	143.53	2001	manA	133.9	2265	manA	136.69	2014
manX	261.68	2829	manX	480.55	5495	manX	305.76	4262	manX	254.19	2929	manX	137.9	1928	manX	334.12	4069
manY	339.54	3025	manY	599.27	5647	manY	275.88	3169	manY	326.67	3102	manY	192.07	2213	manY	405.65	4071
manZ	331.54	3175	manZ	563.24	5705	manZ	279.66	3453	manZ	369.16	3768	manZ	237.39	2940	manZ	426.05	4596
maoC	0.92	21	maoC	0.83	20	maoC	0.55	16	maoC	0.87	21	maoC	0.51	15	maoC	0.66	17
map	1200.7	10617	map	1038.66	9714	map	451.37	5146	map	1059.78	9988	map	1137.87	13012	map	1048.85	10447
marA	50.81	217	marA	53.35	241	marA	15.98	88	marA	59.09	269	marA	80.56	445	marA	74.83	360
marB	15.19	37	marB	12.81	33	marB	6.69	21	marB	23.11	60	marB	20.95	66	marB	27.33	75
marC	33.07	245	marC	32.04	251	marC	15.6	149	marC	34.32	271	marC	42.8	410	marC	45.66	381
marR	11.37	55	marR	8.6	44	marR	4.01	25	marR	12.22	63	marR	20.62	129	marR	12.29	67
mazG	21.11	186	mazG	32.63	304	mazG	21.13	240	mazG	36.11	339	mazG	33.36	380	mazG	43.33	430
mbhA	2.14	18	mbhA	1.69	15	mbhA	0.92	10	mbhA	2.34	21	mbhA	1.47	16	mbhA	1.37	13
mcrA	6.68	62	mcrA	12.43	122	mcrA	5.43	65	mcrA	8.9	88	mcrA	7.84	94	mcrA	15.7	164
mcrB	20.59	316	mcrB	24.7	401	mcrB	9.3	184	mcrB	30.56	500	mcrB	28.51	566	mcrB	34.41	595
mcrC	13.74	160	mcrC	14.53	179	mcrC	5.86	88	mcrC	16.44	204	mcrC	17.33	261	mcrC	23.56	309
mdaB	57.16	370	mdaB	52.58	360	mdaB	22.17	185	mdaB	55.37	382	mdaB	61.64	516	mdaB	63.77	465
mdh	942.55	9844	mdh	841.26	9293	mdh	370.57	4990	mdh	930.95	10363	mdh	678.33	9162	mdh	631.13	7425
mdlA	17.7	349	mdlA	19.61	409	mdlA	9.48	241	mdlA	19.36	407	mdlA	14.9	380	mdlA	16.88	375
mdlB	17.46	346	mdlB	18.84	395	mdlB	9.78	250	mdlB	26.27	555	mdlB	27.39	702	mdlB	25.93	579
mdoB	33.81	862	mdoB	39.98	1078	mdoB	23.21	763	mdoB	40.12	1090	mdoB	52.87	1743	mdoB	59.44	1707
mdoC	10.02	129	mdoC	13.65	186	mdoC	7.53	125	mdoC	18.79	258	mdoC	18.49	308	mdoC	26.95	391
mdoD	45.06	815	mdoD	57.56	1101	mdoD	29.46	687	mdoD	52.19	1006	mdoD	53.7	1256	mdoD	61.21	1247
mdoG	74.57	1274	mdoG	97.46	1761	mdoG	52.89	1165	mdoG	101.6	1850	mdoG	75.54	1669	mdoG	82.26	1583
mdoH	79.09	2238	mdoH	103.42	3095	mdoH	57.01	2080	mdoH	126.73	3822	mdoH	70.45	2578	mdoH	90.33	2879
mdtA	5.11	71	mdtA	5.52	81	mdtA	4.25	76	mdtA	6.42	95	mdtA	6.68	120	mdtA	5.88	92
mdtB	7.51	261	mdtB	8.9	327	mdtB	4.69	210	mdtB	10.7	396	mdtB	9.51	427	mdtB	9.51	372
mdtC	5.73	196	mdtC	5.91	214	mdtC	3.4	150	mdtC	8.17	298	mdtC	6.69	296	mdtC	6.43	248
mdtD	3.75	59	mdtD	4.5	75	mdtD	2.56	52	mdtD	6.37	107	mdtD	4.62	94	mdtD	4.51	80
mdtE	2.95	38	mdtE	2.86	39	mdtE	1.2	20	mdtE	4.73	65	mdtE	3.66	61	mdtE	4.82	70
mdtF	4.74	164	mdtF	5.79	212	mdtF	3.74	167	mdtF	7.8	288	mdtF	6.7	300	mdtF	7.71	301
mdtG	4.62	63	mdtG	5.89	85	mdtG	3.24	57	mdtG	7.91	115	mdtG	5.55	98	mdtG	6.37	98
mdtH	3.42	46	mdtH	4.99	71	mdtH	2.71	47	mdtH	5.02	72	mdtH	3.8	66	mdtH	4.75	72
mdtI	8.45	31	mdtI	17.77	69	mdtI	6.55	31	mdtI	20.71	81	mdtI	13.48	64	mdtI	26.36	109
mdtJ	8.35	34	mdtJ	10.22	44	mdtJ	4.57	24	mdtJ	14.98	65	mdtJ	18.61	98	mdtJ	29.22	134
mdtK	20.22	309	mdtK	28.95	468	mdtK	12.74	251	mdtK	36.1	588	mdtK	26.61	526	mdtK	40.26	693
mdtL	8.49	111	mdtL	9.54	132	mdtL	3.85	65	mdtL	10.11	141	mdtL	6.86	116	mdtL	7.26	107
melA	3.65	55	melA	4.14	66	melA	1.54	30	melA	4.48	72	melA	3.49	68	melA	2.77	47
melB	4.21	66	melB	5.85	97	melB	3.51	71	melB	6.94	116	melB	6.46	131	melB	8.09	143
melR	34.42	348	melR	38.43	411	melR	20.64	269	melR	31.09	335	melR	31.89	417	melR	32.75	373
menA	42.48	438	menA	39.89	435	menA	15.87	211	menA	53.42	587	menA	25.87	345	menA	31.77	369
menB	130.25	1243	menB	144.25	1456	menB	81.84	1007	menB	151.6	1542	menB	143.26	1768	menB	171.54	1844
menC	120.9	1295	menC	125.61	1423	menC	81.97	1132	menC	135.33	1545	menC	121.14	1678	menC	149.69	1806
menD	52.51	976	menD	66.89	1315	menD	47.36	1135	menD	80.47	1594	menD	72.68	1747	menD	83.16	1741
menE	34.21	516	menE	43.13	688	menE	27.41	533	menE	39.07	628	menE	33.38	651	menE	50.33	855
menF	71.25	1027	menF	94.97	1448	menF	53.21	989	menF	99.58	1530	menF	104.01	1939	menF	103.9	1687
mepA	40.87	375	mepA	56.15	545	mepA	35.5	420	mepA	63.29	619	mepA	53.17	631	mepA	59.4	614
metA	4.93	51	metA	5.03	55	metA	2.55	34	metA	5.71	63	metA	4.26	57	metA	4.03	47
metB	10.61	137	metB	14.35	196	metB	10.99	183	metB	15.33	211	metB	12.4	207	metB	13.34	194
metC	46.24	611	metC	54.81	766	metC	25.71	438	metC	48.35	681	metC	45.29	774	metC	43.47	647
metE	13.12	330	metE	15.93	424	metE	8.94	290	metE	20.55	551	metE	13.55	441	metE	14.36	407
metF	5.95	59	metF	8.59	90	metF	3.44	44	metF	7.95	84	metF	9.36	120	metF	9.14	102
metG	118.2	2674	metG	144.22	3451	metG	78.58	2292	metG	144.65	3488	metG	104.56	3059	metG	126.04	3212
metH	65.67	2691	metH	82.35	3569	metH	48.63	2569	metH	83.94	3666	metH	72.14	3823	metH	78.8	3637
metI	32.72	238	metI	35.74	275	metI	21.43	201	metI	41.66	323	metI	34.76	327	metI	51.5	422
metJ	182.93	647	metJ	199.68	747	metJ	97.14	443	metJ	202.93	765	metJ	242.89	1111	metJ	218.11	869
metK	69.44	892	metK	82.94	1127	metK	50.35	834	metK	78.95	1081	metK	63.14	1049	metK	84.58	1224
metL	40.06	1084	metL	44.72	1280	metL	27.66	965	metL	52.56	1516	metL	45.63	1597	metL	46.09	1405
metN	13.24	152	metN	13.43	163	metN	6.49	96	metN	13.9	170	metN	9.57	142	metN	13.69	177
metQ	172.65	1567	metQ	201.36	1933	metQ	83.75	980	metQ	193.72	1874	metQ	227.31	2668	metQ	247.47	2530
metR	4.62	49	metR	4.37	49	metR	3.22	44	metR	7.34	83	metR	6.34	87	metR	7.36	88
metT	12.84	11	metT	16.56	15	metT	2.72	3	metT	17.53	16	metT	11.74	13	metT	8.29	8
metU	9.34	8	metU	18.77	17	metU	1.81	2	metU	9.86	9	metU	5.42	6	metU	11.4	11
metV	4.67	4	metV	0	0	metV	38.94	43	metV	0	0	metV	23.47	26	metV	0	0
metW	5.84	5	metW	11.04	10	metW	54.34	60	metW	16.43	15	metW	16.25	18	metW	8.29	8
metY	4.67	4	metY	2.21	2	metY	18.11	20	metY	1.1	1	metY	5.42	6	metY	3.11	3
metZ	3.5	3	metZ	0	0	metZ	41.66	46	metZ	0	0	metZ	18.96	21	metZ	0	0
mfd	80.7	3094	mfd	69.17	2805	mfd	35.77	1768	mfd	93.8	3833	mfd	59.22	2936	mfd	54.41	2350
mglA	21.75	368	mglA	32.97	590	mglA	14.03	306	mglA	17.8	321	mglA	12.25	268	mglA	17.79	339
mglB	164.07	1823	mglB	175.71	2065	mglB	85.3	1222	mglB	129.02	1528	mglB	88.1	1266	mglB	82.21	1029
mglC	90.26	1015	mglC	84.16	1001	mglC	30.9	448	mglC	60.74	728	mglC	50.61	736	mglC	34.74	440
mgsA	3758.71	19189	mgsA	4160.21	22464	mgsA	1958.41	12891	mgsA	3429.11	18659	mgsA	3979.82	26276	mgsA	3234.7	18602
mgtA	46.54	1396	mgtA	31.68	1005	mgtA	13.11	507	mgtA	45.6	1458	mgtA	37.3	1447	mgtA	26.16	884
mhpA	0.76	14	mhpA	1.02	20	mhpA	0.25	6	mhpA	0.71	14	mhpA	0.5	12	mhpA	0.43	9
mhpB	0.86	9	mhpB	0.81	9	mhpB	0.66	9	mhpB	1.34	15	mhpB	0.59	8	mhpB	0.68	8
mhpC	1.94	19	mhpC	1.73	18	mhpC	1.34	17	mhpC	3.25	34	mhpC	2.44	31	mhpC	1.63	18
mhpD	1.11	10	mhpD	1.47	14	mhpD	1.72	20	mhpD	2.19	21	mhpD	0.94	11	mhpD	1.77	18
mhpE	2.31	26	mhpE	1.26	15	mhpE	1.31	19	mhpE	3.33	40	mhpE	2.19	32	mhpE	1.73	22
mhpF	3.12	33	mhpF	3.49	39	mhpF	1.69	23	mhpF	4.08	46	mhpF	3.58	49	mhpF	3.36	40
mhpR	6.45	68	mhpR	9.68	108	mhpR	4.49	61	mhpR	6.23	70	mhpR	7.19	98	mhpR	5.64	67
mhpT	0.89	12	mhpT	1.96	28	mhpT	1.84	32	mhpT	1.74	25	mhpT	1.38	24	mhpT	1.65	25
miaA	527.91	5584	miaA	495.9	5548	miaA	193.65	2641	miaA	634.03	7148	miaA	306.6	4194	miaA	367.52	4379
miaB	89.66	1421	miaB	91.03	1526	miaB	45.56	931	miaB	99.33	1678	miaB	85.91	1761	miaB	102.61	1832
micC	0	0	micC	0	0	micC	0	0	micC	0	0	micC	0	0	micC	0	0
micF	0	0	micF	0	0	micF	0	0	micF	0	0	micF	0	0	micF	0	0
minC	180.59	1398	minC	273.58	2240	minC	202.48	2021	minC	271.12	2237	minC	225.54	2258	minC	235.78	2056
minD	544.87	4927	minD	582.48	5571	minD	234.33	2732	minD	552.92	5329	minD	614.66	7188	minD	710.78	7240
minE	257.94	766	minE	251.51	790	minE	97.94	375	minE	275.18	871	minE	320.27	1230	minE	363.8	1217
mioC	241.58	1193	mioC	348.44	1820	mioC	199.77	1272	mioC	406	2137	mioC	429.34	2742	mioC	422.09	2348
mipA	344.35	2861	mipA	387.81	3408	mipA	157.11	1683	mipA	498.78	4417	mipA	685.07	7361	mipA	786.08	7357
mlrA	5.77	47	mlrA	8.24	71	mlrA	3.72	39	mlrA	10.14	88	mlrA	8.36	88	mlrA	9.27	85
mltA	51.91	634	mltA	61.16	790	mltA	28.13	443	mltA	68.91	897	mltA	65.09	1028	mltA	81.41	1120
mltB	16.06	194	mltB	23.25	297	mltB	14.32	223	mltB	24.23	312	mltB	20.68	323	mltB	22.49	306
mltC	26.64	320	mltC	30.7	390	mltC	22.15	343	mltC	35.93	460	mltC	30.83	479	mltC	32.3	437
mltD	160.96	2433	mltD	167.63	2680	mltD	77.79	1516	mltD	203.72	3282	mltD	266.98	5219	mltD	251.02	4274
mmuM	26.79	278	mmuM	37.45	411	mmuM	23.92	320	mmuM	36.71	406	mmuM	48.06	645	mmuM	46.62	545
mmuP	1.28	20	mmuP	2.12	35	mmuP	1.24	25	mmuP	2.58	43	mmuP	1.73	35	mmuP	1.65	29
mngA	0.5	11	mngA	0.43	10	mngA	0.53	15	mngA	0.26	6	mngA	0.63	18	mngA	0.61	15
mngB	3.07	90	mngB	4.2	130	mngB	1.54	58	mngB	4.74	148	mngB	3.17	120	mngB	3.79	125
mngR	7.34	59	mngR	12.93	110	mngR	8.2	85	mngR	16.33	140	mngR	17.69	184	mngR	23.07	209
mntH	17.63	243	mntH	21.54	314	mntH	10.13	180	mntH	23.01	338	mntH	16.1	287	mntH	23.26	361
mntR	12.3	64	mntR	17.98	99	mntR	22.8	153	mntR	21.63	120	mntR	19.16	129	mntR	17.91	105
moaA	36.87	406	moaA	39.67	462	moaA	16.69	237	moaA	45.24	531	moaA	35.39	504	moaA	35.47	440
moaB	25.41	145	moaB	25.85	156	moaB	13.59	100	moaB	33.87	206	moaB	28.19	208	moaB	30.96	199
moaC	22.57	122	moaC	29.56	169	moaC	17.65	123	moaC	37.32	215	moaC	41.48	290	moaC	37.12	226
moaD	18.64	51	moaD	14.86	43	moaD	7.94	28	moaD	17.15	50	moaD	24.87	88	moaD	18.49	57
moaE	9.13	46	moaE	15.57	83	moaE	10.47	68	moaE	17.13	92	moaE	27.47	179	moaE	16.91	96
mobA	28.13	183	mobA	30.8	212	mobA	11.8	99	mobA	29.27	203	mobA	21.99	185	mobA	27.29	200
mobB	10.34	59	mobB	13.09	79	mobB	8.16	60	mobB	15.79	96	mobB	8.94	66	mobB	10.58	68
modA	72.48	624	modA	65.78	599	modA	27.39	304	modA	60.49	555	modA	56.32	627	modA	68.88	668
modB	26.71	205	modB	29.94	243	modB	14.96	148	modB	32.89	269	modB	21.26	211	modB	32.16	278
modC	33.54	395	modC	33.31	415	modC	15.74	239	modC	32.58	409	modC	28.49	434	modC	38.06	505
modE	70.65	620	modE	71.97	668	modE	46.49	526	modE	79.65	745	modE	77.72	882	modE	81.64	807
modF	36.74	602	modF	43.97	762	modF	26.94	569	modF	38.03	664	modF	34.93	740	modF	44.87	828
moeA	95.51	1313	moeA	98.48	1432	moeA	53.6	950	moeA	119.98	1758	moeA	79.14	1407	moeA	87.11	1349
moeB	47.71	398	moeB	52.25	461	moeB	29.29	315	moeB	77.38	688	moeB	54.41	587	moeB	58.53	550
mog	110.7	724	mog	129.24	894	mog	60.36	509	mog	151.21	1054	mog	174.39	1475	mog	186.78	1376
mokB	119.34	223	mokB	86.52	171	mokB	51.47	124	mokB	97.41	194	mokB	127.87	309	mokB	71.74	151
mokC	55.23	129	mokC	33.6	83	mokC	14.94	45	mokC	37.36	93	mokC	45.69	138	mokC	50.55	133
molR	1.35	57	molR	1.61	72	molR	1.08	59	molR	2.44	110	molR	2.12	116	molR	2.31	110
motA	33.51	331	motA	31.88	333	motA	18.92	241	motA	31.25	329	motA	8.77	112	motA	21.21	236
motB	28.13	290	motB	20.91	228	motB	15.72	209	motB	26.75	294	motB	11.92	159	motB	17.39	202
mpaA	25.98	228	mpaA	41.05	381	mpaA	19.18	217	mpaA	38.06	356	mpaA	42.73	485	mpaA	48.05	475
mpl	144.35	2206	mpl	164.81	2664	mpl	83.74	1650	mpl	198.12	3227	mpl	165.4	3269	mpl	169.39	2916
mppA	95.81	1720	mppA	149.15	2832	mppA	87.7	2030	mppA	101.55	1943	mppA	107.12	2487	mppA	160.22	3240
mprA	142.74	843	mprA	176.89	1105	mprA	56.99	434	mprA	185.39	1167	mprA	234.49	1791	mprA	303.03	2016
mqo	55.46	1016	mqo	50.17	972	mqo	25.06	592	mqo	43.64	852	mqo	31.87	755	mqo	33.83	698
mraW	150.51	1577	mraW	185.71	2058	mraW	109.63	1481	mraW	174.98	1954	mraW	163.03	2209	mraW	162.94	1923
mraY	153.33	1847	mraY	148.74	1895	mraY	60.65	942	mraY	151.34	1943	mraY	84.54	1317	mraY	96.1	1304
mraZ	197.45	1008	mraZ	247.98	1339	mraZ	255.83	1684	mraZ	220.72	1201	mraZ	312.32	2062	mraZ	255.97	1472
mrcA	25.78	732	mrcA	29	871	mrcA	16.2	593	mrcA	35.02	1060	mrcA	34.45	1265	mrcA	34.42	1101
mrcB	48.41	1365	mrcB	51.57	1538	mrcB	27.51	1000	mrcB	57.8	1737	mrcB	54.96	2004	mrcB	56.3	1788
mrdA	63.77	1349	mrdA	73.65	1648	mrdA	34.72	947	mrdA	91.01	2052	mrdA	92.26	2524	mrdA	90.26	2151
mrdB	40.87	506	mrdB	48.65	637	mrdB	30.14	481	mrdB	61.31	809	mrdB	43.72	700	mrdB	52.85	737
mreB	206.86	2402	mreB	266.41	3272	mreB	125.64	1881	mreB	321.66	3981	mreB	196.11	2945	mreB	293.04	3833
mreC	84.04	1032	mreC	119.96	1558	mreC	49.27	780	mreC	131.27	1718	mreC	68.7	1091	mreC	109.17	1510
mreD	48.36	263	mreD	88.13	507	mreD	50.62	355	mreD	102.98	597	mreD	44.07	310	mreD	76.55	469
mrp	400.21	4941	mrp	407.48	5321	mrp	211.96	3374	mrp	457.18	6016	mrp	427.65	6828	mrp	458.4	6375
mrr	26.43	269	mrr	36.32	391	mrr	14.86	195	mrr	37.34	405	mrr	22.64	298	mrr	33.93	389
msbA	73.97	1439	msbA	83.21	1712	msbA	38.59	968	msbA	103.74	2151	msbA	78.62	1978	msbA	106.19	2327
mscL	177.19	810	mscL	237.64	1149	mscL	155.07	914	mscL	203.8	993	mscL	175.75	1039	mscL	191.67	987
mscS	67.25	644	mscS	59.83	606	mscS	22.92	283	mscS	114.24	1166	mscS	90.19	1117	mscS	73.23	790
msrA	58.67	417	msrA	61.46	462	msrA	35.68	327	msrA	56.5	428	msrA	42.76	393	msrA	40.72	326
msyB	4.8	20	msyB	5.21	23	msyB	2.79	15	msyB	5.4	24	msyB	7.23	39	msyB	5.53	26
mtgA	54.51	442	mtgA	56.44	484	mtgA	25.92	271	mtgA	70.58	610	mtgA	49.49	519	mtgA	53.21	486
mtlA	157.97	3363	mtlA	178.27	4014	mtlA	101.14	2776	mtlA	126.84	2878	mtlA	112.89	3108	mtlA	165.47	3968
mtlD	138.81	1774	mtlD	169.71	2294	mtlD	84.18	1387	mtlD	137.87	1878	mtlD	125.85	2080	mtlD	157.82	2272
mtlR	70.95	464	mtlR	88.18	610	mtlR	42.1	355	mtlR	79.62	555	mtlR	71.18	602	mtlR	83.62	616
mtr	45.21	626	mtr	60.9	892	mtr	22.57	403	mtr	58.47	863	mtr	37.92	679	mtr	51.67	806
mukB	178.83	8873	mukB	188.26	9880	mukB	93.16	5960	mukB	215.47	11395	mukB	153.83	9871	mukB	163.3	9127
mukE	185.78	1401	mukE	217.53	1735	mukE	113.13	1100	mukE	220.22	1770	mukE	178.01	1736	mukE	214.49	1822
mukF	114.92	1691	mukF	158.96	2474	mukF	92.92	1763	mukF	145.75	2286	mukF	133.63	2543	mukF	143.64	2381
murA	109.53	1535	murA	121.16	1796	murA	78.86	1425	murA	131.89	1970	murA	115.65	2096	murA	122.26	1930
murB	59.15	677	murB	85.5	1035	murB	37.88	559	murB	86.16	1051	murB	52.9	783	murB	78.34	1010
murC	164.59	2702	murC	156.65	2720	murC	89.05	1885	murC	177.11	3099	murC	140.88	2991	murC	141.62	2619
murD	119.33	1748	murD	114.31	1771	murD	50.94	962	murD	129.57	2023	murD	92.22	1747	murD	85.33	1408
murE	234.92	3888	murE	249.64	4370	murE	131.07	2797	murE	257.09	4535	murE	261.13	5589	murE	230.65	4300
murF	161.42	2440	murF	171.88	2748	murF	92.57	1804	murF	211.97	3415	murF	161.55	3158	murF	149.53	2546
murG	75.34	895	murG	90.34	1135	murG	54.13	829	murG	102.99	1304	murG	68.87	1058	murG	68.53	917
murI	213.56	2038	murI	224.99	2271	murI	89.4	1100	murI	257.09	2615	murI	247.78	3058	murI	262.24	2819
murP	28.83	457	murP	45.4	761	murP	29.75	608	murP	28.89	488	murP	27.91	572	murP	43.86	783
mutH	15.38	118	mutH	15.4	125	mutH	7.88	78	mutH	20.66	169	mutH	14.21	141	mutH	15.15	131
mutL	77.99	1603	mutL	92.36	2008	mutL	54.68	1449	mutL	111.19	2436	mutL	99.05	2633	mutL	104.26	2414
mutM	36.74	331	mutM	26.03	248	mutM	11.54	134	mutM	39.78	382	mutM	22.23	259	mutM	21.09	214
mutS	54.5	1553	mutS	68.78	2073	mutS	44.26	1626	mutS	68.78	2089	mutS	64.39	2373	mutS	72.15	2316
mutT	4.15	18	mutT	6.32	29	mutT	7.33	41	mutT	8.22	38	mutT	10.87	61	mutT	6.96	34
mutY	84.1	985	mutY	101.31	1255	mutY	53.51	808	mutY	94.93	1185	mutY	87.02	1318	mutY	96.95	1279
mviM	57.31	589	mviM	74.42	809	mviM	40.98	543	mviM	72.94	799	mviM	48.3	642	mviM	55.46	642
mviN	16.1	275	mviN	20.7	374	mviN	9.94	219	mviN	27.29	497	mviN	24.21	535	mviN	28.22	543
nac	1.37	14	nac	2.13	23	nac	1.14	15	nac	2.39	26	nac	2.42	32	nac	3.22	37
nadA	11.45	133	nadA	10.34	127	nadA	5.41	81	nadA	13.49	167	nadA	8.46	127	nadA	9.17	120
nadB	7.31	132	nadB	7.91	151	nadB	5.59	130	nadB	9.46	182	nadB	8.1	189	nadB	9	183
nadC	81.96	815	nadC	89.76	944	nadC	46.72	599	nadC	94.92	1006	nadC	99.46	1279	nadC	109.01	1221
nadD	25.63	183	nadD	40.25	304	nadD	21.07	194	nadD	36.79	280	nadD	26.21	242	nadD	30.33	244
nadE	181.23	1669	nadE	187.97	1831	nadE	98.45	1169	nadE	217	2130	nadE	184.97	2203	nadE	196.74	2041
nadR	50.39	691	nadR	56.12	814	nadR	26.13	462	nadR	54.66	799	nadR	39.58	702	nadR	41.23	637
nagA	110.41	1411	nagA	105.87	1431	nagA	56.44	930	nagA	97.57	1329	nagA	75.09	1241	nagA	82.32	1185
nagB	128.41	1144	nagB	118.86	1120	nagB	61.55	707	nagB	103.31	981	nagB	69.35	799	nagB	92.07	924
nagC	107.21	1456	nagC	125.87	1808	nagC	81.78	1432	nagC	129.67	1877	nagC	95.09	1670	nagC	100.93	1544
nagD	109.25	915	nagD	120	1063	nagD	58.16	628	nagD	117.29	1047	nagD	87.34	946	nagD	113.52	1071
nagE	314.66	6814	nagE	310.77	7118	nagE	173.02	4831	nagE	303.62	7008	nagE	207.03	5798	nagE	267.9	6535
nagZ	35.75	408	nagZ	48.38	584	nagZ	32.62	480	nagZ	52.04	633	nagZ	45.06	665	nagZ	46.05	592
nanA	179.01	1780	nanA	134.83	1418	nanA	65.44	839	nanA	170.59	1808	nanA	100.47	1292	nanA	83.03	930
nanE	26.45	203	nanE	23.9	194	nanE	11.22	111	nanE	34.6	283	nanE	28.72	285	nanE	23.13	200
nanK	32.95	321	nanK	32.41	334	nanK	17.59	221	nanK	42.56	442	nanK	31.74	400	nanK	21.14	232
nanR	148.26	1306	nanR	167.11	1557	nanR	64.71	735	nanR	174.03	1634	nanR	129.74	1478	nanR	145.62	1445
nanT	55.36	918	nanT	47.32	830	nanT	21.89	468	nanT	50.24	888	nanT	28.16	604	nanT	28.26	528
napA	23.57	652	napA	23.62	691	napA	11.36	405	napA	20.86	615	napA	16.46	589	napA	16.82	524
napB	13.79	69	napB	14.92	79	napB	6.66	43	napB	14.81	79	napB	11.59	75	napB	8.34	47
napC	23.86	160	napC	25.66	182	napC	8.67	75	napC	27.84	199	napC	26.63	231	napC	18	136
napD	0.34	1	napD	1.61	5	napD	1.85	7	napD	1.28	4	napD	2.11	8	napD	1.81	6
napF	3.63	20	napF	3.43	20	napF	4.93	35	napF	4.43	26	napF	4.63	33	napF	5.8	36
napG	16.79	130	napG	15.02	123	napG	7.61	76	napG	18.06	149	napG	14.48	145	napG	9.98	87
napH	17.17	165	napH	16.23	165	napH	8.07	100	napH	15.04	154	napH	12.07	150	napH	10.9	118
narG	4.87	203	narG	5.13	226	narG	2.51	135	narG	5.9	262	narG	4.25	229	narG	3.65	171
narH	5.61	96	narH	4.14	75	narH	2.4	53	narH	6.25	114	narH	4.83	107	narH	3.11	60
narI	2.92	22	narI	2.63	21	narI	2.16	21	narI	4.35	35	narI	4.1	40	narI	4.59	39
narJ	3.92	31	narJ	2.75	23	narJ	1.96	20	narJ	4.86	41	narJ	4.79	49	narJ	3.59	32
narK	3.1	48	narK	3.6	59	narK	2.05	41	narK	3.27	54	narK	2.15	43	narK	1.83	32
narL	87.28	632	narL	87.49	670	narL	42.85	400	narL	100.94	779	narL	76.14	713	narL	80.55	657
narP	127.79	921	narP	151.51	1155	narP	53.81	500	narP	183.03	1406	narP	251.69	2346	narP	242.53	1969
narQ	14.38	272	narQ	21.14	423	narQ	9.26	226	narQ	22.71	458	narQ	25.22	617	narQ	25.9	552
narU	0.65	10	narU	0.92	15	narU	0.35	7	narU	1.34	22	narU	0.85	17	narU	0.86	15
narV	1.06	8	narV	1.5	12	narV	0.61	6	narV	2.6	21	narV	1.23	12	narV	1.52	13
narW	1.42	11	narW	1.22	10	narW	0.4	4	narW	0.73	6	narW	0.4	4	narW	0.57	5
narX	42.43	848	narX	47.35	1001	narX	25.53	658	narX	49.62	1057	narX	57.06	1475	narX	51.48	1159
narY	1.92	33	narY	1.82	33	narY	0.81	18	narY	1.64	30	narY	1.26	28	narY	1.39	27
narZ	2.11	88	narZ	2.18	96	narZ	1.57	84	narZ	3.43	152	narZ	1.82	98	narZ	1.98	93
ndh	411.79	5977	ndh	381.44	5856	ndh	177.51	3322	ndh	724.47	11208	ndh	618.07	11602	ndh	494.67	8088
ndk	345.27	1659	ndk	451.19	2293	ndk	172.39	1068	ndk	422.55	2164	ndk	553.11	3437	ndk	749.38	4056
nei	17.71	156	nei	30.8	287	nei	16.82	191	nei	35.79	336	nei	23.09	263	nei	27.21	270
nemA	31.28	382	nemA	31.12	402	nemA	16.83	265	nemA	32.11	418	nemA	21.53	340	nemA	27.48	378
nfi	38.26	286	nfi	48.07	380	nfi	20.03	193	nfi	56.36	449	nfi	40.04	387	nfi	45.97	387
nfnB	465.76	3388	nfnB	354.31	2726	nfnB	106.41	998	nfnB	394.55	3059	nfnB	401.5	3777	nfnB	418.73	3431
nfo	49.67	474	nfo	62.12	627	nfo	31.94	393	nfo	68.53	697	nfo	55.02	679	nfo	60.47	650
nfrA	11.13	368	nfrA	12.15	425	nfrA	7.81	333	nfrA	15.12	533	nfrA	17.42	745	nfrA	18.47	688
nfrB	5.34	133	nfrB	6.23	164	nfrB	3.18	102	nfrB	9.12	242	nfrB	9.66	311	nfrB	11.02	309
nfsA	92.02	740	nfsA	111.58	949	nfsA	52.85	548	nfsA	110.49	947	nfsA	90.19	938	nfsA	100.9	914
nhaA	60.48	785	nhaA	78.16	1073	nhaA	30.47	510	nhaA	95.49	1321	nhaA	56.06	941	nhaA	81.46	1191
nhaB	45.83	786	nhaB	60.42	1096	nhaB	29.3	648	nhaB	59.79	1093	nhaB	36.02	799	nhaB	49.74	961
nhaR	30.27	305	nhaR	38.09	406	nhaR	14.78	192	nhaR	46.09	495	nhaR	31	404	nhaR	52.77	599
nhoA	10.2	96	nhoA	14.17	141	nhoA	6.26	76	nhoA	14.76	148	nhoA	11.5	140	nhoA	14.43	153
nikA	0.86	15	nikA	1.46	27	nikA	0.93	21	nikA	2.68	50	nikA	1.54	35	nikA	1.62	32
nikB	0.95	10	nikB	0.99	11	nikB	0.81	11	nikB	2.05	23	nikB	1.69	23	nikB	3.13	37
nikC	0.75	7	nikC	0.61	6	nikC	0.59	7	nikC	1.92	19	nikC	1.42	17	nikC	1.72	18
nikD	3.41	29	nikD	3.89	35	nikD	2.1	23	nikD	4.96	45	nikD	5.82	64	nikD	2.5	24
nikE	1.89	17	nikE	1.69	16	nikE	1.9	22	nikE	2.2	21	nikE	2.24	26	nikE	2.37	24
nikR	16.33	73	nikR	16.28	77	nikR	14.92	86	nikR	21.82	104	nikR	16.08	93	nikR	16.68	84
ninE	0.53	1	ninE	0	0	ninE	0	0	ninE	0	0	ninE	0	0	ninE	0	0
nirB	2.76	78	nirB	3.34	100	nirB	1.75	64	nirB	4.11	124	nirB	4.51	165	nirB	4.14	132
nirC	1.78	16	nirC	1.69	16	nirC	0.6	7	nirC	1.88	18	nirC	1.55	18	nirC	2.57	26
nirD	1.65	6	nirD	2.08	8	nirD	1.28	6	nirD	2.32	9	nirD	1.28	6	nirD	1.95	8
nlpA	41.17	375	nlpA	36.02	347	nlpA	12.77	150	nlpA	42.85	416	nlpA	43.89	517	nlpA	39.08	401
nlpB	479.16	5516	nlpB	559.39	6811	nlpB	303.99	4512	nlpB	597.98	7337	nlpB	584.18	8697	nlpB	579.76	7518
nlpC	160.87	832	nlpC	166.54	911	nlpC	68.98	460	nlpC	142.4	785	nlpC	112.28	751	nlpC	138.52	807
nlpD	226.19	2868	nlpD	307.58	4125	nlpD	262.41	4290	nlpD	272.37	3681	nlpD	352.91	5787	nlpD	339.15	4844
nlpE	41.22	326	nlpE	39.57	331	nlpE	31.09	317	nlpE	49.24	415	nlpE	44.2	452	nlpE	44.01	392
nlpI	1319.77	12991	nlpI	1503.47	15653	nlpI	663.99	8427	nlpI	1799.17	18876	nlpI	1729.7	22019	nlpI	1707.42	18932
nmpC	567.03	7114	nmpC	785.76	10427	nmpC	254.14	4111	nmpC	746.02	9976	nmpC	709.08	11505	nmpC	1021.82	14441
nohA	0.95	6	nohA	0.6	4	nohA	0.49	4	nohA	1.48	10	nohA	0.24	2	nohA	1.54	11
nohB	0.82	5	nohB	1.4	9	nohB	1.02	8	nohB	1.24	8	nohB	1.27	10	nohB	1.9	13
norR	6.53	110	norR	10.83	193	norR	6.12	133	norR	12.92	232	norR	8.72	190	norR	9.75	185
norV	3.68	59	norV	3.66	62	norV	1.89	39	norV	3.75	64	norV	3.38	70	norV	3.44	62
norW	1.9	24	norW	2.92	39	norW	1.41	23	norW	1.79	24	norW	2.21	36	norW	2.46	35
npr	48.74	148	npr	55.11	177	npr	34.23	134	npr	60.56	196	npr	54.24	213	npr	57.6	197
nrdA	99.5	2530	nrdA	90.47	2433	nrdA	48.17	1579	nrdA	122.21	3312	nrdA	102.52	3371	nrdA	99.79	2858
nrdB	115.43	1452	nrdB	85.15	1133	nrdB	43.1	699	nrdB	114.71	1538	nrdB	117.84	1917	nrdB	133.31	1889
nrdD	106.81	2541	nrdD	119.82	3015	nrdD	63.21	1939	nrdD	134.75	3417	nrdD	106.61	3280	nrdD	128.21	3436
nrdE	3.69	88	nrdE	3.8	96	nrdE	1.3	40	nrdE	4.44	113	nrdE	2.98	92	nrdE	2.83	76
nrdF	3.28	35	nrdF	4.34	49	nrdF	1.23	17	nrdF	4.39	50	nrdF	2.82	39	nrdF	4.07	49
nrdG	31.9	165	nrdG	38.94	213	nrdG	14.25	95	nrdG	40.82	225	nrdG	36.03	241	nrdG	37.25	217
nrdH	0.73	2	nrdH	0.35	1	nrdH	0	0	nrdH	0.34	1	nrdH	0.57	2	nrdH	0.65	2
nrdI	2.41	11	nrdI	2.28	11	nrdI	1.19	7	nrdI	2.46	12	nrdI	1.69	10	nrdI	1.75	9
nrfA	5.76	92	nrfA	5.09	86	nrfA	2.77	57	nrfA	4.46	76	nrfA	3.05	63	nrfA	5.05	91
nrfB	3.81	24	nrfB	5.4	36	nrfB	3.69	30	nrfB	5.8	39	nrfB	3.68	30	nrfB	5.35	38
nrfC	2.81	21	nrfC	2.02	16	nrfC	1.25	12	nrfC	2.01	16	nrfC	2.28	22	nrfC	1.66	14
nrfD	1.22	13	nrfD	1.95	22	nrfD	0.8	11	nrfD	1.59	18	nrfD	0.94	13	nrfD	2.34	28
nrfE	0.65	12	nrfE	1.43	28	nrfE	0.88	21	nrfE	1.37	27	nrfE	0.71	17	nrfE	1.25	26
nrfF	1.17	5	nrfF	1.33	6	nrfF	0.36	2	nrfF	0.88	4	nrfF	0.36	2	nrfF	0.42	2
nrfG	1.36	9	nrfG	4.41	31	nrfG	1.75	15	nrfG	5.93	42	nrfG	4.19	36	nrfG	3.07	23
nth	41.14	291	nth	28.33	212	nth	17.65	161	nth	35.28	266	nth	35.53	325	nth	43.05	343
nudB	199.46	1005	nudB	217.86	1161	nudB	121.76	791	nudB	239.28	1285	nudB	144.11	939	nudB	172.67	980
nudC	34.38	296	nudC	44.92	409	nudC	24.14	268	nudC	44.14	405	nudC	38.17	425	nudC	40.63	394
nudD	2.06	11	nudD	1.42	8	nudD	0.73	5	nudD	1.93	11	nudD	1.59	11	nudD	1.5	9
nudE	102.89	642	nudE	106.22	701	nudE	53.7	432	nudE	114.43	761	nudE	137.68	1111	nudE	148.11	1041
nudF	19.69	138	nudF	31.17	231	nudF	22.8	206	nudF	27.45	205	nudF	22.07	200	nudF	23.18	183
nudG	12.12	55	nudG	17.29	83	nudG	15.38	90	nudG	17.99	87	nudG	26.07	153	nudG	23.08	118
nudH	277	1636	nudH	330.09	2062	nudH	191.6	1459	nudH	328.36	2067	nudH	295.24	2255	nudH	287.85	1915
nuoA	672.69	3322	nuoA	912.65	4767	nuoA	474.77	3023	nuoA	800.6	4214	nuoA	444.84	2841	nuoA	778.56	4331
nuoB	869.65	6413	nuoB	1138.39	8879	nuoB	579.73	5512	nuoB	975.73	7669	nuoB	692.7	6606	nuoB	954.29	7927
nuoC	826.73	16579	nuoC	1046.26	22192	nuoC	690.35	17850	nuoC	938.42	20058	nuoC	657.96	17064	nuoC	845.39	19097
nuoE	594	3310	nuoE	705.99	4161	nuoE	582.21	4183	nuoE	747.74	4441	nuoE	553.12	3986	nuoE	572.57	3594
nuoF	841.96	12530	nuoF	894.2	14075	nuoF	517.67	9933	nuoF	924.43	14663	nuoF	567.39	10920	nuoF	644.01	10796
nuoG	971.52	29532	nuoG	993.18	31932	nuoG	505.7	19820	nuoG	1159.29	37560	nuoG	737.13	28978	nuoG	747.4	25592
nuoH	857.9	9332	nuoH	878.64	10109	nuoH	424.66	5956	nuoH	961.1	11143	nuoH	472.01	6640	nuoH	510.48	6255
nuoI	469.74	2837	nuoI	452.57	2891	nuoI	267.88	2086	nuoI	562.67	3622	nuoI	284.87	2225	nuoI	296.77	2019
nuoJ	640.05	3951	nuoJ	675.9	4413	nuoJ	280.81	2235	nuoJ	783.66	5156	nuoJ	355.75	2840	nuoJ	364.71	2536
nuoK	318.68	1074	nuoK	347.03	1237	nuoK	169.84	738	nuoK	589.92	2119	nuoK	280.38	1222	nuoK	282.65	1073
nuoL	628.53	12877	nuoL	600.84	13020	nuoL	258.75	6835	nuoL	811.35	17717	nuoL	359.46	9524	nuoL	314.15	7250
nuoM	463.94	7895	nuoM	427.8	7700	nuoM	154.14	3382	nuoM	617.6	11202	nuoM	241.46	5314	nuoM	215.61	4133
nuoN	513	7292	nuoN	352.45	5299	nuoN	147.21	2698	nuoN	585.33	8868	nuoN	271.88	4998	nuoN	236.14	3781
nupC	101.42	1357	nupC	181.95	2575	nupC	84.57	1459	nupC	139.75	1993	nupC	85.36	1477	nupC	174.63	2632
nupG	106.22	1485	nupG	160.74	2377	nupG	74.84	1349	nupG	103.95	1549	nupG	104.36	1887	nupG	182.3	2871
nusA	369.66	6118	nusA	344.3	6027	nusA	192.23	4102	nusA	512.87	9047	nusA	350.78	7508	nusA	396.4	7390
nusB	263.52	1231	nusB	255.21	1261	nusB	176.49	1063	nusB	333.8	1662	nusB	229.92	1389	nusB	235.46	1239
nusG	517.05	3140	nusG	462.07	2968	nusG	187.36	1467	nusG	540.58	3499	nusG	391.41	3074	nusG	513.68	3514
obgE	74.81	976	obgE	63.77	880	obgE	42.74	719	obgE	103.34	1437	obgE	52.99	894	obgE	71.17	1046
ogrK	1.64	4	ogrK	2.33	6	ogrK	1.27	4	ogrK	1.93	5	ogrK	6.35	20	ogrK	4.74	13
ogt	0	0	ogt	0	0	ogt	0	0	ogt	0	0	ogt	0	0	ogt	0	0
ompA	2385.28	27618	ompA	3033.2	37146	ompA	1673.49	24983	ompA	3099.06	38245	ompA	1861.91	27880	ompA	2741.63	35758
ompC	11108	136397	ompC	11849.9	153902	ompC	4195.01	66416	ompC	15406.9	201641	ompC	17840.6	283309	ompC	21448.8	296678
ompF	6996.23	84741	ompF	7998.43	102469	ompF	2509.38	39189	ompF	7198.9	92937	ompF	7067.03	110700	ompF	6129.52	83631
ompG	0.4	4	ompG	0.28	3	ompG	0.08	1	ompG	0.09	1	ompG	0.46	6	ompG	0.26	3
ompL	0.91	7	ompL	0.86	7	ompL	0.3	3	ompL	0.73	6	ompL	0.9	9	ompL	1.04	9
ompN	1.03	13	ompN	1.57	21	ompN	0.8	13	ompN	1.56	21	ompN	1.59	26	ompN	1.41	20
ompR	80.92	648	ompR	83.35	706	ompR	49.78	514	ompR	93.26	796	ompR	75.41	781	ompR	79.82	720
ompT	996.15	10570	ompT	911.79	10233	ompT	292.45	4001	ompT	1219.95	13797	ompT	1305.31	17912	ompT	680.86	8138
ompW	4.08	29	ompW	2.53	19	ompW	0.76	7	ompW	3.56	27	ompW	0.87	8	ompW	2.37	19
ompX	3302.73	18955	ompX	4698.62	28522	ompX	2086.81	15442	ompX	4264.94	26089	ompX	5074.65	37665	ompX	7360.5	47585
oppA	30.85	560	oppA	34.38	660	oppA	16.54	387	oppA	20.21	391	oppA	17.68	415	oppA	23.13	473
oppB	11.03	113	oppB	17.35	188	oppB	5.22	69	oppB	8.06	88	oppB	6.27	83	oppB	8.67	100
oppC	36.99	374	oppC	32.54	348	oppC	10.59	138	oppC	26.45	285	oppC	17.9	234	oppC	17.21	196
oppD	72.8	821	oppD	54.07	645	oppD	17.95	261	oppD	46	553	oppD	31.88	465	oppD	21.49	273
oppF	84.27	942	oppF	63.18	747	oppF	18.73	270	oppF	67.48	804	oppF	41.92	606	oppF	23.27	293
oriC	58.13	150	oriC	76.21	208	oriC	21.34	71	oriC	77.81	214	oriC	76.41	255	oriC	99.43	289
orn	136.51	829	orn	161.6	1038	orn	65.13	510	orn	170.56	1104	orn	199.01	1563	orn	161.24	1103
osmB	2.87	7	osmB	5.05	13	osmB	0.32	1	osmB	6.55	17	osmB	7.3	23	osmB	7.29	20
osmC	26.64	128	osmC	25.38	129	osmC	12.27	76	osmC	30.27	155	osmC	30.58	190	osmC	18.48	100
osmE	476.06	1795	osmE	439.56	1753	osmE	184.72	898	osmE	446.4	1794	osmE	468.19	2283	osmE	356.93	1516
osmY	13.35	90	osmY	11.36	81	osmY	5.87	51	osmY	16.84	121	osmY	15.37	134	osmY	12.78	97
otsA	9.72	154	otsA	10.86	182	otsA	5.63	115	otsA	11.72	198	otsA	12.88	264	otsA	12.21	218
otsB	3.14	28	otsB	3.5	33	otsB	2.26	26	otsB	4.21	40	otsB	5.12	59	otsB	4.58	46
oxc	1.33	25	oxc	1.15	23	oxc	0.33	8	oxc	1.44	29	oxc	0.82	20	oxc	1.27	27
oxyR	133.98	1368	oxyR	174.45	1884	oxyR	111.59	1469	oxyR	193.61	2107	oxyR	131.85	1741	oxyR	143.81	1654
oxyS	0	0	oxyS	0	0	oxyS	0.63	1	oxyS	0	0	oxyS	0	0	oxyS	0	0
paaA	13.44	139	paaA	10.33	113	paaA	3.82	51	paaA	9.43	104	paaA	6.5	87	paaA	4.12	48
paaB	3.43	11	paaB	5.9	20	paaB	0.48	2	paaB	3.51	12	paaB	1.45	6	paaB	1.66	6
paaC	9.27	77	paaC	7.4	65	paaC	2.8	30	paaC	10.28	91	paaC	4.28	46	paaC	2.35	22
paaD	5.24	29	paaD	3.58	21	paaD	3.5	25	paaD	6.78	40	paaD	2.93	21	paaD	4.65	29
paaE	7.56	90	paaE	6.43	81	paaE	2.08	32	paaE	8.98	114	paaE	5.26	81	paaE	2.91	39
paaF	13.11	112	paaF	8.85	80	paaF	3.09	34	paaF	13.29	121	paaF	7.69	85	paaF	3.43	33
paaG	7.07	62	paaG	5.6	52	paaG	1.59	18	paaG	8.34	78	paaG	3.88	44	paaG	1.11	11
paaH	6.23	99	paaH	7.08	119	paaH	2	41	paaH	9.04	153	paaH	3.46	71	paaH	2.01	36
paaI	9.56	45	paaI	9.44	47	paaI	2.14	13	paaI	10.17	51	paaI	4.27	26	paaI	3.21	17
paaJ	16.85	226	paaJ	18.75	266	paaJ	11.1	192	paaJ	19.72	282	paaJ	20.52	356	paaJ	20.05	303
paaK	14.03	205	paaK	15.46	239	paaK	6.95	131	paaK	14.7	229	paaK	9.47	179	paaK	8.2	135
paaX	28.08	297	paaX	29.94	335	paaX	14.52	198	paaX	35.04	395	paaX	19.59	268	paaX	24.34	290
paaY	19.32	127	paaY	17.26	120	paaY	8.02	68	paaY	20.41	143	paaY	13.76	117	paaY	16.48	122
pabA	32.68	205	pabA	29.54	196	pabA	11.25	91	pabA	32.31	216	pabA	36.98	300	pabA	41.89	296
pabB	15.71	238	pabB	20.22	324	pabB	12.54	245	pabB	22.17	358	pabB	18.73	367	pabB	25.02	427
pabC	27.64	249	pabC	36.21	345	pabC	15.32	178	pabC	37.91	364	pabC	23.77	277	pabC	37.15	377
pal	1678.97	9748	pal	1609.71	9885	pal	544.23	4074	pal	1907.34	11803	pal	2415.93	18140	pal	2432.54	15909
panB	187.73	1660	panB	197.81	1850	panB	110.61	1261	panB	255.29	2406	panB	199.21	2278	panB	184.33	1836
panC	172.32	1633	panC	168.01	1684	panC	93.47	1142	panC	188.11	1900	panC	131.62	1613	panC	131.81	1407
panD	449.54	1905	panD	650.36	2915	panD	239.21	1307	panD	612.4	2766	panD	575.33	3153	panD	627.21	2994
panE	55.7	565	panE	63.01	676	panE	33.72	441	panE	72.79	787	panE	71.66	940	panE	67.04	766
panF	19.5	315	panF	20.67	353	panF	8.5	177	panF	26.43	455	panF	16.81	351	panF	20.83	379
parC	152.51	3832	parC	164.06	4360	parC	90.72	2939	parC	166.09	4448	parC	153.23	4979	parC	154.05	4360
parE	94.94	1999	parE	114.55	2551	parE	63.95	1736	parE	127.22	2855	parE	106.69	2905	parE	128.43	3046
pbl	0	0	pbl	0.23	1	pbl	0	0	pbl	0.67	3	pbl	0.19	1	pbl	1.06	5
pbpC	9.17	236	pbpC	11.91	324	pbpC	6.54	217	pbpC	15.39	422	pbpC	15.27	508	pbpC	12.84	372
pbpG	57.82	600	pbpG	72.7	798	pbpG	36.4	487	pbpG	77.39	856	pbpG	86.81	1165	pbpG	113.61	1328
pck	599.11	10815	pck	678.51	12955	pck	338.99	7890	pck	652.12	12547	pck	497.83	11622	pck	594.76	12094
pcm	59.51	415	pcm	78.77	581	pcm	54.94	494	pcm	84.22	626	pcm	63.2	570	pcm	71.41	561
pcnB	151.78	2360	pcnB	176.76	2907	pcnB	92.43	1853	pcnB	194.05	3216	pcnB	180.02	3620	pcnB	199.08	3487
pdhR	270.9	2305	pdhR	237.35	2136	pdhR	127.16	1395	pdhR	361.56	3279	pdhR	216.56	2383	pdhR	195.1	1870
pdxA	130.68	1439	pdxA	153.52	1788	pdxA	112.77	1601	pdxA	167.51	1966	pdxA	115.45	1644	pdxA	122.71	1522
pdxB	128.5	1625	pdxB	131.81	1763	pdxB	70.77	1154	pdxB	121.6	1639	pdxB	93.06	1522	pdxB	112.39	1601
pdxH	42.15	308	pdxH	57.32	443	pdxH	27.7	261	pdxH	69.2	539	pdxH	52.38	495	pdxH	72.4	596
pdxJ	257.2	2094	pdxJ	253.5	2183	pdxJ	143.08	1502	pdxJ	304.34	2641	pdxJ	340.48	3585	pdxJ	277.72	2547
pdxK	38.09	361	pdxK	42.5	426	pdxK	20.71	253	pdxK	47.33	478	pdxK	25.05	307	pdxK	29.98	320
pdxY	62.54	601	pdxY	83.73	851	pdxY	44.07	546	pdxY	76.54	784	pdxY	65.98	820	pdxY	83.23	901
pepA	279.83	4706	pepA	292.23	5198	pepA	151.55	3286	pepA	288.1	5164	pepA	269.44	5860	pepA	302.26	5726
pepB	58.47	835	pepB	60.38	912	pepB	40.51	746	pepB	75.22	1145	pepB	45.86	847	pepB	46.25	744
pepD	266.76	4326	pepD	297.34	5100	pepD	169.69	3548	pepD	328.62	5680	pepD	263.45	5525	pepD	288.28	5266
pepE	18.63	143	pepE	20.08	163	pepE	7.98	79	pepE	21.27	174	pepE	16.32	162	pepE	18.74	162
pepN	235.63	6848	pepN	260.8	8017	pepN	146.91	5505	pepN	268.27	8310	pepN	191.8	7209	pepN	187.67	6144
pepP	304.98	4498	pepP	310.27	4840	pepP	168.18	3198	pepP	357.9	5626	pepP	238.76	4554	pepP	260.27	4324
pepQ	376.91	5584	pepQ	424.26	6648	pepQ	213.49	4078	pepQ	440.64	6958	pepQ	341.34	6540	pepQ	339.76	5670
pepT	58.11	793	pepT	64.77	935	pepT	21.88	385	pepT	57.4	835	pepT	50.31	888	pepT	53.21	818
perR	2.51	25	perR	5.13	54	perR	1.87	24	perR	6.23	66	perR	6.45	83	perR	5.98	67
pfkA	172.63	1849	pfkA	191.28	2167	pfkA	100	1381	pfkA	248.07	2832	pfkA	198.96	2756	pfkA	238.78	2881
pfkB	17.5	181	pfkB	18.65	204	pfkB	10.2	136	pfkB	22.31	246	pfkB	15.62	209	pfkB	13.05	152
pflA	126.43	1042	pflA	128.71	1122	pflA	50.06	532	pflA	149.47	1313	pflA	156.12	1664	pflA	176.43	1638
pflB	333.6	8471	pflB	330.63	8880	pflB	177.22	5802	pflB	427.28	11564	pflB	296.63	9741	pflB	356.04	10184
pflC	8.9	87	pflC	10.54	109	pflC	4.36	55	pflC	7.1	74	pflC	6.8	86	pflC	6.17	68
pflD	10.64	272	pflD	13.17	356	pflD	6.43	212	pflD	10.72	292	pflD	8.86	293	pflD	10.84	312
pfs	350.11	2722	pfs	385.26	3168	pfs	159.02	1594	pfs	415.98	3447	pfs	452.43	4549	pfs	506.18	4433
pgi	269.56	4947	pgi	269.9	5239	pgi	138.03	3266	pgi	329.39	6443	pgi	260.85	6191	pgi	251.54	5200
pgk	642.56	8319	pgk	737	10092	pgk	391.97	6543	pgk	982.53	13558	pgk	534.79	8954	pgk	635.71	9271
pgm	205.79	3756	pgm	242.27	4677	pgm	139.59	3285	pgm	248.28	4830	pgm	178.1	4204	pgm	202.38	4161
pgpA	138.41	799	pgpA	129.06	788	pgpA	56.56	421	pgpA	140.91	867	pgpA	118.15	882	pgpA	127.18	827
pgpB	29.38	250	pgpB	42.78	385	pgpB	19.51	214	pgpB	46.53	422	pgpB	35.53	391	pgpB	44.03	422
pgsA	129.87	793	pgsA	154.99	1001	pgsA	63.89	503	pgsA	172.86	1125	pgsA	137.4	1085	pgsA	211.82	1457
pheA	109.5	1414	pheA	109.17	1491	pheA	60.36	1005	pheA	140.23	1930	pheA	160.24	2676	pheA	165.13	2402
pheP	29.58	453	pheP	33.95	550	pheP	12.56	248	pheP	42.7	697	pheP	32.51	644	pheP	52.8	911
pheS	293.11	3208	pheS	337.25	3904	pheS	206.15	2909	pheS	313.33	3655	pheS	221.35	3133	pheS	261.51	3224
pheT	256.85	6822	pheT	287.48	8076	pheT	175.23	6001	pheT	295.8	8374	pheT	192	6595	pheT	251.08	7512
pheU	0	0	pheU	0	0	pheU	0	0	pheU	0	0	pheU	0	0	pheU	0	0
pheV	0	0	pheV	0	0	pheV	0	0	pheV	0	0	pheV	0	0	pheV	0	0
phnA	17.66	66	phnA	20.75	82	phnA	22.21	107	phnA	42.43	169	phnA	42.62	206	phnA	45.37	191
phnB	2.23	11	phnB	1.53	8	phnB	1.57	10	phnB	2.09	11	phnB	2.51	16	phnB	1.26	7
phnC	0.34	3	phnC	0.11	1	phnC	0.53	6	phnC	0.96	9	phnC	0.18	2	phnC	0.61	6
phnD	1.15	13	phnD	0.33	4	phnD	0.48	7	phnD	0.91	11	phnD	0.89	13	phnD	0.78	10
phnE	1.29	12	phnE	0.81	8	phnE	0.08	1	phnE	0.9	9	phnE	0.75	9	phnE	0.76	8
phnF	0.99	8	phnF	0.47	4	phnF	0.48	5	phnF	0.7	6	phnF	0.86	9	phnF	0.33	3
phnG	1.19	6	phnG	0.38	2	phnG	0	0	phnG	0.93	5	phnG	0.61	4	phnG	0.7	4
phnH	1.08	7	phnH	0.73	5	phnH	1.19	10	phnH	2.31	16	phnH	1.66	14	phnH	1.36	10
phnI	0.25	3	phnI	0.48	6	phnI	0.39	6	phnI	0.16	2	phnI	0.52	8	phnI	0.3	4
phnJ	0.64	6	phnJ	0.5	5	phnJ	0.25	3	phnJ	0.7	7	phnJ	0.9	11	phnJ	0.66	7
phnK	0.59	5	phnK	0.45	4	phnK	0.83	9	phnK	0.89	8	phnK	1.56	17	phnK	0.74	7
phnL	4.22	32	phnL	5.62	45	phnL	2.87	28	phnL	8.42	68	phnL	10.21	100	phnL	7.5	64
phnM	0.32	4	phnM	0.52	7	phnM	0.31	5	phnM	0.67	9	phnM	1.22	20	phnM	0.91	13
phnN	0.97	6	phnN	1.83	12	phnN	0.62	5	phnN	0.6	4	phnN	0.5	4	phnN	0.43	3
phnO	6.82	33	phnO	10.75	55	phnO	4.65	29	phnO	7.17	37	phnO	5.75	36	phnO	6.79	37
phnP	10.19	86	phnP	18.7	167	phnP	9.83	107	phnP	7.67	69	phnP	9.43	103	phnP	16.09	153
phoA	8.44	133	phoA	12.07	201	phoA	6.01	122	phoA	11.62	195	phoA	11.88	242	phoA	12.91	229
phoB	11.73	90	phoB	12.69	103	phoB	6.16	61	phoB	11.98	98	phoB	12.59	125	phoB	12.03	104
phoE	3.58	42	phoE	4.11	51	phoE	2.31	35	phoE	4.31	54	phoE	4.81	73	phoE	7.56	100
phoH	3.71	44	phoH	4.31	54	phoH	1.9	29	phoH	4.04	51	phoH	5.03	77	phoH	3.82	51
phoP	58.73	439	phoP	69.07	546	phoP	29.05	280	phoP	69.04	550	phoP	51.11	494	phoP	51.79	436
phoQ	44.98	731	phoQ	47.07	809	phoQ	23.2	486	phoQ	56.81	984	phoQ	36.4	765	phoQ	38.57	706
phoR	6.52	94	phoR	6.49	99	phoR	4.09	76	phoR	7.03	108	phoR	8.1	151	phoR	7.94	129
phoU	43.34	350	phoU	39.57	338	phoU	21.8	227	phoU	46.13	397	phoU	34.66	362	phoU	48.81	444
php	2.56	25	php	2.71	28	php	1.43	18	php	3.84	40	php	3.16	40	php	2.72	30
phr	6.53	103	phr	9.17	153	phr	5.65	115	phr	10.11	170	phr	7.5	153	phr	8.16	145
pin	0	0	pin	0.31	2	pin	0.25	2	pin	0.15	1	pin	0	0	pin	0.29	2
pinH	0	0	pinH	0	0	pinH	0	0	pinH	0	0	pinH	0	0	pinH	0	0
pinQ	1.83	12	pinQ	6.33	44	pinQ	1.18	10	pinQ	5.42	38	pinQ	5.06	43	pinQ	7.97	59
pinR	0	0	pinR	0	0	pinR	0	0	pinR	0	0	pinR	0	0	pinR	0	0
pioO	1.5	7	pioO	1.42	7	pioO	3.32	20	pioO	1.21	6	pioO	0.83	5	pioO	3.8	20
pitA	159.98	2669	pitA	169.78	2996	pitA	71.87	1546	pitA	195.64	3479	pitA	151.23	3263	pitA	194.7	3659
pitB	1.02	17	pitB	1.36	24	pitB	0.37	8	pitB	1.41	25	pitB	1.76	38	pitB	1.54	29
pldA	72.03	697	pldA	83.25	852	pldA	41.36	516	pldA	85.81	885	pldA	76.55	958	pldA	87.06	949
pldB	65.65	747	pldB	91.32	1099	pldB	44.44	652	pldB	91.45	1109	pldB	49.07	722	pldB	69.75	894
plsB	94.51	2548	plsB	105.38	3005	plsB	57.82	2010	plsB	111.95	3217	plsB	98.12	3421	plsB	108.76	3303
plsC	69.08	567	plsC	82.47	716	plsC	41.01	434	plsC	81.84	716	plsC	69.9	742	plsC	83.6	773
plsX	235.39	2804	plsX	257.79	3248	plsX	114.72	1762	plsX	295.99	3758	plsX	278.99	4298	plsX	311.66	4182
pmbA	198.75	2991	pmbA	197.46	3143	pmbA	107.1	2078	pmbA	191.28	3068	pmbA	142.64	2776	pmbA	145.35	2464
pmrD	185.88	552	pmrD	209.8	659	pmrD	132.93	509	pmrD	200.93	636	pmrD	277.56	1066	pmrD	275.02	920
pncA	40.33	288	pncA	47.53	359	pncA	26.29	242	pncA	49.67	378	pncA	41.15	380	pncA	48.11	387
pncB	64.8	867	pncB	81.12	1148	pncB	41.15	710	pncB	95.5	1362	pncB	54.15	937	pncB	78.36	1181
pnp	795.43	19508	pnp	761.07	19742	pnp	402.29	12721	pnp	876.82	22920	pnp	498.44	15809	pnp	584.7	16153
pntA	141.23	2408	pntA	216.64	3907	pntA	124.13	2729	pntA	180.1	3273	pntA	111.47	2458	pntA	151.25	2905
pntB	140.2	2166	pntB	199.14	3254	pntB	95.84	1909	pntB	172.35	2838	pntB	81.83	1635	pntB	118.95	2070
pnuC	10.24	82	pnuC	16.41	139	pnuC	5.81	60	pnuC	11.36	97	pnuC	8.3	86	pnuC	10.53	95
polA	169.46	5253	polA	196.27	6435	polA	118.47	4735	polA	196.25	6484	polA	151.29	6065	polA	162.41	5671
polB	31.77	831	polB	32.71	905	polB	18.86	636	polB	37.12	1035	polB	31.86	1078	polB	31.19	919
potA	48.31	611	potA	62.35	834	potA	30.11	491	potA	79.83	1076	potA	48.43	792	potA	61.56	877
potB	48.1	443	potB	50.41	491	potB	24.59	292	potB	61.84	607	potB	40.72	485	potB	57.36	595
potC	35.17	311	potC	43.09	403	potC	19.47	222	potC	54.64	515	potC	34.98	400	potC	46.99	468
potD	110.52	1287	potD	112.77	1389	potD	72.33	1086	potD	128.99	1601	potD	106.64	1606	potD	131.96	1731
potE	2.18	32	potE	2.06	32	potE	0.9	17	potE	2.62	41	potE	2.53	48	potE	2.96	49
potF	1.7	21	potF	2.29	30	potF	1.19	19	potF	2.43	32	potF	1.87	30	potF	2.44	34
potG	1.82	23	potG	1.65	22	potG	0.68	11	potG	1.34	18	potG	1.47	24	potG	1.13	16
potH	2.64	28	potH	2.58	29	potH	0.66	9	potH	2.48	28	potH	1.82	25	potH	1.25	15
potI	3.29	31	potI	4.02	40	potI	1.65	20	potI	2.49	25	potI	2.3	28	potI	3.11	33
poxA	23.9	260	poxA	22.6	260	poxA	9.55	134	poxA	31.74	368	poxA	32.13	452	poxA	38.36	470
poxB	2.2	42	poxB	2.08	42	poxB	1.7	42	poxB	2.31	47	poxB	2.67	66	poxB	2.04	44
ppa	3533.67	20870	ppa	4354.1	27199	ppa	1761.41	13413	ppa	3961.93	24940	ppa	4007.36	30608	ppa	3830.39	25483
ppc	209.18	6170	ppc	228.22	7120	ppc	146.04	5554	ppc	257.2	8086	ppc	180.96	6903	ppc	181.12	6018
ppdA	1.15	6	ppdA	3.25	18	ppdA	0.89	6	ppdA	5.73	32	ppdA	1.48	10	ppdA	2.37	14
ppdB	3.83	24	ppdB	4.37	29	ppdB	2.72	22	ppdB	4.34	29	ppdB	4.56	37	ppdB	4.53	32
ppdC	6.1	22	ppdC	9.97	38	ppdC	5.17	24	ppdC	12.76	49	ppdC	6.65	31	ppdC	13.06	53
ppdD	1.63	8	ppdD	1.73	9	ppdD	0.79	5	ppdD	1.91	10	ppdD	2.52	16	ppdD	2.9	16
pphA	3.42	25	pphA	6.08	47	pphA	2.23	21	pphA	4.11	32	pphA	5.18	49	pphA	5.35	44
pphB	2.74	20	pphB	5.69	44	pphB	2.02	19	pphB	4.62	36	pphB	5.82	55	pphB	6.56	54
ppiA	111.25	709	ppiA	135.29	912	ppiA	57.08	469	ppiA	146.63	996	ppiA	174.35	1437	ppiA	195.43	1403
ppiB	1086.71	5983	ppiB	1457.78	8489	ppiB	506.01	3592	ppiB	1265.31	7425	ppiB	1628.06	11592	ppiB	1532.78	9506
ppiC	287.26	901	ppiC	302.04	1002	ppiC	97.18	393	ppiC	275.2	920	ppiC	373.49	1515	ppiC	355.21	1255
ppiD	169.39	3527	ppiD	215.83	4753	ppiD	116.18	3119	ppiD	217.06	4817	ppiD	210.12	5658	ppiD	237.23	5564
ppk	107.61	2474	ppk	137.15	3335	ppk	68.04	2017	ppk	131.2	3215	ppk	104.97	3121	ppk	112.25	2907
pppA	16.54	149	pppA	23.82	227	pppA	12.31	143	pppA	23.22	223	pppA	21.29	248	pppA	20.4	207
pps	68.71	1818	pps	60.85	1703	pps	31.54	1076	pps	59.25	1671	pps	39.39	1348	pps	50.43	1503
ppx	55.1	945	ppx	79.11	1435	ppx	45.54	1007	ppx	83.31	1523	ppx	89.36	1982	ppx	87.63	1693
pqiA	19.86	277	pqiA	26.71	394	pqiA	14.96	269	pqiA	28.72	427	pqiA	20.35	367	pqiA	28.9	454
pqiB	30.3	553	pqiB	35.74	690	pqiB	17.21	405	pqiB	36.34	707	pqiB	29.99	708	pqiB	39.54	813
pqqL	1.96	61	pqqL	2.74	90	pqqL	1.12	45	pqqL	3.95	131	pqqL	3.18	128	pqqL	3.74	131
prc	178.94	4078	prc	215.81	5202	prc	100.46	2952	prc	218.27	5302	prc	169.1	4984	prc	209.72	5384
prfA	80.69	972	prfA	98.43	1254	prfA	55.95	869	prfA	136.46	1752	prfA	125.5	1955	prfA	158.6	2152
prfB	293.37	3586	prfB	332.67	4301	prfB	195.17	3076	prfB	343.56	4476	prfB	248.29	3925	prfB	284.98	3924
prfC	131.92	2333	prfC	121.73	2277	prfC	66.14	1508	prfC	147.86	2787	prfC	125.31	2866	prfC	138.8	2765
prfH	1.08	6	prfH	4.41	26	prfH	2.78	20	prfH	4.38	26	prfH	3.05	22	prfH	4.94	31
priA	24.41	597	priA	27.37	708	priA	16.46	519	priA	33.3	868	priA	31.08	983	priA	30.56	842
priB	3090.55	10828	priB	2275.68	8433	priB	1357.44	6132	priB	2717	10146	priB	1423.75	6451	priB	2095.73	8271
priC	7.83	46	priC	10.46	65	priC	6.87	52	priC	14.54	91	priC	15.01	114	priC	13.45	89
prkB	46.09	446	prkB	53.25	545	prkB	29.5	368	prkB	60.5	624	prkB	44.19	553	prkB	49.27	537
prlC	226.77	5153	prlC	154.7	3718	prlC	70.82	2075	prlC	204.75	4959	prlC	92.83	2728	prlC	84.5	2163
prmA	57.19	561	prmA	52.91	549	prmA	33.13	419	prmA	54.8	573	prmA	61.01	774	prmA	81.81	904
prmB	185.69	1927	prmB	217.75	2390	prmB	109.42	1464	prmB	224.85	2487	prmB	230.4	3092	prmB	240.9	2816
prmC	60.48	561	prmC	67.07	658	prmC	40.63	486	prmC	91.94	909	prmC	77.44	929	prmC	105.66	1104
proA	83.6	1166	proA	94.43	1393	proA	52.44	943	proA	96.26	1431	proA	98.79	1782	proA	102.54	1611
proB	103.43	1270	proB	125.89	1635	proB	82.68	1309	proB	133.87	1752	proB	128.59	2042	proB	157.39	2177
proC	54.83	494	proC	59.61	568	proC	41.49	482	proC	61.76	593	proC	44.37	517	proC	44.93	456
proK	0	0	proK	0	0	proK	0.91	1	proK	0	0	proK	0	0	proK	0	0
proL	2.34	2	proL	0	0	proL	0.91	1	proL	0	0	proL	0.9	1	proL	1.04	1
proM	1.17	1	proM	1.1	1	proM	3.62	4	proM	1.1	1	proM	4.51	5	proM	0	0
proP	48.57	812	proP	33.09	585	proP	14.89	321	proP	78.24	1394	proP	25.76	557	proP	23.1	435
proQ	321.82	2502	proQ	459.07	3775	proQ	251.99	2526	proQ	435.29	3607	proQ	465.66	4682	proQ	627.79	5498
proS	259.47	4961	proS	260.35	5265	proS	141.21	3481	proS	290.36	5917	proS	241.36	5968	proS	271.3	5843
proV	706.78	9457	proV	716.71	10143	proV	297.13	5126	proV	674.2	9615	proV	664.93	11506	proV	724.44	10919
proW	220.59	2613	proW	207.36	2598	proW	101.16	1545	proW	280.94	3547	proW	231.28	3543	proW	236.6	3157
proX	614.69	6789	proX	460.63	5381	proX	174.65	2487	proX	569.58	6705	proX	592.72	8466	proX	408.16	5078
proY	20.55	314	proY	29.7	480	proY	15.07	297	proY	34.56	563	proY	17.81	352	proY	25.73	443
prpB	1.51	15	prpB	1.43	15	prpB	1.02	13	prpB	1.51	16	prpB	1.56	20	prpB	1.07	12
prpC	1.38	18	prpC	1.09	15	prpC	0.72	12	prpC	0.87	12	prpC	1.31	22	prpC	1.71	25
prpD	0.74	12	prpD	1.11	19	prpD	0.62	13	prpD	1.39	24	prpD	0.62	13	prpD	0.66	12
prpE	1.38	29	prpE	1.31	29	prpE	0.92	25	prpE	1.7	38	prpE	0.92	25	prpE	1.02	24
prpR	1.13	20	prpR	0.91	17	prpR	1.71	39	prpR	1.22	23	prpR	1.45	33	prpR	1.91	38
prsA	297.13	3133	prsA	355.08	3960	prsA	198.31	2696	prsA	358.33	4027	prsA	301.04	4105	prsA	430.14	5109
psd	111.06	1197	psd	138.52	1579	psd	90.53	1258	psd	165.92	1906	psd	115.51	1610	psd	133.11	1616
psiF	13.72	49	psiF	15.89	60	psiF	8.25	38	psiF	11.83	45	psiF	12.78	59	psiF	14.42	58
pspA	49.05	365	pspA	49.55	390	pspA	32.1	308	pspA	60.4	479	pspA	64.22	618	pspA	50.47	423
pspB	5.59	14	pspB	5.29	14	pspB	2.17	7	pspB	8.25	22	pspB	5.56	18	pspB	10.29	29
pspC	7.24	29	pspC	10.63	45	pspC	5.04	26	pspC	9.84	42	pspC	6.76	35	pspC	7.98	36
pspD	2.02	5	pspD	3.06	8	pspD	5.65	18	pspD	3.04	8	pspD	4.38	14	pspD	4.67	13
pspE	172.11	603	pspE	177.02	656	pspE	84.78	383	pspE	161.21	602	pspE	258	1169	pspE	171.54	677
pspF	14.34	156	pspF	16.51	190	pspF	9.84	138	pspF	19.67	228	pspF	18.13	255	pspF	21.87	268
pssA	194.87	2939	pssA	236.46	3772	pssA	93.49	1818	pssA	255.43	4106	pssA	280.9	5479	pssA	346.75	5891
pstA	15.74	156	pstA	14.69	154	pstA	5.95	76	pstA	17.8	188	pstA	13.5	173	pstA	13.71	153
pstB	29.04	250	pstB	28.22	257	pstB	24.96	277	pstB	34.44	316	pstB	31.17	347	pstB	33.62	326
pstC	5.53	59	pstC	6.82	77	pstC	2.61	36	pstC	10.02	114	pstC	9.2	127	pstC	8.73	105
pstS	6.39	74	pstS	8.25	101	pstS	3.28	49	pstS	10.13	125	pstS	8.28	124	pstS	8.59	112
pta	245.79	5864	pta	339.34	8563	pta	204.71	6297	pta	307.1	7809	pta	211.42	6523	pta	344.6	9261
pth	25.36	165	pth	33.42	230	pth	18.6	156	pth	35.9	249	pth	28.28	238	pth	29.88	219
ptr	71.73	2305	ptr	81.56	2772	ptr	31.18	1292	ptr	77.76	2663	ptr	62.78	2609	ptr	59.73	2162
ptrB	14.26	327	ptrB	17.57	426	ptrB	9.47	280	ptrB	19.36	473	ptrB	14.17	420	ptrB	17.7	457
ptsA	5.89	164	ptsA	9.65	284	ptsA	6.08	218	ptsA	9.1	270	ptsA	7.11	256	ptsA	7.34	230
ptsG	634.56	10121	ptsG	1055.5	17806	ptsG	517.2	10636	ptsG	457.71	7781	ptsG	420.08	8665	ptsG	828.71	14889
ptsH	1282.76	3681	ptsH	1622	4923	ptsH	940.03	3478	ptsH	1248.31	3818	ptsH	1260.27	4677	ptsH	1670.87	5401
ptsI	1162.98	22352	ptsI	1568.54	31886	ptsI	745.46	18473	ptsI	977.54	20025	ptsI	906.79	22539	ptsI	1467.86	31779
ptsN	152.95	837	ptsN	157.74	913	ptsN	93.83	662	ptsN	174.19	1016	ptsN	139.18	985	ptsN	160.28	988
ptsP	158.21	3954	ptsP	198.08	5236	ptsP	104.49	3367	ptsP	199.27	5308	ptsP	142.2	4596	ptsP	169.19	4763
purA	502.21	7256	purA	511.14	7811	purA	275.33	5129	purA	555.93	8561	purA	346.59	6476	purA	478.4	7786
purB	48.4	738	purB	66.9	1079	purB	40.59	798	purB	63.93	1039	purB	45.79	903	purB	68.7	1180
purC	16.62	132	purC	25.48	214	purC	11.82	121	purC	22.33	189	purC	17.04	175	purC	23.7	212
purD	8.71	125	purD	11.99	182	purD	9.46	175	purD	14.26	218	purD	15.25	283	purD	15.96	258
purE	10.05	57	purE	10.67	64	purE	4.92	36	purE	17.7	107	purE	15.68	115	purE	18.94	121
purF	22.86	386	purF	25.65	458	purF	12.68	276	purF	26.01	468	purF	22.07	482	purF	24.82	472
purH	6.96	123	purH	8.87	166	purH	5.35	122	purH	11.67	220	purH	7.17	164	purH	10.14	202
purK	7.74	92	purK	9.63	121	purK	7.38	113	purK	15.48	196	purK	12.63	194	purK	14.8	198
purL	11.59	501	purL	10.76	492	purL	6.71	374	purL	13.49	622	purL	9.71	543	purL	12.93	630
purM	8.32	96	purM	12.86	157	purM	6.11	91	purM	12.84	158	purM	9.24	138	purM	11.76	153
purN	33.06	235	purN	35.12	264	purN	18.99	174	purN	37.75	286	purN	31.88	293	purN	41.34	331
purR	78.08	891	purR	75.31	909	purR	39.76	585	purR	96.19	1170	purR	114.72	1693	purR	138.94	1786
purT	2.75	36	purT	4.04	56	purT	2.48	42	purT	3.51	49	purT	2.83	48	purT	4.06	60
purU	72.1	676	purU	102.45	1016	purU	42.27	511	purU	116.27	1162	purU	104.49	1267	purU	158.68	1676
putA	408.23	17994	putA	489.26	22810	putA	278.96	15854	putA	400.97	18838	putA	335.59	19130	putA	315.7	15675
putP	58.99	990	putP	107.42	1907	putP	68.48	1482	putP	59.03	1056	putP	41.37	898	putP	60.77	1149
puuA	8.68	137	puuA	9.46	158	puuA	5.36	109	puuA	8.86	149	puuA	11.91	243	puuA	11.02	196
puuB	1.68	24	puuB	1.06	16	puuB	0.38	7	puuB	2.17	33	puuB	1.47	27	puuB	1.74	28
puuC	0.79	13	puuC	1.2	21	puuC	0.89	19	puuC	1.87	33	puuC	2.29	49	puuC	1.18	22
puuD	3.53	30	puuD	5.67	51	puuD	4.19	46	puuD	6.29	57	puuD	6.82	75	puuD	7.93	76
puuE	1.63	23	puuE	1.14	17	puuE	0.99	18	puuE	2.07	31	puuE	2.09	38	puuE	1.26	20
puuP	5.51	85	puuP	6.26	102	puuP	2.72	54	puuP	4.26	70	puuP	5.32	106	puuP	6.91	120
puuR	16.11	100	puuR	19.04	125	puuR	9.87	79	puuR	15.42	102	puuR	15.95	128	puuR	20.03	140
pykA	542.19	8702	pykA	523.57	8888	pykA	249.98	5173	pykA	497.36	8508	pykA	382.63	7942	pykA	377.06	6817
pykF	396.79	6236	pykF	480.91	7994	pykF	225.13	4562	pykF	541.11	9064	pykF	463.18	9414	pykF	611.86	10832
pyrB	4.13	43	pyrB	8.63	95	pyrB	5.14	69	pyrB	8.29	92	pyrB	6.46	87	pyrB	6.74	79
pyrC	12.19	142	pyrC	18.43	227	pyrC	13.19	198	pyrC	21.59	268	pyrC	15.94	240	pyrC	18.52	243
pyrD	22.23	250	pyrD	23.04	274	pyrD	8.9	129	pyrD	33.46	401	pyrD	37	538	pyrD	45.39	575
pyrE	8.12	58	pyrE	11.39	86	pyrE	5.65	52	pyrE	10.77	82	pyrE	8.66	80	pyrE	11.94	96
pyrF	41.06	337	pyrF	45.04	391	pyrF	16.16	171	pyrF	56.92	498	pyrF	37.3	396	pyrF	40.88	378
pyrG	288	5247	pyrG	323.88	6241	pyrG	144.83	3402	pyrG	359.51	6981	pyrG	256.78	6050	pyrG	303.91	6237
pyrH	139.07	1123	pyrH	169.77	1450	pyrH	93.36	972	pyrH	164.06	1412	pyrH	102.75	1073	pyrH	172.27	1567
pyrI	8.76	45	pyrI	8.83	48	pyrI	6.34	42	pyrI	11.87	65	pyrI	12.04	80	pyrI	15.2	88
pyrL	0	0	pyrL	0.63	1	pyrL	1.55	3	pyrL	0	0	pyrL	4.12	8	pyrL	0.59	1
qor	31.71	347	qor	32.91	381	qor	23.6	333	qor	39.69	463	qor	41.83	592	qor	35.69	440
qseB	5.72	42	qseB	5.92	46	qseB	4.01	38	qseB	6.26	49	qseB	9.06	86	qseB	6.89	57
qseC	12.92	194	qseC	12.66	201	qseC	6.1	118	qseC	12.43	199	qseC	14.68	285	qseC	15.14	256
queA	57.84	689	queA	78.65	991	queA	46.03	707	queA	96.33	1223	queA	85.75	1321	queA	104.63	1404
racC	0	0	racC	0	0	racC	0	0	racC	0	0	racC	0	0	racC	0	0
racR	0	0	racR	0	0	racR	0	0	racR	0	0	racR	0	0	racR	0	0
radA	47.59	732	radA	58.14	946	radA	33.63	667	radA	58.37	957	radA	44.44	884	radA	46.69	809
rarA	1.01	9	rarA	0.42	4	rarA	0.26	3	rarA	0.74	7	rarA	0.52	6	rarA	0.7	7
rarD	25.33	251	rarD	28.53	299	rarD	14.32	183	rarD	31.05	328	rarD	32.22	413	rarD	37.44	418
rbbA	20.18	614	rbbA	24.76	797	rbbA	13.58	533	rbbA	36.75	1192	rbbA	29.91	1177	rbbA	26.37	904
rbfA	190.55	852	rbfA	201.73	954	rbfA	99.05	571	rbfA	217.6	1037	rbfA	187.81	1086	rbfA	243.22	1225
rbn	90.63	880	rbn	136.9	1406	rbn	79.56	996	rbn	113.05	1170	rbn	88.32	1109	rbn	115.65	1265
rbsA	253.31	4243	rbsA	414.75	7348	rbsA	230.03	4968	rbsA	313.22	5592	rbsA	459.83	9961	rbsA	760.53	14350
rbsB	557.61	5526	rbsB	618.98	6488	rbsB	335.51	4287	rbsB	503.57	5319	rbsB	467.84	5996	rbsB	588.9	6574
rbsC	165.3	1776	rbsC	302.71	3440	rbsC	217.93	3019	rbsC	217.35	2489	rbsC	211.8	2943	rbsC	371.98	4502
rbsD	2814.12	13146	rbsD	3151.63	15572	rbsD	1705.6	10273	rbsD	2113.47	10523	rbsD	3556.67	21487	rbsD	3692.99	19433
rbsK	136.31	1410	rbsK	222.47	2434	rbsK	145.01	1934	rbsK	173.52	1913	rbsK	168.27	2251	rbsK	275.32	3208
rbsR	56.41	623	rbsR	88.86	1038	rbsR	38.97	555	rbsR	74.08	872	rbsR	83.45	1192	rbsR	122.42	1523
rcsA	33.72	234	rcsA	45.5	334	rcsA	14.53	130	rcsA	40.83	302	rcsA	30.42	273	rcsA	47.71	373
rcsB	557.4	4036	rcsB	572.83	4387	rcsB	184.24	1720	rcsB	654.62	5052	rcsB	720.84	6750	rcsB	748.13	6102
rcsD	71.48	2125	rcsD	83.54	2627	rcsD	42.63	1634	rcsD	93.7	2969	rcsD	97.53	3750	rcsD	99.19	3322
rcsF	28.42	128	rcsF	39.04	186	rcsF	31.51	183	rcsF	45.41	218	rcsF	38.62	225	rcsF	47.69	242
rdgC	50.08	508	rdgC	61.98	665	rdgC	22.86	299	rdgC	63.64	688	rdgC	85.91	1127	rdgC	100.12	1144
rdlA	0	0	rdlA	0	0	rdlA	0	0	rdlA	1.26	1	rdlA	0	0	rdlA	0	0
rdlB	0	0	rdlB	0	0	rdlB	0	0	rdlB	0	0	rdlB	0	0	rdlB	0	0
rdlC	0	0	rdlC	0	0	rdlC	0	0	rdlC	0	0	rdlC	1.02	1	rdlC	0	0
rdlD	0	0	rdlD	0	0	rdlD	0	0	rdlD	0	0	rdlD	0	0	rdlD	0	0
recA	403.99	4772	recA	404.29	5051	recA	222.52	3389	recA	489.68	6165	recA	525.6	8029	recA	472.43	6286
recB	50.9	2006	recB	53.19	2217	recB	25.02	1271	recB	63.69	2675	recB	41.05	2092	recB	39.29	1744
recC	73.04	2737	recC	91.51	3627	recC	45.25	2186	recC	84.68	3382	recC	52.31	2535	recC	65.29	2756
recD	39.02	793	recD	30.29	651	recD	15.5	406	recD	46.03	997	recD	32.72	860	recD	31.1	712
recE	0	0	recE	0	0	recE	0	0	recE	0	0	recE	0	0	recE	0	0
recF	41.86	500	recF	44.56	563	recF	31.23	481	recF	71.16	906	recF	56.7	876	recF	58.19	783
recG	44.26	1025	recG	50.3	1232	recG	30.48	910	recG	59.23	1462	recG	52.42	1570	recG	51.29	1338
recJ	104.01	2006	recJ	102.06	2082	recJ	59.36	1476	recJ	142.1	2921	recJ	94.66	2361	recJ	96.48	2096
recN	51.07	944	recN	46.03	900	recN	24.63	587	recN	54.97	1083	recN	49.86	1192	recN	43.99	916
recO	43.78	355	recO	49.67	426	recO	30.51	319	recO	70.01	605	recO	62.08	651	recO	78.94	721
recQ	31.84	648	recQ	35.91	773	recQ	26.52	696	recQ	43.51	944	recQ	37.42	985	recQ	46.01	1055
recR	137.98	930	recR	120.91	862	recR	91.13	792	recR	143.1	1028	recR	111.51	972	recR	116.17	882
recT	0	0	recT	0	0	recT	0	0	recT	0	0	recT	0	0	recT	0	0
recX	17.41	97	recX	19.51	115	recX	7.1	51	recX	16	95	recX	14.02	101	recX	16.89	106
relA	188.71	4691	relA	244.55	6430	relA	128.64	4123	relA	213.43	5655	relA	166.73	5360	relA	206.88	5793
relB	37.09	99	relB	45.69	129	relB	9.88	34	relB	48.15	137	relB	33.31	115	relB	39.91	120
[truncated: 2,437 more rows]

## Sheet: WT vs WT + PF FC
Name	Log₂ fold change	Fold change	P-value	FDR p-value
insE_1	-8.13	-280.24	0.00101	0.0059
insD_1	-7.57	-189.4	0.00311	0.02
valY	-7.29	-156.12	0.00489	0.02
ompF	-6.67	-101.97	1.96e-07	2.84e-06
insF_1	-6.66	-101.24	0.00682	0.03
insD_6	-6.27	-76.98	0.01	0.05
insD_9	-6.27	-76.98	0.01	0.05
yghG	-5.82	-56.65	1.53e-08	2.84e-07
ypjK	-4.81	-28.12	0.06	0.16
valZ	-4.45	-21.8	0.09	0.22
proM	-4.28	-19.4	0.09	0.22
flhD	-4.24	-18.94	1.36e-47	2.08e-45
lysY	-4.23	-18.79	0.11	NaN
ybbD	-4.22	-18.67	0.09	0.22
ymgH	-3.98	-15.74	0.11	NaN
lysW	-3.98	-15.73	0.11	NaN
insB_2	-3.81	-14.04	0.14	NaN
nmpC	-3.77	-13.63	2.6e-28	2.02e-26
yghJ	-3.65	-12.59	5.74e-58	1.53e-55
insH_12	-3.55	-11.72	0.000971	0.00571
yedM	-3.52	-11.44	1.5e-08	2.8e-07
insH_2	-3.34	-10.15	3.28e-12	9.46e-11
valT	-3.32	-9.98	0.2	NaN
flhC	-3.31	-9.94	7.01e-32	6.97e-30
proL	-3.3	-9.87	0.19	NaN
yidD	-3.29	-9.78	2.2e-30	1.96e-28
essD	-3.2	-9.16	0.00137	0.00772
yedN	-3.09	-8.54	6.21e-07	8.34e-06
fimZ	-3.06	-8.34	0.05	0.14
fliK	-2.97	-7.82	1.84e-21	1.06e-19
lysT	-2.94	-7.65	0.04	0.12
priB	-2.93	-7.62	5.73e-11	1.44e-09
fliE	-2.93	-7.6	4.5e-16	1.91e-14
lamB	-2.9	-7.45	0.02	0.07
ybdZ	-2.87	-7.32	0.27	NaN
intG	-2.87	-7.31	1.21e-25	8.47e-24
insD_11	-2.87	-7.31	0.000884	0.0053
Y75_p4288	-2.79	-6.94	0.28	NaN
ybbV	-2.79	-6.94	0.29	NaN
yddK	-2.79	-6.94	0.29	NaN
caiB	-2.79	-6.91	1.14e-14	4.01e-13
glnX	-2.79	-6.91	0.00484	0.02
insH_6	-2.7	-6.5	0.00894	0.04
rpsF	-2.66	-6.32	3.33e-10	7.61e-09
hybA	-2.64	-6.22	2.63e-22	1.58e-20
yghF	-2.63	-6.19	2.05e-06	2.49e-05
metT	-2.63	-6.18	0.0044	0.02
ycdU	-2.6	-6.05	0.01	0.05
yaiS	-2.59	-6.02	0.09	0.22
fliI	-2.58	-5.99	1.17e-14	4.1e-13
nrdD	-2.53	-5.79	1.76e-24	1.17e-22
rnpA	-2.53	-5.77	9.49e-23	6.06e-21
malP	-2.5	-5.66	0.03	0.09
ilvM	-2.49	-5.63	4.28e-06	4.81e-05
rpsH	-2.48	-5.6	4.27e-07	5.88e-06
metU	-2.48	-5.57	0.01	0.04
malM	-2.46	-5.49	9.68e-09	1.83e-07
narK	-2.42	-5.36	1.65e-05	0.00016
fliH	-2.39	-5.24	9.43e-14	2.99e-12
tdcD	-2.38	-5.21	3.12e-08	5.38e-07
cspB	-2.37	-5.18	6.53e-13	1.95e-11
ypjB	-2.36	-5.12	0.006	0.03
yhjH	-2.35	-5.12	3.9e-10	8.87e-09
nupC	-2.35	-5.1	1.08e-11	2.98e-10
hybB	-2.33	-5.03	1.54e-15	6.04e-14
fadL	-2.3	-4.92	5.45e-21	3.06e-19
pppA	-2.3	-4.92	9.01e-11	2.24e-09
fliJ	-2.29	-4.9	1.68e-19	8.33e-18
rplF	-2.28	-4.86	2.2e-08	3.92e-07
malF	-2.25	-4.77	1.69e-07	2.5e-06
rplD	-2.24	-4.71	0.000429	0.00285
fliD	-2.22	-4.67	4.18e-12	1.19e-10
obgE	-2.21	-4.64	5.2e-15	1.91e-13
fliF	-2.2	-4.6	2.2e-08	3.92e-07
cstA	-2.19	-4.56	4.24e-10	9.54e-09
ebgA	-2.19	-4.56	4.94e-14	1.59e-12
rpsR	-2.18	-4.54	1.75e-14	5.93e-13
livH	-2.16	-4.47	5.65e-06	6.16e-05
tdcB	-2.16	-4.46	1.41e-06	1.77e-05
ymcE	-2.15	-4.45	0.000189	0.00136
rplB	-2.15	-4.44	0.000987	0.00579
lysZ	-2.13	-4.39	0.15	0.32
sdaC	-2.11	-4.31	2.14e-06	2.57e-05
rpsS	-2.1	-4.29	1.46e-06	1.83e-05
ygjI	-2.1	-4.28	9.65e-11	2.38e-09
rplW	-2.07	-4.21	2.14e-06	2.57e-05
rplR	-2.04	-4.1	4.09e-06	4.62e-05
rpsD	-2.02	-4.07	0.000769	0.00471
rpsE	-2.02	-4.07	0.000862	0.00518
malQ	-2.02	-4.05	1.84e-07	2.69e-06
ymfA	-2.02	-4.05	0.02	0.07
glnU	-2.02	-4.04	5.2e-05	0.00045
fusA	-2.01	-4.04	0.13	0.29
argY	-2.01	-4.03	0.03	0.09
valX	-2.01	-4.02	1.8e-07	2.65e-06
insH_11	-2	-4	0.46	NaN
proK	-2	-4	0.46	NaN
rybB	-2	-4	0.46	NaN
insH_5	-2	-4	0.46	NaN
ynaE	-2	-4	0.46	NaN
sokB	-2	-4	0.46	NaN
yddJ	-2	-4	0.46	NaN
ynfO	-2	-4	0.46	NaN
ynfN	-2	-4	0.46	NaN
insD_5	-2	-4	0.46	NaN
yfdO	-2	-4	0.46	NaN
yhiK	-2	-4	0.46	NaN
ompA	-2	-3.99	0.05	0.15
sdaB	-1.98	-3.95	7.17e-11	1.79e-09
yagU	-1.96	-3.9	2.37e-11	6.13e-10
cspF	-1.93	-3.81	1.44e-07	2.19e-06
insH_4	-1.93	-3.8	0.07	0.17
thrT	-1.93	-3.8	0.06	0.16
ygjO	-1.92	-3.79	1.72e-14	5.87e-13
rplV	-1.92	-3.79	1.46e-05	0.000142
rplC	-1.92	-3.79	0.00169	0.00914
rpsN	-1.92	-3.78	2.8e-05	0.000258
ygiQ	-1.92	-3.78	5.41e-10	1.19e-08
rplE	-1.89	-3.71	0.00179	0.00959
sufI	-1.87	-3.65	1.15e-08	2.14e-07
caiA	-1.87	-3.65	2.89e-07	4.13e-06
pyrL	-1.86	-3.63	0.25	NaN
yjfJ	-1.85	-3.62	0.03	0.09
fliG	-1.85	-3.61	2.61e-08	4.61e-07
cydB	-1.84	-3.59	1.97e-09	4.08e-08
setC	-1.84	-3.58	0.03	0.08
rpoA	-1.84	-3.58	0.15	0.32
hokA	-1.83	-3.57	0.24	NaN
ybcS	-1.83	-3.57	9.53e-10	2.05e-08
rpsK	-1.83	-3.56	3.16e-06	3.66e-05
mppA	-1.83	-3.55	2.79e-11	7.18e-10
yegQ	-1.82	-3.53	4.23e-10	9.54e-09
rpoB	-1.81	-3.52	0.11	0.26
yibK	-1.81	-3.51	7.16e-08	1.14e-06
atpD	-1.81	-3.51	0.00454	0.02
rplO	-1.81	-3.5	0.0035	0.02
gspC	-1.81	-3.49	0.00495	0.02
insD_4	-1.8	-3.49	0.02	0.07
leuV	-1.8	-3.49	0.06	0.16
nusA	-1.79	-3.45	1.65e-14	5.71e-13
cspG	-1.78	-3.44	1.85e-06	2.27e-05
atpH	-1.78	-3.44	3.2e-11	8.2e-10
allD	-1.78	-3.43	0.03	0.1
manX	-1.78	-3.43	6.41e-08	1.05e-06
nrdG	-1.77	-3.41	6.19e-07	8.34e-06
insB_4	-1.76	-3.39	2.64e-10	6.17e-09
yqcB	-1.76	-3.39	8.01e-07	1.05e-05
insD_2	-1.76	-3.38	0.00279	0.01
ygjJ	-1.74	-3.34	0.00102	0.00593
rpiB	-1.73	-3.32	7.65e-05	0.000627
rplI	-1.72	-3.31	1.57e-07	2.35e-06
yeaI	-1.72	-3.3	0.04	0.11
ackA	-1.72	-3.3	2.8e-08	4.87e-07
pheS	-1.72	-3.3	7.39e-12	2.05e-10
rplQ	-1.72	-3.29	2.81e-05	0.000259
rpsG	-1.72	-3.29	6.79e-06	7.28e-05
rpsC	-1.7	-3.25	0.14	0.31
potA	-1.7	-3.24	3.7e-09	7.49e-08
fliS	-1.7	-3.24	2.72e-10	6.33e-09
yebN	-1.69	-3.23	4.1e-08	6.93e-07
fixX	-1.69	-3.23	0.17	0.35
yhiR	-1.69	-3.22	3.46e-12	9.92e-11
yjcZ	-1.69	-3.22	8.05e-08	1.26e-06
ydiT	-1.68	-3.19	0.08	0.2
yaiV	-1.66	-3.16	0.01	0.05
ptsG	-1.66	-3.16	0.00615	0.03
yzgL	-1.66	-3.15	3.71e-06	4.23e-05
yojL	-1.66	-3.15	4.33e-09	8.69e-08
malK	-1.64	-3.12	0.19	0.38
cyoB	-1.64	-3.12	0.00585	0.03
ygeO	-1.64	-3.11	0.04	0.12
yjfY	-1.63	-3.1	0.22	0.41
rplP	-1.63	-3.1	0.00811	0.03
ygfF	-1.63	-3.09	3.27e-06	3.77e-05
rpsM	-1.63	-3.09	3.21e-05	0.000291
malS	-1.62	-3.08	0.000161	0.00119
sstT	-1.62	-3.07	5.06e-08	8.46e-07
narW	-1.61	-3.06	0.05	0.14
atpG	-1.61	-3.05	1.46e-05	0.000142
glpF	-1.61	-3.04	0.000126	0.000955
nuoH	-1.61	-3.04	0.00036	0.00246
mtlA	-1.6	-3.04	4.66e-11	1.19e-09
nuoI	-1.6	-3.04	3.84e-07	5.35e-06
yhjC	-1.6	-3.03	9.31e-06	9.62e-05
trpE	-1.6	-3.02	1.76e-07	2.6e-06
iscR	-1.59	-3.02	4.75e-08	7.96e-07
ybiN	-1.59	-3.01	2.89e-07	4.13e-06
fruK	-1.59	-3.01	1.17e-09	2.47e-08
rho	-1.59	-3.01	7.52e-10	1.62e-08
hisC	-1.58	-2.99	7e-10	1.52e-08
hybO	-1.58	-2.98	1.47e-10	3.57e-09
fucI	-1.58	-2.98	2.06e-09	4.24e-08
yjhQ	-1.58	-2.98	2.99e-06	3.46e-05
nuoF	-1.57	-2.97	8.93e-05	0.000719
malG	-1.57	-2.97	0.000214	0.00153
tyrV	-1.57	-2.96	0.12	0.27
sugE	-1.56	-2.95	7.25e-09	1.42e-07
trmU	-1.56	-2.95	1.13e-09	2.41e-08
gpp	-1.55	-2.94	2.4e-06	2.86e-05
yjdA	-1.55	-2.94	4.92e-10	1.1e-08
ileU	-1.55	-2.94	0.11	0.27
leuX	-1.55	-2.93	0.36	NaN
rpmD	-1.55	-2.93	3.78e-05	0.000338
yhiN	-1.55	-2.93	2.42e-10	5.69e-09
rpsL	-1.54	-2.91	0.000106	0.000833
adhP	-1.54	-2.9	1.07e-06	1.4e-05
treC	-1.54	-2.9	0.00915	0.04
ydgI	-1.53	-2.9	3.86e-08	6.55e-07
yhjV	-1.53	-2.89	8.47e-06	8.87e-05
nuoC	-1.53	-2.88	0.01	0.04
cspA	-1.52	-2.88	0.24	0.43
uhpA	-1.52	-2.87	1.75e-08	3.18e-07
rpsJ	-1.52	-2.86	0.000848	0.00511
yjhP	-1.52	-2.86	1.06e-05	0.000109
insB_1	-1.51	-2.86	0.00546	0.02
ydiY	-1.51	-2.85	1.45e-07	2.19e-06
nusB	-1.5	-2.83	1e-06	1.31e-05
yfeW	-1.5	-2.83	7.5e-05	0.000618
pnp	-1.49	-2.81	0.01	0.05
nrfF	-1.49	-2.81	0.1	0.24
malE	-1.49	-2.81	0.22	0.42
iscS	-1.49	-2.81	7.19e-08	1.14e-06
hscB	-1.49	-2.81	6.79e-08	1.1e-06
ebgC	-1.48	-2.79	1.54e-06	1.9e-05
gntU	-1.48	-2.79	9.65e-09	1.83e-07
insL_3	-1.47	-2.77	3.02e-08	5.23e-07
potB	-1.47	-2.77	2.79e-08	4.87e-07
glyQ	-1.47	-2.77	2.12e-10	5.07e-09
treA	-1.47	-2.76	2.07e-06	2.51e-05
ybfP	-1.47	-2.76	0.003	0.01
ssuC	-1.46	-2.75	0.06	0.16
yoaI	-1.46	-2.75	0.37	NaN
spf	-1.46	-2.75	0.37	NaN
aer	-1.45	-2.74	4.78e-05	0.000417
secY	-1.45	-2.74	0.26	0.46
ykgG	-1.44	-2.72	6.51e-05	0.000551
cspH	-1.44	-2.72	0.05	0.13
yqiA	-1.44	-2.71	1.42e-07	2.17e-06
dppB	-1.43	-2.7	0.000128	0.000967
hscC	-1.43	-2.69	2.98e-06	3.46e-05
yhbE	-1.42	-2.68	1.18e-07	1.83e-06
yjgZ	-1.42	-2.68	0.13	0.3
yjiL	-1.42	-2.67	0.02	0.06
rpoC	-1.42	-2.67	0.25	0.45
rplX	-1.41	-2.66	0.000414	0.00279
yjbI	-1.41	-2.66	1.44e-05	0.000141
prfB	-1.41	-2.65	6.93e-10	1.51e-08
ydjK	-1.41	-2.65	1.69e-05	0.000163
atpI	-1.41	-2.65	5.44e-05	0.000467
deaD	-1.41	-2.65	5.3e-06	5.81e-05
fliT	-1.4	-2.65	2.13e-05	0.0002
adhE	-1.4	-2.64	4.67e-05	0.00041
yciX	-1.4	-2.64	4.34e-06	4.87e-05
frdA	-1.4	-2.64	4.3e-10	9.63e-09
tdcC	-1.4	-2.64	7.64e-05	0.000627
ymcB	-1.4	-2.64	0.03	0.11
blc	-1.4	-2.63	6.62e-05	0.000558
yccW	-1.39	-2.62	3.04e-05	0.000277
rpmC	-1.38	-2.61	0.00116	0.00667
insC_7	-1.38	-2.6	0.13	0.3
pta	-1.38	-2.6	0.00222	0.01
tdcA	-1.38	-2.6	3.75e-06	4.27e-05
cysE	-1.38	-2.6	4.16e-09	8.38e-08
astA	-1.37	-2.59	3.04e-05	0.000277
hepA	-1.37	-2.59	1.34e-06	1.69e-05
dppA	-1.37	-2.59	7.01e-05	0.000586
yjiM	-1.36	-2.56	0.000215	0.00153
flxA	-1.36	-2.56	0.11	0.27
rimI	-1.36	-2.56	3.47e-06	3.98e-05
rnt	-1.36	-2.56	0.000412	0.00278
serT	-1.36	-2.56	0.16	0.34
ycaO	-1.35	-2.56	3.8e-07	5.32e-06
yedE	-1.35	-2.55	5.9e-07	7.99e-06
yneK	-1.35	-2.55	0.29	0.49
ybfM	-1.35	-2.54	0.000118	0.00091
znuB	-1.34	-2.54	0.000101	0.000797
nuoJ	-1.34	-2.53	3.21e-08	5.48e-07
mglA	-1.34	-2.53	0.000426	0.00284
ydcV	-1.34	-2.53	0.04	0.11
ribE	-1.34	-2.53	9.86e-05	0.00078
der	-1.34	-2.52	8.98e-05	0.000722
yobD	-1.33	-2.52	0.000623	0.00396
usg	-1.33	-2.52	6.24e-06	6.72e-05
ycdI	-1.33	-2.51	0.12	0.27
proC	-1.32	-2.5	2.66e-08	4.66e-07
yjhD	-1.32	-2.5	0.04	0.11
yfeU	-1.32	-2.5	9.29e-05	0.000742
envR	-1.32	-2.5	0.03	0.1
deoA	-1.32	-2.5	1.26e-06	1.6e-05
yhaM	-1.32	-2.5	4.41e-05	0.000389
ykfH	-1.32	-2.5	0.12	0.28
nuoE	-1.32	-2.49	3.86e-08	6.55e-07
fruA	-1.31	-2.49	5.65e-08	9.36e-07
secG	-1.31	-2.49	0.00357	0.02
leuC	-1.31	-2.48	8.71e-07	1.14e-05
rplN	-1.31	-2.48	0.00081	0.00491
chbC	-1.31	-2.48	9.18e-06	9.5e-05
parE	-1.31	-2.48	5.86e-08	9.68e-07
holC	-1.31	-2.47	6.57e-06	7.06e-05
fdoG	-1.3	-2.47	0.26	0.45
yegD	-1.3	-2.47	6.15e-08	1.01e-06
tap	-1.3	-2.47	0.00225	0.01
yiaM	-1.3	-2.46	0.28	0.48
rzpD	-1.3	-2.46	0.02	0.07
yggU	-1.3	-2.46	3.32e-06	3.81e-05
flgG	-1.3	-2.46	0.00345	0.02
pdhR	-1.3	-2.46	3.98e-07	5.52e-06
frwC	-1.3	-2.46	0.01	0.05
metG	-1.3	-2.46	3.22e-07	4.55e-06
ybcY	-1.3	-2.46	0.01	0.05
ileV	-1.29	-2.45	0.3	0.5
ycdN	-1.29	-2.45	0.00429	0.02
yjfI	-1.29	-2.45	0.19	0.38
uhpB	-1.29	-2.44	5.74e-06	6.23e-05
thiL	-1.29	-2.44	6.97e-08	1.12e-06
purA	-1.28	-2.43	0.00247	0.01
flgF	-1.28	-2.43	1.14e-06	1.48e-05
thrL	-1.28	-2.43	0.24	0.44
insJ	-1.28	-2.43	0.000188	0.00136
napD	-1.28	-2.42	0.17	0.35
hisH	-1.27	-2.42	3.88e-06	4.4e-05
ycgR	-1.27	-2.42	1.89e-05	0.000181
srmB	-1.27	-2.42	2.4e-06	2.86e-05
leuB	-1.27	-2.41	9.62e-05	0.000764
tbpA	-1.27	-2.41	5.59e-05	0.000477
purH	-1.27	-2.41	0.000135	0.00102
tdcE	-1.27	-2.41	1.2e-05	0.000121
nuoM	-1.27	-2.41	0.00273	0.01
yfdI	-1.27	-2.4	0.000259	0.00182
insA_6	-1.26	-2.4	0.25	0.44
hisB	-1.26	-2.4	1.6e-07	2.38e-06
rhlB	-1.26	-2.39	0.000183	0.00133
yecR	-1.25	-2.39	4.18e-07	5.79e-06
flgE	-1.25	-2.38	0.03	0.1
sucB	-1.25	-2.38	0.00279	0.01
nuoL	-1.25	-2.37	0.0017	0.00919
rne	-1.25	-2.37	0.00247	0.01
yggR	-1.24	-2.37	0.03	0.1
yhbC	-1.24	-2.37	1.15e-06	1.49e-05
argK	-1.24	-2.36	0.04	0.13
treB	-1.24	-2.36	0.32	0.53
trg	-1.24	-2.36	0.00195	0.01
tadA	-1.24	-2.36	1.57e-06	1.94e-05
nuoA	-1.23	-2.35	7.81e-07	1.03e-05
flgK	-1.23	-2.35	0.000185	0.00134
spoT	-1.23	-2.35	1.78e-08	3.22e-07
ilvN	-1.23	-2.35	5.5e-05	0.00047
uxaC	-1.23	-2.35	0.000527	0.00342
recR	-1.23	-2.35	0.000123	0.000932
accB	-1.23	-2.34	5.06e-07	6.88e-06
hslR	-1.23	-2.34	0.000546	0.00352
insK	-1.23	-2.34	0.000811	0.00491
yfdR	-1.23	-2.34	0.17	0.35
tar	-1.22	-2.34	0.000314	0.00217
yfhL	-1.22	-2.33	0.03	0.1
yheL	-1.22	-2.32	8.27e-05	0.000672
afuB	-1.21	-2.32	0.14	0.31
rhaD	-1.21	-2.32	0.02	0.06
purM	-1.21	-2.32	0.000122	0.000931
ykfF	-1.2	-2.3	0.07	0.19
glpX	-1.2	-2.3	1.4e-07	2.14e-06
atpB	-1.2	-2.3	0.00317	0.02
ygdH	-1.2	-2.29	1.23e-07	1.89e-06
sdhB	-1.19	-2.29	0.0097	0.04
appY	-1.19	-2.28	0.03	0.09
pyrF	-1.19	-2.28	0.000424	0.00283
yhbG	-1.19	-2.28	9.08e-05	0.000727
ydiJ	-1.18	-2.27	0.000271	0.00189
ycjD	-1.18	-2.27	0.03	0.09
rsmB	-1.18	-2.27	9.12e-06	9.46e-05
deoB	-1.18	-2.27	0.00351	0.02
trpB	-1.18	-2.27	5.33e-06	5.82e-05
argZ	-1.18	-2.27	0.18	0.36
atpA	-1.18	-2.26	0.32	0.52
uraA	-1.18	-2.26	0.000184	0.00133
hsdR	-1.18	-2.26	4.28e-07	5.88e-06
aceF	-1.17	-2.26	0.02	0.07
dfp	-1.17	-2.26	3.68e-07	5.18e-06
yeaS	-1.17	-2.25	0.00144	0.00798
tyrU	-1.17	-2.25	0.16	0.33
hybC	-1.17	-2.25	7.77e-07	1.03e-05
folK	-1.17	-2.25	0.0014	0.00784
murP	-1.17	-2.25	0.000481	0.00316
infB	-1.17	-2.24	0.04	0.12
yibQ	-1.17	-2.24	6.12e-06	6.61e-05
rsxB	-1.16	-2.24	0.00156	0.00854
yihG	-1.16	-2.24	0.000709	0.00441
nuoG	-1.16	-2.24	0.3	0.5
ybaS	-1.16	-2.24	0.04	0.11
yqgC	-1.16	-2.24	1.25e-06	1.59e-05
nuoB	-1.16	-2.24	0.00783	0.03
yfbB	-1.16	-2.24	4.06e-06	4.59e-05
malT	-1.16	-2.24	0.06	0.17
trkD	-1.16	-2.24	1.86e-06	2.28e-05
yccE	-1.16	-2.23	0.13	0.29
ybcK	-1.16	-2.23	0.11	0.26
ydjJ	-1.16	-2.23	0.00489	0.02
trpA	-1.16	-2.23	7.71e-06	8.14e-05
nudB	-1.15	-2.23	0.000111	0.000859
yjcF	-1.15	-2.23	0.14	0.31
yjhR	-1.15	-2.22	0.1	0.24
glmM	-1.15	-2.22	2.02e-07	2.92e-06
yafW	-1.15	-2.21	0.04	0.13
uxuA	-1.15	-2.21	2.05e-05	0.000194
ycbY	-1.15	-2.21	0.000471	0.0031
aspS	-1.14	-2.21	4.39e-06	4.92e-05
caiC	-1.14	-2.21	0.00066	0.00417
yhdT	-1.14	-2.21	0.00953	0.04
pykA	-1.14	-2.21	0.01	0.04
ygeQ	-1.14	-2.21	0.00217	0.01
nohA	-1.14	-2.2	0.16	0.34
ydfO	-1.14	-2.2	0.17	0.35
purB	-1.13	-2.2	0.000188	0.00136
nei	-1.13	-2.19	4.21e-05	0.000374
xseB	-1.13	-2.19	0.00093	0.00552
ilvE	-1.13	-2.19	5.16e-05	0.000447
tyrT	-1.13	-2.18	0.21	0.4
dusC	-1.13	-2.18	0.000579	0.00372
rfaF	-1.12	-2.18	6.86e-06	7.33e-05
ydhY	-1.12	-2.18	0.09	0.23
rpsQ	-1.12	-2.18	0.01	0.04
ygdL	-1.12	-2.18	0.00267	0.01
ygeF	-1.12	-2.18	0.37	0.57
motA	-1.12	-2.17	0.00379	0.02
secE	-1.12	-2.17	0.000762	0.00468
lsrB	-1.11	-2.17	0.00361	0.02
ddpX	-1.11	-2.16	0.1	0.25
ygeM	-1.11	-2.16	0.27	0.46
argX	-1.11	-2.16	0.3	0.51
ilvB	-1.11	-2.16	3.23e-05	0.000293
fes	-1.11	-2.16	0.09	0.22
mdtL	-1.11	-2.16	0.00093	0.00552
lysS	-1.11	-2.16	0.00122	0.00698
ykgH	-1.1	-2.15	0.00675	0.03
yjfL	-1.1	-2.15	0.32	0.53
pcnB	-1.1	-2.15	0.000678	0.00425
menA	-1.1	-2.14	2.71e-05	0.000251
yciA	-1.1	-2.14	0.01	0.04
ais	-1.1	-2.14	0.07	0.19
eutQ	-1.09	-2.13	0.03	0.09
ilvD	-1.09	-2.13	0.000162	0.00119
yheT	-1.09	-2.13	1.15e-05	0.000117
yhiS	-1.09	-2.13	0.35	0.56
atpF	-1.09	-2.13	0.02	0.08
tdcG	-1.09	-2.12	0.000376	0.00255
gltW	-1.08	-2.12	0.27	0.47
mtlD	-1.08	-2.12	4.75e-06	5.28e-05
ycbZ	-1.08	-2.12	0.00093	0.00552
pepP	-1.08	-2.12	3.63e-06	4.15e-05
yheS	-1.08	-2.11	0.000692	0.00433
hisD	-1.08	-2.11	4.18e-05	0.000372
yheM	-1.08	-2.11	0.002	0.01
nhaB	-1.08	-2.11	0.000137	0.00103
rfaC	-1.07	-2.1	7.49e-05	0.000618
arsB	-1.07	-2.1	0.000427	0.00284
fixC	-1.07	-2.1	0.07	0.19
purL	-1.07	-2.1	1.22e-05	0.000122
dgsA	-1.07	-2.1	0.00507	0.02
rbsC	-1.07	-2.1	0.00165	0.00897
paaF	-1.07	-2.1	0.00347	0.02
paaG	-1.06	-2.09	0.03	0.09
ykgF	-1.06	-2.09	0.000208	0.00149
napH	-1.06	-2.09	0.0012	0.00689
tsr	-1.06	-2.09	0.00108	0.00624
fliO	-1.06	-2.09	2.03e-05	0.000193
valS	-1.06	-2.09	0.02	0.07
yfdH	-1.06	-2.08	8.7e-05	0.000703
yahK	-1.05	-2.08	0.03	0.09
fepE	-1.05	-2.08	0.18	0.37
pepB	-1.05	-2.07	0.000108	0.000843
mreD	-1.05	-2.07	9.46e-05	0.000754
ymgE	-1.05	-2.07	0.44	0.65
yqaD	-1.05	-2.07	0.42	0.63
ybcV	-1.05	-2.07	0.44	0.65
insC_2	-1.05	-2.07	0.00141	0.00788
gutM	-1.05	-2.07	0.000688	0.00431
yiiL	-1.05	-2.07	0.11	0.26
yeeF	-1.05	-2.07	0.00281	0.01
rseC	-1.04	-2.06	0.000191	0.00137
livK	-1.04	-2.06	0.00143	0.00798
potC	-1.04	-2.06	0.00128	0.00722
pntB	-1.04	-2.06	0.001	0.00586
sseA	-1.04	-2.06	5.09e-06	5.61e-05
atpE	-1.04	-2.06	1.28e-05	0.000128
napA	-1.04	-2.06	5.48e-05	0.000469
paaH	-1.04	-2.05	0.00188	0.01
gcvP	-1.04	-2.05	0.12	0.28
hemD	-1.04	-2.05	0.00142	0.00792
uvrD	-1.03	-2.05	1.32e-05	0.00013
glnL	-1.03	-2.04	0.00015	0.00112
glyW	-1.03	-2.04	0.44	0.65
hypB	-1.03	-2.04	0.00372	0.02
cydA	-1.03	-2.04	0.01	0.05
recQ	-1.03	-2.04	2.07e-05	0.000195
rplJ	-1.03	-2.04	0.38	0.59
yqgF	-1.03	-2.04	3.75e-05	0.000336
dnaB	-1.03	-2.04	4.53e-06	5.05e-05
gudP	-1.03	-2.04	0.11	0.27
pgm	-1.03	-2.03	1.31e-05	0.00013
ydcT	-1.02	-2.03	0.09	0.23
insC_9	-1.02	-2.03	0.00379	0.02
fdoH	-1.02	-2.03	8.36e-06	8.81e-05
rsxD	-1.02	-2.03	0.00178	0.00954
ecpD	-1.02	-2.02	0.09	0.22
ygeP	-1.02	-2.02	0.12	0.28
ycdR	-1.02	-2.02	0.00407	0.02
cobC	-1.01	-2.02	0.000954	0.00563
fruB	-1.01	-2.02	0.000497	0.00324
idnO	-1.01	-2.02	0.11	0.25
yfiQ	-1.01	-2.02	0.000135	0.00102
rhtA	-1.01	-2.02	0.000588	0.00377
ybiT	-1.01	-2.02	8.55e-06	8.93e-05
agaB	-1.01	-2.02	0.26	0.46
rffD	-1.01	-2.02	4.73e-05	0.000414
uvrA	-1.01	-2.01	0.00233	0.01
glpB	-1.01	-2.01	0.00094	0.00557
ydjY	-1.01	-2.01	0.07	0.18
lldP	-1.01	-2.01	0.000143	0.00107
uxuB	-1.01	-2.01	0.00615	0.03
ycaM	-1.01	-2.01	0.00143	0.00796
manY	-1	-2.01	8.1e-05	0.000659
insH_17	-1	-2	0.48	0.68
ydjM	-1	-2	0.00332	0.02
exuT	-1	-2	0.00245	0.01
rplA	-1	-2	0.39	0.6
hsdM	-1	-2	0.000698	0.00435
ymfB	-1	-2	0.00278	0.01
mreC	-1	-2	6.74e-05	0.000566
uxaA	-1	-2	0.00137	0.00772
rplK	-1	-1.99	0.02	0.06
yahF	-1	-1.99	0.09	0.22
hyi	-0.99	-1.99	0.32	0.52
prmC	-0.99	-1.99	0.000348	0.00238
insC_6	-0.99	-1.99	0.00342	0.02
bglG	-0.99	-1.99	0.11	0.27
ldrB	-0.99	-1.99	0.57	NaN
acnB	-0.99	-1.98	0.27	0.47
glyX	-0.99	-1.98	0.22	0.41
speC	-0.99	-1.98	0.00205	0.01
recX	-0.99	-1.98	0.00263	0.01
guaA	-0.99	-1.98	0.000328	0.00225
ycfZ	-0.99	-1.98	0.1	0.23
pntA	-0.99	-1.98	2.45e-05	0.000228
glnE	-0.98	-1.98	1.08e-05	0.00011
cspC	-0.98	-1.98	0.03	0.09
hflD	-0.98	-1.98	0.00018	0.00131
ybaB	-0.98	-1.98	0.01	0.04
rpmB	-0.98	-1.98	0.36	0.56
rpsU	-0.98	-1.97	0.000489	0.0032
yqeB	-0.98	-1.97	0.00631	0.03
recO	-0.98	-1.97	0.000415	0.00279
proY	-0.98	-1.97	7.94e-05	0.000648
queA	-0.98	-1.97	0.000756	0.00466
lacZ	-0.97	-1.96	6.6e-05	0.000558
nadD	-0.97	-1.96	0.000924	0.00551
dusB	-0.97	-1.96	7.46e-05	0.000617
aroE	-0.97	-1.96	0.000421	0.00281
betA	-0.97	-1.96	0.00242	0.01
priA	-0.97	-1.96	0.000299	0.00207
fliZ	-0.97	-1.96	0.00186	0.00994
pheP	-0.97	-1.96	0.000402	0.00272
glnS	-0.97	-1.95	4.76e-05	0.000416
lpxK	-0.96	-1.95	4.97e-05	0.000431
ybcQ	-0.96	-1.95	0.23	0.43
glyS	-0.96	-1.95	0.02	0.06
flhA	-0.96	-1.95	1.17e-05	0.000118
nagE	-0.96	-1.95	0.02	0.07
gadE	-0.96	-1.94	0.19	0.38
yraQ	-0.96	-1.94	0.00436	0.02
yafT	-0.96	-1.94	0.08	0.21
pitA	-0.96	-1.94	0.000187	0.00135
livJ	-0.96	-1.94	0.01	0.04
gidA	-0.95	-1.94	7.28e-05	0.000604
cyoA	-0.95	-1.94	0.01	0.05
aceE	-0.95	-1.94	0.31	0.51
hybF	-0.95	-1.93	0.0058	0.03
ymfR	-0.95	-1.93	0.57	NaN
ydfD	-0.95	-1.93	0.57	NaN
ldrD	-0.95	-1.93	0.57	NaN
yjbL	-0.95	-1.93	0.58	NaN
eutC	-0.95	-1.93	0.000638	0.00403
flgH	-0.95	-1.93	6.22e-05	0.000527
hrpA	-0.95	-1.93	0.00314	0.02
ychQ	-0.95	-1.93	0.00346	0.02
alsA	-0.95	-1.93	0.01	0.04
actP	-0.95	-1.93	0.00666	0.03
mdtI	-0.95	-1.93	0.03	0.1
rnr	-0.95	-1.93	3.31e-05	0.000299
spr	-0.95	-1.93	0.1	0.24
sgbU	-0.94	-1.92	0.1	0.24
era	-0.94	-1.92	0.00547	0.02
blr	-0.94	-1.92	0.12	0.28
alx	-0.94	-1.92	0.01	0.05
yggS	-0.94	-1.92	0.000134	0.00101
yiaL	-0.93	-1.91	0.27	0.47
hyfA	-0.93	-1.91	0.37	0.57
ybiP	-0.93	-1.91	0.000492	0.00322
xerC	-0.93	-1.91	0.00425	0.02
fieF	-0.93	-1.9	0.000968	0.0057
rffH	-0.93	-1.9	0.000112	0.000869
insD_3	-0.93	-1.9	0.3	0.5
ygeK	-0.93	-1.9	0.39	0.59
insH_18	-0.93	-1.9	0.35	0.56
sgcA	-0.93	-1.9	0.05	0.13
cspE	-0.93	-1.9	0.43	0.63
metE	-0.93	-1.9	0.000243	0.00172
dnaC	-0.92	-1.9	0.000413	0.00278
nagD	-0.92	-1.89	0.00012	0.00092
frdB	-0.92	-1.89	0.000255	0.0018
ydjE	-0.92	-1.89	0.04	0.12
tyrP	-0.92	-1.89	0.0029	0.01
pdxA	-0.92	-1.89	0.00426	0.02
pflC	-0.92	-1.89	0.00469	0.02
xylE	-0.91	-1.88	0.00122	0.00699
tdcF	-0.91	-1.88	0.00156	0.00853
insC_3	-0.91	-1.88	0.00796	0.03
yafK	-0.91	-1.88	0.000796	0.00486
fdoI	-0.91	-1.88	6.89e-05	0.000578
glpA	-0.91	-1.87	0.03	0.08
ydeM	-0.91	-1.87	0.14	0.3
ispD	-0.91	-1.87	0.000748	0.00462
yihR	-0.9	-1.87	0.23	0.43
flhE	-0.9	-1.87	0.000299	0.00207
cybC	-0.9	-1.87	0.0062	0.03
glgC	-0.9	-1.87	0.00126	0.00713
putP	-0.9	-1.87	0.03	0.09
ispA	-0.9	-1.87	0.00509	0.02
yfdG	-0.9	-1.87	0.00114	0.00657
cyoC	-0.9	-1.87	0.00027	0.00189
nuoK	-0.9	-1.87	0.000638	0.00403
ynfL	-0.9	-1.87	0.03	0.1
hisA	-0.9	-1.86	0.000757	0.00466
motB	-0.89	-1.86	0.02	0.07
fliP	-0.89	-1.86	0.00612	0.03
ulaA	-0.89	-1.86	0.00709	0.03
pyrH	-0.89	-1.86	0.000107	0.000836
yjcH	-0.89	-1.85	0.02	0.08
ydhZ	-0.89	-1.85	0.15	0.31
yqcC	-0.89	-1.85	0.00543	0.02
rpmE	-0.88	-1.84	0.000324	0.00223
purT	-0.88	-1.84	0.03	0.1
yebO	-0.88	-1.84	0.02	0.08
gatA	-0.88	-1.84	0.00506	0.02
infA	-0.88	-1.84	0.000442	0.00293
speA	-0.88	-1.84	0.03	0.1
ruvC	-0.88	-1.84	0.000607	0.00386
ycdS	-0.88	-1.84	0.00171	0.0092
citF	-0.87	-1.83	0.19	0.38
lysP	-0.87	-1.83	0.01	0.04
ygaR	-0.87	-1.83	0.41	0.61
fsaB	-0.87	-1.83	0.00972	0.04
yaiT	-0.87	-1.83	0.00696	0.03
gatZ	-0.87	-1.83	0.14	0.3
ydjI	-0.87	-1.83	0.00976	0.04
yqeC	-0.87	-1.83	0.01	0.05
yfgA	-0.87	-1.82	0.000165	0.00121
ybgE	-0.87	-1.82	0.02	0.07
ymjC	-0.87	-1.82	0.28	0.48
cobS	-0.87	-1.82	0.0062	0.03
amyA	-0.86	-1.82	0.00456	0.02
putA	-0.86	-1.82	0.16	0.33
ykfC	-0.86	-1.82	0.01	0.04
yecT	-0.86	-1.82	0.01	0.05
yjeE	-0.86	-1.82	0.01	0.05
fumB	-0.86	-1.82	0.00512	0.02
ptsA	-0.86	-1.82	0.00772	0.03
dinF	-0.86	-1.82	0.01	0.05
deoC	-0.86	-1.82	0.000322	0.00221
hslO	-0.86	-1.81	0.00372	0.02
rpsT	-0.86	-1.81	0.03	0.1
cheA	-0.86	-1.81	0.00525	0.02
bisC	-0.86	-1.81	0.000119	0.000916
ycdT	-0.86	-1.81	0.02	0.06
ydjH	-0.85	-1.81	0.01	0.05
yfhA	-0.85	-1.81	0.00125	0.00709
yggV	-0.85	-1.8	0.000668	0.0042
ptsI	-0.85	-1.8	0.45	0.65
ygbL	-0.85	-1.8	0.12	0.27
paaE	-0.85	-1.8	0.00922	0.04
ybiR	-0.85	-1.8	0.02	0.06
purK	-0.85	-1.8	0.00962	0.04
ycgX	-0.85	-1.8	0.17	0.35
epd	-0.85	-1.8	0.04	0.11
tfaQ	-0.85	-1.8	0.32	0.52
cheB	-0.85	-1.8	0.01	0.05
cmr	-0.84	-1.8	0.00656	0.03
ydfW	-0.84	-1.8	0.46	0.66
ybeT	-0.84	-1.79	0.47	0.67
ynbB	-0.84	-1.79	0.5	0.69
ykgJ	-0.84	-1.79	0.2	0.38
yieG	-0.84	-1.79	0.00162	0.0088
nudF	-0.84	-1.79	0.00866	0.04
moeA	-0.84	-1.79	0.000361	0.00246
rfaQ	-0.84	-1.79	0.00196	0.01
relA	-0.84	-1.79	0.03	0.11
frwB	-0.84	-1.79	0.04	0.13
yjjG	-0.84	-1.79	0.00902	0.04
entC	-0.84	-1.79	0.26	0.46
rumB	-0.84	-1.79	0.03	0.08
yghY	-0.84	-1.79	0.31	0.52
ygjH	-0.84	-1.79	0.14	0.31
dsdA	-0.84	-1.78	0.01	0.04
trmH	-0.83	-1.78	0.000759	0.00466
yjeT	-0.83	-1.78	0.46	0.66
yjfZ	-0.83	-1.78	0.02	0.07
serB	-0.83	-1.77	0.000803	0.00489
intE	-0.83	-1.77	0.02	0.08
mltB	-0.83	-1.77	0.02	0.08
gntK	-0.82	-1.77	0.02	0.07
prpD	-0.82	-1.77	0.16	0.34
ykfI	-0.82	-1.77	0.11	0.25
borD	-0.82	-1.77	0.02	0.08
dctA	-0.82	-1.77	0.00956	0.04
dnaG	-0.82	-1.77	0.00996	0.04
insA_3	-0.82	-1.77	0.41	0.62
mgtA	-0.82	-1.76	0.02	0.07
yadS	-0.82	-1.76	0.00306	0.02
ddpB	-0.82	-1.76	0.19	0.37
mutS	-0.82	-1.76	0.000637	0.00403
insA_4	-0.82	-1.76	0.14	0.3
ydfA	-0.82	-1.76	0.4	0.6
yeaW	-0.82	-1.76	0.12	0.27
suhB	-0.82	-1.76	0.00114	0.00657
yeiB	-0.81	-1.76	0.02	0.07
pyrC	-0.81	-1.76	0.00447	0.02
tatC	-0.81	-1.76	0.00193	0.01
dapF	-0.81	-1.76	0.00157	0.00858
yjiG	-0.81	-1.75	0.06	0.15
pldB	-0.81	-1.75	0.00123	0.00701
glgB	-0.81	-1.75	0.000586	0.00375
fepC	-0.81	-1.75	0.17	0.36
glpT	-0.81	-1.75	0.18	0.36
recC	-0.81	-1.75	0.000528	0.00342
nrdA	-0.81	-1.75	0.02	0.06
hypC	-0.81	-1.75	0.19	0.38
gor	-0.8	-1.75	0.02	0.06
pgk	-0.8	-1.75	0.05	0.15
ybcN	-0.8	-1.74	0.34	0.55
fecA	-0.8	-1.74	0.00154	0.00844
pck	-0.8	-1.74	0.04	0.13
oriC	-0.8	-1.74	0.01	0.05
polA	-0.8	-1.74	0.05	0.14
ansA	-0.79	-1.73	0.0029	0.01
hycA	-0.79	-1.73	0.31	0.51
ylbH	-0.79	-1.73	0.37	0.57
thrS	-0.79	-1.73	0.18	0.36
dacB	-0.79	-1.73	0.00251	0.01
thiC	-0.79	-1.73	0.00689	0.03
yfhG	-0.79	-1.73	0.000817	0.00494
fucP	-0.79	-1.73	0.02	0.08
arpA	-0.79	-1.73	0.05	0.13
ompW	-0.79	-1.72	0.22	0.41
ytfH	-0.79	-1.72	0.2	0.39
sraG	-0.78	-1.72	0.34	0.54
rep	-0.78	-1.72	0.000863	0.00518
yliG	-0.78	-1.72	0.03	0.08
zraS	-0.78	-1.72	0.03	0.09
sgrR	-0.78	-1.72	0.0018	0.00963
corA	-0.78	-1.72	0.00244	0.01
yfbE	-0.78	-1.72	0.01	0.04
yfgM	-0.78	-1.72	0.01	0.06
rplL	-0.78	-1.72	0.06	0.16
yciH	-0.78	-1.72	0.09	0.22
rpsB	-0.78	-1.71	0.5	0.69
yfbF	-0.78	-1.71	0.08	0.2
dgoD	-0.78	-1.71	0.02	0.08
eutP	-0.77	-1.71	0.19	0.38
yoeB	-0.77	-1.71	0.18	0.37
yadB	-0.77	-1.71	0.02	0.06
rpmH	-0.77	-1.71	0.00711	0.03
yaeB	-0.77	-1.71	0.00753	0.03
yidC	-0.77	-1.71	0.08	0.21
rbsK	-0.77	-1.7	0.02	0.08
wbbH	-0.77	-1.7	0.05	0.14
metK	-0.77	-1.7	0.00554	0.02
csiE	-0.77	-1.7	0.007	0.03
ybhI	-0.77	-1.7	0.33	0.54
thiF	-0.76	-1.7	0.18	0.36
ydfZ	-0.76	-1.7	0.37	0.58
thrA	-0.76	-1.7	0.00212	0.01
gltT	-0.76	-1.7	0.38	0.59
nagC	-0.76	-1.69	0.000401	0.00272
yfjS	-0.76	-1.69	0.2	0.38
yggT	-0.76	-1.69	0.00307	0.02
rplY	-0.76	-1.69	0.03	0.1
sgcC	-0.76	-1.69	0.17	0.34
thrV	-0.75	-1.69	0.53	0.72
rluA	-0.75	-1.69	0.00151	0.00833
aldB	-0.75	-1.68	0.01	0.05
ulaD	-0.75	-1.68	0.03	0.1
rsxC	-0.75	-1.68	0.00395	0.02
emrE	-0.75	-1.68	0.00817	0.03
caiT	-0.75	-1.68	0.17	0.35
rnc	-0.75	-1.68	0.00541	0.02
rmuC	-0.75	-1.68	0.03	0.09
yjiC	-0.75	-1.68	0.33	0.53
ydiF	-0.75	-1.68	0.23	0.42
sucA	-0.75	-1.68	0.53	0.72
trkH	-0.75	-1.68	0.02	0.06
ydhV	-0.75	-1.68	0.03	0.1
yojI	-0.75	-1.68	0.02	0.06
ffh	-0.75	-1.68	0.00113	0.00656
pmbA	-0.75	-1.68	0.00151	0.00833
ampH	-0.74	-1.68	0.00266	0.01
yjiY	-0.74	-1.68	0.51	0.7
chbB	-0.74	-1.67	0.00472	0.02
mrcA	-0.74	-1.67	0.01	0.04
yjiV	-0.74	-1.67	0.06	0.16
fumA	-0.74	-1.67	0.00089	0.00533
rfbX	-0.74	-1.67	0.00588	0.03
ydfJ	-0.74	-1.67	0.23	0.42
glpC	-0.74	-1.67	0.01	0.05
yrdC	-0.74	-1.67	0.00749	0.03
rrfE	-0.74	-1.67	0.55	0.73
prfH	-0.74	-1.67	0.3	0.5
aroM	-0.74	-1.66	0.01	0.05
ygbT	-0.73	-1.66	0.02	0.07
nagA	-0.73	-1.66	0.03	0.09
atpC	-0.73	-1.66	0.11	0.25
ychG	-0.73	-1.66	0.18	0.37
ymcC	-0.73	-1.66	0.14	0.31
lepA	-0.73	-1.66	0.00117	0.00673
hycF	-0.73	-1.66	0.25	0.44
flhB	-0.73	-1.66	0.00285	0.01
ydcX	-0.73	-1.65	0.37	0.58
fhuA	-0.73	-1.65	0.04	0.12
iscA	-0.73	-1.65	0.02	0.08
rph	-0.73	-1.65	0.00658	0.03
rrfB	-0.73	-1.65	0.55	0.74
ade	-0.72	-1.65	0.00544	0.02
yqgE	-0.72	-1.65	0.00803	0.03
insC_8	-0.72	-1.65	0.5	0.69
ydjR	-0.72	-1.65	0.04	0.11
malI	-0.72	-1.65	0.01	0.04
yncI	-0.72	-1.65	0.29	0.49
yhiD	-0.72	-1.65	0.06	0.17
astB	-0.72	-1.65	0.03	0.1
nohB	-0.72	-1.64	0.39	0.6
fucK	-0.72	-1.64	0.04	0.12
yqaC	-0.72	-1.64	0.49	0.69
galT	-0.72	-1.64	0.02	0.06
csgE	-0.72	-1.64	0.53	0.72
ybjS	-0.72	-1.64	0.03	0.1
ygfM	-0.72	-1.64	0.17	0.34
yeaV	-0.72	-1.64	0.15	0.32
yqeF	-0.72	-1.64	0.03	0.09
ybdA	-0.72	-1.64	0.18	0.37
yrfG	-0.71	-1.64	0.00815	0.03
yfcY	-0.71	-1.64	0.05	0.14
lsrC	-0.71	-1.64	0.16	0.34
carA	-0.71	-1.64	0.03	0.09
folE	-0.71	-1.64	0.00604	0.03
kdtA	-0.71	-1.64	0.01	0.05
yecO	-0.71	-1.64	0.02	0.08
idnD	-0.71	-1.63	0.25	0.44
ubiH	-0.71	-1.63	0.00385	0.02
fliQ	-0.71	-1.63	0.00278	0.01
hisS	-0.71	-1.63	0.03	0.1
parC	-0.71	-1.63	0.00145	0.00803
yigP	-0.71	-1.63	0.00239	0.01
yhfZ	-0.71	-1.63	0.06	0.16
ndk	-0.71	-1.63	0.01	0.05
iscU	-0.71	-1.63	0.01	0.06
ispG	-0.71	-1.63	0.00241	0.01
chbA	-0.71	-1.63	0.03	0.09
yicE	-0.71	-1.63	0.02	0.07
yjgR	-0.7	-1.63	0.03	0.09
sdhD	-0.7	-1.63	0.06	0.16
recF	-0.7	-1.63	0.0068	0.03
sdhA	-0.7	-1.63	0.07	0.18
yhcO	-0.7	-1.63	0.28	0.48
chpB	-0.7	-1.63	0.03	0.1
yedO	-0.7	-1.63	0.00635	0.03
pdxB	-0.7	-1.62	0.00199	0.01
gltJ	-0.7	-1.62	0.03	0.08
ygiP	-0.7	-1.62	0.27	0.47
ybdJ	-0.7	-1.62	0.03	0.09
fimC	-0.7	-1.62	0.01	0.05
dnaA	-0.7	-1.62	0.00241	0.01
manZ	-0.7	-1.62	0.00265	0.01
lacY	-0.69	-1.62	0.03	0.09
sseB	-0.69	-1.62	0.01	0.05
yfbP	-0.69	-1.62	0.02	0.08
yobF	-0.69	-1.62	0.02	0.08
visC	-0.69	-1.61	0.00938	0.04
emrD	-0.69	-1.61	0.00718	0.03
ppdC	-0.69	-1.61	0.16	0.33
gntP	-0.69	-1.61	0.05	0.14
garD	-0.69	-1.61	0.03	0.11
yccF	-0.69	-1.61	0.04	0.11
dppD	-0.69	-1.61	0.02	0.08
dmsA	-0.68	-1.61	0.03	0.11
xdhC	-0.68	-1.61	0.17	0.34
btuB	-0.68	-1.6	0.00344	0.02
poxA	-0.68	-1.6	0.05	0.14
rffG	-0.68	-1.6	0.00285	0.01
ygfZ	-0.68	-1.6	0.03	0.1
rfbB	-0.68	-1.6	0.04	0.12
rhoL	-0.68	-1.6	0.62	NaN
yedF	-0.68	-1.6	0.0056	0.02
ybhN	-0.67	-1.6	0.28	0.48
ygjK	-0.67	-1.6	0.02	0.07
aat	-0.67	-1.6	0.03	0.1
surE	-0.67	-1.59	0.00261	0.01
ydhC	-0.67	-1.59	0.02	0.06
ytfR	-0.67	-1.59	0.03	0.09
ybgT	-0.67	-1.59	0.46	0.66
yjdK	-0.67	-1.59	0.47	0.67
yciK	-0.67	-1.59	0.02	0.06
htrL	-0.67	-1.59	0.02	0.07
yghS	-0.67	-1.59	0.38	0.59
insL_1	-0.67	-1.59	0.00553	0.02
yeiW	-0.67	-1.59	0.02	0.08
yebU	-0.66	-1.58	0.06	0.16
yhbP	-0.66	-1.58	0.04	0.12
btuR	-0.66	-1.58	0.01	0.04
yeiQ	-0.66	-1.58	0.02	0.06
potG	-0.66	-1.58	0.27	0.47
yghR	-0.66	-1.58	0.3	0.5
pabB	-0.66	-1.58	0.05	0.15
pphB	-0.66	-1.58	0.18	0.37
folA	-0.66	-1.58	0.02	0.06
bipA	-0.66	-1.58	0.03	0.09
truB	-0.66	-1.58	0.05	0.15
rnhB	-0.66	-1.58	0.01	0.05
ydfR	-0.65	-1.57	0.4	0.6
flgD	-0.65	-1.57	0.1	0.24
leuS	-0.65	-1.57	0.14	0.3
frlC	-0.65	-1.57	0.18	0.36
yjfO	-0.65	-1.57	0.00573	0.03
ansP	-0.65	-1.57	0.02	0.06
uidR	-0.65	-1.57	0.00768	0.03
ynfK	-0.65	-1.57	0.03	0.1
uhpC	-0.65	-1.57	0.06	0.16
leuW	-0.65	-1.57	0.17	0.34
ispF	-0.65	-1.57	0.04	0.11
menE	-0.65	-1.57	0.01	0.05
ycjG	-0.65	-1.57	0.09	0.23
sucC	-0.65	-1.57	0.14	0.3
cdsA	-0.65	-1.56	0.05	0.14
yadC	-0.65	-1.56	0.15	0.32
yjiT	-0.65	-1.56	0.08	0.21
livM	-0.64	-1.56	0.07	0.17
sdhC	-0.64	-1.56	0.06	0.16
dnaX	-0.64	-1.56	0.05	0.13
glpK	-0.64	-1.56	0.6	0.78
mepA	-0.64	-1.56	0.01	0.05
znuC	-0.64	-1.56	0.04	0.12
ykgI	-0.64	-1.56	0.59	0.77
thiE	-0.64	-1.56	0.19	0.37
chpA	-0.64	-1.56	0.02	0.06
dhaK	-0.64	-1.56	0.09	0.22
yghB	-0.64	-1.56	0.01	0.05
phnO	-0.64	-1.56	0.15	0.31
yggW	-0.64	-1.55	0.00357	0.02
hypA	-0.64	-1.55	0.43	0.63
yodB	-0.64	-1.55	0.27	0.47
dcuD	-0.63	-1.55	0.25	0.45
serS	-0.63	-1.55	0.15	0.32
kbl	-0.63	-1.55	0.00438	0.02
glnW	-0.63	-1.55	0.07	0.18
ygdD	-0.63	-1.55	0.08	0.21
glnG	-0.63	-1.55	0.00926	0.04
rfaG	-0.63	-1.55	0.01	0.05
cpdA	-0.63	-1.55	0.00551	0.02
selA	-0.63	-1.55	0.02	0.08
fimD	-0.63	-1.55	0.03	0.1
ppdD	-0.63	-1.55	0.4	0.61
yfdZ	-0.63	-1.55	0.02	0.07
ydjL	-0.63	-1.55	0.09	0.22
dnaE	-0.63	-1.55	0.00597	0.03
rsxA	-0.63	-1.54	0.11	0.26
mglB	-0.63	-1.54	0.01	0.04
pncB	-0.63	-1.54	0.02	0.07
ispU	-0.63	-1.54	0.05	0.14
ypdF	-0.62	-1.54	0.21	0.4
truD	-0.62	-1.54	0.05	0.14
hcaF	-0.62	-1.54	0.24	0.44
btuD	-0.62	-1.54	0.06	0.16
thiP	-0.62	-1.54	0.03	0.09
menD	-0.62	-1.54	0.02	0.06
asnU	-0.62	-1.54	0.49	0.68
mdtH	-0.62	-1.53	0.03	0.1
yciQ	-0.62	-1.53	0.04	0.12
ygcO	-0.62	-1.53	0.13	0.28
yjeJ	-0.62	-1.53	0.03	0.1
arsC	-0.62	-1.53	0.3	0.5
recG	-0.62	-1.53	0.00967	0.04
rfaE	-0.61	-1.53	0.00797	0.03
yahE	-0.61	-1.53	0.42	0.63
tdk	-0.61	-1.53	0.02	0.08
uspF	-0.61	-1.53	0.26	0.46
lgt	-0.61	-1.53	0.01	0.04
yfgB	-0.61	-1.53	0.02	0.06
yqeG	-0.61	-1.52	0.03	0.09
ypfE	-0.61	-1.52	0.41	0.62
garP	-0.61	-1.52	0.33	0.53
yhaO	-0.61	-1.52	0.11	0.25
uvrY	-0.6	-1.52	0.05	0.15
dhaL	-0.6	-1.52	0.08	0.2
panF	-0.6	-1.52	0.06	0.16
ymcD	-0.6	-1.52	0.41	0.61
fucO	-0.6	-1.52	0.03	0.1
yigB	-0.6	-1.52	0.02	0.07
edd	-0.6	-1.52	0.01	0.04
psd	-0.6	-1.52	0.07	0.19
csgG	-0.6	-1.52	0.09	0.22
gltB	-0.6	-1.52	0.16	0.33
aroB	-0.6	-1.51	0.01	0.04
yhbJ	-0.6	-1.51	0.01	0.05
ydgK	-0.6	-1.51	0.03	0.1
phnF	-0.6	-1.51	0.47	0.67
ftsB	-0.59	-1.51	0.05	0.14
pabA	-0.59	-1.51	0.05	0.14
gntT	-0.59	-1.51	0.07	0.18
htrC	-0.59	-1.51	0.05	0.15
rssA	-0.59	-1.51	0.02	0.07
yebC	-0.59	-1.51	0.02	0.08
rluB	-0.59	-1.51	0.12	0.27
glcG	-0.59	-1.5	0.24	0.44
yrdB	-0.59	-1.5	0.07	0.17
ygcG	-0.59	-1.5	0.37	0.58
rumA	-0.59	-1.5	0.02	0.07
ypdH	-0.59	-1.5	0.46	0.66
yeaU	-0.58	-1.5	0.12	0.28
xylG	-0.58	-1.5	0.07	0.19
ydbD	-0.58	-1.5	0.21	0.4
rpmJ	-0.58	-1.5	0.09	0.21
nfrA	-0.58	-1.5	0.01	0.05
hokB	-0.58	-1.5	0.07	0.19
nrfC	-0.58	-1.5	0.35	0.55
insF_2	-0.58	-1.5	0.61	0.78
glf	-0.58	-1.49	0.02	0.08
ypdG	-0.58	-1.49	0.32	0.52
yjfM	-0.58	-1.49	0.46	0.66
yfbN	-0.58	-1.49	0.5	0.69
folD	-0.58	-1.49	0.03	0.1
frsA	-0.58	-1.49	0.04	0.11
potI	-0.58	-1.49	0.3	0.5
yfaH	-0.57	-1.49	0.42	0.63
metB	-0.57	-1.49	0.05	0.14
fixA	-0.57	-1.49	0.34	0.54
yfiP	-0.57	-1.49	0.04	0.12
ygdB	-0.57	-1.49	0.24	0.44
rfaH	-0.57	-1.49	0.06	0.16
ybfE	-0.57	-1.49	0.06	0.17
erfK	-0.57	-1.49	0.12	0.28
ygjE	-0.57	-1.49	0.29	0.49
chpR	-0.57	-1.49	0.07	0.18
ycdO	-0.57	-1.49	0.07	0.19
tsx	-0.57	-1.48	0.14	0.31
cchB	-0.57	-1.48	0.54	0.73
ybgK	-0.57	-1.48	0.02	0.07
ygcL	-0.57	-1.48	0.25	0.44
rfe	-0.57	-1.48	0.09	0.21
ygiL	-0.57	-1.48	0.36	0.57
entE	-0.57	-1.48	0.28	0.48
yqeJ	-0.57	-1.48	0.52	0.71
ygcM	-0.57	-1.48	0.04	0.13
plsC	-0.56	-1.48	0.02	0.08
udk	-0.56	-1.48	0.03	0.09
btuE	-0.56	-1.48	0.11	0.26
frdC	-0.56	-1.48	0.07	0.19
ptsP	-0.56	-1.48	0.01	0.04
ubiE	-0.56	-1.48	0.00985	0.04
kduI	-0.56	-1.47	0.11	0.25
yebK	-0.56	-1.47	0.02	0.07
chbF	-0.56	-1.47	0.29	0.49
metZ	-0.56	-1.47	0.64	0.8
yjiQ	-0.56	-1.47	0.29	0.49
prfC	-0.56	-1.47	0.12	0.27
trmE	-0.56	-1.47	0.04	0.11
yjeK	-0.56	-1.47	0.03	0.1
gpsA	-0.55	-1.47	0.16	0.33
yicN	-0.55	-1.47	0.06	0.16
yphC	-0.55	-1.47	0.08	0.21
ydfU	-0.55	-1.47	0.27	0.47
yfcJ	-0.55	-1.47	0.07	0.18
adiC	-0.55	-1.47	0.12	0.28
radA	-0.55	-1.47	0.02	0.06
cdaR	-0.55	-1.47	0.06	0.16
yagL	-0.55	-1.46	0.31	0.51
ppdB	-0.55	-1.46	0.28	0.48
ybaN	-0.55	-1.46	0.08	0.21
rrlG	-0.55	-1.46	0.76	0.88
yfeT	-0.55	-1.46	0.1	0.25
rfbC	-0.55	-1.46	0.07	0.19
rpsO	-0.55	-1.46	0.2	0.39
ycjZ	-0.55	-1.46	0.11	0.26
rhlE	-0.55	-1.46	0.04	0.12
insO_1	-0.55	-1.46	0.06	0.16
astC	-0.55	-1.46	0.1	0.23
pyrD	-0.55	-1.46	0.14	0.31
yhiJ	-0.55	-1.46	0.23	0.43
cmtB	-0.55	-1.46	0.66	0.81
bglB	-0.55	-1.46	0.14	0.3
csgF	-0.55	-1.46	0.67	0.82
yfdN	-0.55	-1.46	0.65	0.81
wbbI	-0.55	-1.46	0.14	0.3
xerD	-0.55	-1.46	0.02	0.08
creD	-0.55	-1.46	0.36	0.56
rrlB	-0.54	-1.46	0.76	0.88
pncA	-0.54	-1.46	0.02	0.08
ydiO	-0.54	-1.46	0.35	0.56
dcuA	-0.54	-1.46	0.03	0.09
metL	-0.54	-1.46	0.04	0.11
ybeF	-0.54	-1.46	0.06	0.16
ybjE	-0.54	-1.46	0.13	0.3
yecS	-0.54	-1.46	0.07	0.18
trpC	-0.54	-1.45	0.05	0.13
yceA	-0.54	-1.45	0.04	0.11
topB	-0.54	-1.45	0.02	0.07
wbbJ	-0.54	-1.45	0.08	0.21
yicO	-0.54	-1.45	0.43	0.63
fdhE	-0.53	-1.45	0.02	0.08
ilvI	-0.53	-1.45	0.04	0.12
ymfM	-0.53	-1.45	0.68	0.83
fhuC	-0.53	-1.45	0.11	0.25
glmS	-0.53	-1.45	0.23	0.43
araD	-0.53	-1.45	0.36	0.57
miaB	-0.53	-1.45	0.12	0.28
frwD	-0.53	-1.44	0.4	0.61
pepN	-0.53	-1.44	0.27	0.47
yibN	-0.53	-1.44	0.12	0.27
dppC	-0.53	-1.44	0.16	0.34
apaH	-0.53	-1.44	0.03	0.1
ycgY	-0.53	-1.44	0.47	0.67
yjeB	-0.53	-1.44	0.06	0.15
holA	-0.53	-1.44	0.05	0.15
yihO	-0.53	-1.44	0.32	0.53
yeeL	-0.52	-1.44	0.41	0.62
ompC	-0.52	-1.44	0.69	0.83
ycbU	-0.52	-1.44	0.48	0.68
adk	-0.52	-1.44	0.18	0.36
cheR	-0.52	-1.44	0.14	0.3
ypjL	-0.52	-1.44	0.11	0.25
evgA	-0.52	-1.44	0.13	0.3
yjhF	-0.52	-1.44	0.16	0.33
yhjG	-0.52	-1.44	0.16	0.34
hycB	-0.52	-1.44	0.61	0.78
aspV	-0.52	-1.43	0.58	0.76
ymcA	-0.52	-1.43	0.07	0.17
rffC	-0.52	-1.43	0.06	0.16
pmrD	-0.52	-1.43	0.05	0.13
cobU	-0.52	-1.43	0.1	0.24
fhuD	-0.52	-1.43	0.12	0.27
dhaH	-0.52	-1.43	0.19	0.37
ydcS	-0.52	-1.43	0.35	0.56
wzxE	-0.52	-1.43	0.06	0.16
tsf	-0.52	-1.43	0.65	0.8
gadA	-0.52	-1.43	0.13	0.29
nlpC	-0.52	-1.43	0.08	0.21
yehE	-0.51	-1.43	0.4	0.61
cusA	-0.51	-1.43	0.12	0.27
ytfQ	-0.51	-1.43	0.09	0.22
glnD	-0.51	-1.43	0.06	0.15
seqA	-0.51	-1.43	0.1	0.25
gcvA	-0.51	-1.43	0.1	0.24
holD	-0.51	-1.43	0.05	0.14
mokC	-0.51	-1.42	0.17	0.35
frdD	-0.51	-1.42	0.06	0.17
yhhQ	-0.51	-1.42	0.14	0.3
yaeT	-0.51	-1.42	0.37	0.58
fimI	-0.51	-1.42	0.11	0.26
ybaL	-0.51	-1.42	0.11	0.26
gpmI	-0.51	-1.42	0.04	0.11
hisG	-0.51	-1.42	0.02	0.07
nanT	-0.51	-1.42	0.08	0.2
yhjQ	-0.51	-1.42	0.15	0.32
yjiH	-0.51	-1.42	0.29	0.49
rrlE	-0.5	-1.42	0.78	0.89
ebgR	-0.5	-1.42	0.04	0.11
rrlC	-0.5	-1.42	0.78	0.89
ybjT	-0.5	-1.42	0.05	0.15
gltX	-0.5	-1.42	0.03	0.1
agaI	-0.5	-1.42	0.43	0.64
xdhB	-0.5	-1.42	0.27	0.47
yiaO	-0.5	-1.41	0.3	0.5
mukF	-0.5	-1.41	0.11	0.27
proS	-0.5	-1.41	0.22	0.42
yfaL	-0.5	-1.41	0.14	0.31
malX	-0.5	-1.41	0.07	0.18
folP	-0.5	-1.41	0.05	0.13
fecE	-0.5	-1.41	0.12	0.28
secB	-0.5	-1.41	0.43	0.63
insN_2	-0.5	-1.41	0.2	0.38
tff	-0.5	-1.41	0.08	0.2
lysA	-0.5	-1.41	0.1	0.23
prsA	-0.5	-1.41	0.05	0.14
uup	-0.49	-1.41	0.14	0.3
mazG	-0.49	-1.41	0.2	0.38
allC	-0.49	-1.41	0.09	0.22
paaK	-0.49	-1.41	0.06	0.16
lhr	-0.49	-1.41	0.07	0.19
hscA	-0.49	-1.41	0.03	0.11
sspB	-0.49	-1.41	0.04	0.12
rffE	-0.49	-1.41	0.03	0.1
recJ	-0.49	-1.4	0.12	0.28
dcuS	-0.49	-1.4	0.04	0.11
pyrB	-0.49	-1.4	0.17	0.35
paaI	-0.49	-1.4	0.38	0.59
yciT	-0.49	-1.4	0.05	0.14
thrC	-0.49	-1.4	0.09	0.22
rimM	-0.49	-1.4	0.68	0.83
yjhE	-0.49	-1.4	0.59	0.77
yfhH	-0.49	-1.4	0.13	0.29
sapA	-0.48	-1.4	0.03	0.09
katG	-0.48	-1.4	0.05	0.13
ychE	-0.48	-1.4	0.13	0.3
lyxK	-0.48	-1.4	0.22	0.41
ybbO	-0.48	-1.4	0.07	0.18
adiA	-0.48	-1.4	0.08	0.2
yigA	-0.48	-1.4	0.07	0.19
hyaB	-0.48	-1.4	0.34	0.55
trkA	-0.48	-1.4	0.06	0.16
ycfX	-0.48	-1.39	0.07	0.19
ppc	-0.48	-1.39	0.28	0.48
cyoD	-0.48	-1.39	0.04	0.13
yjcD	-0.48	-1.39	0.14	0.31
ydcI	-0.48	-1.39	0.25	0.45
gltK	-0.48	-1.39	0.07	0.19
mioC	-0.48	-1.39	0.15	0.32
dinG	-0.48	-1.39	0.13	0.29
yjhS	-0.48	-1.39	0.4	0.6
ddpD	-0.48	-1.39	0.23	0.43
yifB	-0.47	-1.39	0.08	0.21
thiD	-0.47	-1.39	0.13	0.29
yccZ	-0.47	-1.39	0.37	0.58
ubiD	-0.47	-1.39	0.32	0.53
slyX	-0.47	-1.39	0.2	0.39
ykfJ	-0.47	-1.39	0.7	0.84
pcm	-0.47	-1.39	0.08	0.21
ycbR	-0.47	-1.39	0.54	0.73
ycdM	-0.47	-1.39	0.55	0.73
ygcN	-0.47	-1.38	0.11	0.25
srlE	-0.47	-1.38	0.08	0.2
ytfG	-0.47	-1.38	0.17	0.34
cca	-0.47	-1.38	0.15	0.32
yagT	-0.47	-1.38	0.46	0.66
yqiB	-0.47	-1.38	0.05	0.14
yfjH	-0.47	-1.38	0.14	0.3
imp	-0.47	-1.38	0.22	0.41
yiiX	-0.47	-1.38	0.17	0.34
napG	-0.46	-1.38	0.2	0.39
ttk	-0.46	-1.38	0.06	0.17
pepA	-0.46	-1.38	0.17	0.35
yehI	-0.46	-1.38	0.12	0.27
menC	-0.46	-1.38	0.19	0.37
mngA	-0.46	-1.38	0.45	0.65
wbbK	-0.46	-1.38	0.19	0.38
yghE	-0.46	-1.37	0.15	0.32
nusG	-0.46	-1.37	0.09	0.23
yfaW	-0.46	-1.37	0.42	0.62
yhfK	-0.46	-1.37	0.15	0.32
yghK	-0.46	-1.37	0.33	0.54
yfbJ	-0.46	-1.37	0.16	0.33
ydcO	-0.46	-1.37	0.2	0.38
cysT	-0.46	-1.37	0.57	0.75
dnaN	-0.46	-1.37	0.06	0.17
ygiF	-0.45	-1.37	0.16	0.34
ydgT	-0.45	-1.37	0.35	0.56
csgC	-0.45	-1.37	0.56	0.75
yeiT	-0.45	-1.37	0.08	0.21
rpsP	-0.45	-1.37	0.31	0.51
rhsE	-0.45	-1.37	0.4	0.61
polB	-0.45	-1.37	0.04	0.11
hsdS	-0.45	-1.37	0.07	0.18
fabB	-0.45	-1.36	0.26	0.46
ygeH	-0.45	-1.36	0.45	0.65
ssnA	-0.45	-1.36	0.42	0.62
srlR	-0.45	-1.36	0.05	0.15
yjjA	-0.45	-1.36	0.11	0.27
ybhD	-0.45	-1.36	0.39	0.6
tfaS	-0.45	-1.36	0.12	0.27
ydeU	-0.45	-1.36	0.2	0.39
ybfN	-0.45	-1.36	0.22	0.41
yqiG	-0.45	-1.36	0.13	0.29
alaS	-0.45	-1.36	0.26	0.46
minC	-0.44	-1.36	0.19	0.37
glnA	-0.44	-1.36	0.27	0.47
yccM	-0.44	-1.36	0.31	0.52
aroK	-0.44	-1.36	0.09	0.22
dld	-0.44	-1.36	0.17	0.35
gcvT	-0.44	-1.36	0.45	0.65
wzyE	-0.44	-1.36	0.07	0.19
prc	-0.44	-1.36	0.05	0.13
oppF	-0.44	-1.36	0.18	0.36
pflD	-0.44	-1.36	0.15	0.33
ddlA	-0.44	-1.36	0.06	0.17
fabH	-0.44	-1.35	0.05	0.14
yecH	-0.44	-1.35	0.59	0.77
yegU	-0.44	-1.35	0.13	0.28
ytfT	-0.44	-1.35	0.26	0.46
yihU	-0.44	-1.35	0.38	0.59
yecN	-0.44	-1.35	0.12	0.28
glmU	-0.44	-1.35	0.32	0.52
ulaC	-0.44	-1.35	0.13	0.29
yeeA	-0.43	-1.35	0.22	0.42
moeB	-0.43	-1.35	0.06	0.16
mgsA	-0.43	-1.35	0.59	0.76
yncC	-0.43	-1.35	0.4	0.6
yjbO	-0.43	-1.35	0.46	0.66
ygbM	-0.43	-1.35	0.43	0.64
hyfB	-0.43	-1.35	0.14	0.31
sapC	-0.43	-1.35	0.16	0.34
ybgD	-0.43	-1.35	0.48	0.68
betB	-0.43	-1.35	0.08	0.2
ycfH	-0.43	-1.35	0.12	0.27
yebZ	-0.43	-1.35	0.05	0.15
rhaA	-0.43	-1.35	0.37	0.58
nrfB	-0.43	-1.34	0.45	0.66
yegT	-0.43	-1.34	0.15	0.32
ygiA	-0.43	-1.34	0.19	0.38
yihI	-0.43	-1.34	0.14	0.31
ydgH	-0.43	-1.34	0.08	0.2
ubiB	-0.43	-1.34	0.06	0.15
hcp	-0.42	-1.34	0.41	0.62
citB	-0.42	-1.34	0.14	0.31
mqo	-0.42	-1.34	0.14	0.3
hyaA	-0.42	-1.34	0.4	0.61
htrE	-0.42	-1.34	0.38	0.59
ybcO	-0.42	-1.34	0.69	0.83
ada	-0.42	-1.34	0.13	0.28
ygfJ	-0.42	-1.34	0.25	0.44
ggt	-0.42	-1.34	0.15	0.32
hybE	-0.42	-1.34	0.23	0.43
ftsY	-0.42	-1.34	0.06	0.16
alr	-0.42	-1.34	0.08	0.2
yjjP	-0.42	-1.34	0.43	0.64
mviM	-0.42	-1.33	0.13	0.28
ynbC	-0.42	-1.33	0.39	0.59
yacG	-0.42	-1.33	0.16	0.34
ymfL	-0.42	-1.33	0.35	0.56
oppD	-0.42	-1.33	0.2	0.39
glcE	-0.42	-1.33	0.51	0.7
nudC	-0.42	-1.33	0.09	0.23
insB_5	-0.42	-1.33	0.22	0.42
rrmA	-0.41	-1.33	0.11	0.26
thiS	-0.41	-1.33	0.46	0.66
mglC	-0.41	-1.33	0.25	0.45
ygjD	-0.41	-1.33	0.12	0.27
thiM	-0.41	-1.33	0.17	0.35
purF	-0.41	-1.33	0.09	0.22
yfcX	-0.41	-1.33	0.29	0.49
csdA	-0.41	-1.33	0.2	0.39
ptsH	-0.41	-1.33	0.12	0.28
rnb	-0.41	-1.33	0.13	0.29
ypfI	-0.41	-1.33	0.09	0.22
ymfK	-0.41	-1.33	0.16	0.33
gspH	-0.41	-1.33	0.58	0.76
rpmG	-0.41	-1.33	0.13	0.29
ydgR	-0.41	-1.33	0.13	0.29
rarD	-0.41	-1.32	0.21	0.41
rbsR	-0.4	-1.32	0.13	0.29
trpT	-0.4	-1.32	0.77	0.88
cadA	-0.4	-1.32	0.2	0.38
narZ	-0.4	-1.32	0.18	0.36
yaeL	-0.4	-1.32	0.22	0.42
yidQ	-0.4	-1.32	0.35	0.55
mscL	-0.4	-1.32	0.18	0.37
yjiX	-0.4	-1.32	0.22	0.41
ileS	-0.4	-1.32	0.29	0.49
uxuR	-0.4	-1.32	0.08	0.2
yadN	-0.4	-1.32	0.6	0.77
rrlA	-0.4	-1.32	0.83	0.91
pyrG	-0.4	-1.32	0.34	0.54
yhcF	-0.4	-1.32	0.22	0.41
gidB	-0.4	-1.32	0.1	0.24
yghW	-0.4	-1.32	0.58	0.76
ryfA	-0.4	-1.32	0.14	0.3
mrdA	-0.4	-1.32	0.21	0.41
birA	-0.4	-1.32	0.15	0.32
rrlD	-0.39	-1.31	0.83	0.92
fimG	-0.39	-1.31	0.25	0.45
creB	-0.39	-1.31	0.09	0.22
ycgJ	-0.39	-1.31	0.2	0.38
pioO	-0.39	-1.31	0.62	0.79
ydbL	-0.39	-1.31	0.24	0.43
fhuB	-0.39	-1.31	0.19	0.38
yegW	-0.39	-1.31	0.26	0.46
mviN	-0.39	-1.31	0.15	0.32
yecP	-0.39	-1.31	0.22	0.42
yejK	-0.39	-1.31	0.14	0.31
phnD	-0.39	-1.31	0.59	0.77
yacF	-0.39	-1.31	0.14	0.31
sufD	-0.39	-1.31	0.21	0.39
flgC	-0.39	-1.31	0.34	0.55
ypdI	-0.39	-1.31	0.67	0.82
hemX	-0.39	-1.31	0.09	0.22
fdx	-0.39	-1.31	0.21	0.4
accC	-0.38	-1.31	0.3	0.51
smtA	-0.38	-1.31	0.12	0.27
yehR	-0.38	-1.3	0.38	0.59
yggP	-0.38	-1.3	0.48	0.68
ykfG	-0.38	-1.3	0.45	0.65
fre	-0.38	-1.3	0.11	0.25
glgX	-0.38	-1.3	0.25	0.45
yhbN	-0.38	-1.3	0.09	0.22
paaA	-0.38	-1.3	0.3	0.51
ispH	-0.38	-1.3	0.25	0.45
yfiC	-0.38	-1.3	0.25	0.45
ygcH	-0.38	-1.3	0.47	0.67
ytfI	-0.38	-1.3	0.57	0.75
yihL	-0.38	-1.3	0.3	0.51
rbn	-0.38	-1.3	0.1	0.25
glcF	-0.38	-1.3	0.21	0.41
ybjK	-0.38	-1.3	0.11	0.26
yiiG	-0.38	-1.3	0.46	0.66
leuA	-0.38	-1.3	0.32	0.53
tatB	-0.38	-1.3	0.25	0.45
ygdE	-0.37	-1.3	0.15	0.32
tktA	-0.37	-1.3	0.54	0.72
wbbL	-0.37	-1.3	0.24	0.43
ubiC	-0.37	-1.3	0.17	0.34
yfhJ	-0.37	-1.3	0.33	0.53
ulaF	-0.37	-1.29	0.3	0.5
ulaE	-0.37	-1.29	0.28	0.48
paaC	-0.37	-1.29	0.26	0.46
fiu	-0.37	-1.29	0.23	0.43
holB	-0.37	-1.29	0.18	0.36
yejO	-0.37	-1.29	0.15	0.31
fabF	-0.37	-1.29	0.34	0.55
ydfQ	-0.37	-1.29	0.63	0.79
rpiR	-0.37	-1.29	0.29	0.49
dam	-0.36	-1.29	0.1	0.23
glvG	-0.36	-1.29	0.35	0.56
cyaA	-0.36	-1.29	0.37	0.58
ygaY	-0.36	-1.29	0.22	0.41
yfcG	-0.36	-1.29	0.53	0.72
kdsD	-0.36	-1.29	0.15	0.32
ssuD	-0.36	-1.29	0.59	0.77
yaeF	-0.36	-1.28	0.33	0.53
yggM	-0.36	-1.28	0.35	0.55
yjhX	-0.36	-1.28	0.28	0.49
gltP	-0.36	-1.28	0.27	0.47
thiI	-0.36	-1.28	0.24	0.43
ppa	-0.36	-1.28	0.71	0.85
yicJ	-0.36	-1.28	0.55	0.73
rpsA	-0.36	-1.28	0.79	0.89
ychJ	-0.36	-1.28	0.19	0.37
thrB	-0.36	-1.28	0.18	0.37
yafY	-0.36	-1.28	0.46	0.66
yfcA	-0.36	-1.28	0.16	0.34
alsB	-0.36	-1.28	0.32	0.52
ydcR	-0.36	-1.28	0.35	0.55
bcsE	-0.36	-1.28	0.25	0.45
ychM	-0.36	-1.28	0.31	0.52
yafP	-0.36	-1.28	0.48	0.67
yhjD	-0.36	-1.28	0.33	0.53
glyA	-0.36	-1.28	0.42	0.63
yeiC	-0.36	-1.28	0.65	0.81
renD	-0.35	-1.28	0.74	0.86
ypjM	-0.35	-1.28	0.64	0.8
sanA	-0.35	-1.28	0.17	0.35
yheN	-0.35	-1.28	0.32	0.52
yphD	-0.35	-1.28	0.46	0.66
metF	-0.35	-1.28	0.26	0.46
yegV	-0.35	-1.28	0.29	0.49
dmsD	-0.35	-1.28	0.15	0.31
sbmA	-0.35	-1.28	0.18	0.37
prfA	-0.35	-1.27	0.13	0.29
garK	-0.35	-1.27	0.24	0.43
panC	-0.35	-1.27	0.16	0.33
wzzE	-0.35	-1.27	0.28	0.48
rplT	-0.35	-1.27	0.78	0.89
gspD	-0.35	-1.27	0.24	0.44
sprT	-0.35	-1.27	0.27	0.47
arsR	-0.34	-1.27	0.49	0.69
ymfC	-0.34	-1.27	0.25	0.44
rrlH	-0.34	-1.27	0.85	0.93
puuB	-0.34	-1.27	0.58	0.76
yfjT	-0.34	-1.27	0.5	0.69
yihT	-0.34	-1.27	0.49	0.68
cobT	-0.34	-1.27	0.27	0.47
rtcB	-0.34	-1.27	0.24	0.44
yigZ	-0.34	-1.27	0.24	0.44
yqfE	-0.34	-1.27	0.57	0.75
ycgH	-0.34	-1.27	0.54	0.73
yhfX	-0.34	-1.27	0.57	0.75
yahC	-0.34	-1.27	0.69	0.83
ydeR	-0.34	-1.27	0.7	0.84
ynjI	-0.34	-1.26	0.26	0.46
yaaH	-0.34	-1.26	0.19	0.37
ygiU	-0.34	-1.26	0.37	0.58
glvB	-0.34	-1.26	0.65	0.81
fecD	-0.34	-1.26	0.38	0.59
yfhR	-0.34	-1.26	0.44	0.65
mraY	-0.34	-1.26	0.2	0.38
rbfA	-0.34	-1.26	0.23	0.43
asnT	-0.34	-1.26	0.73	0.86
gpt	-0.33	-1.26	0.27	0.47
pspD	-0.33	-1.26	0.62	0.79
ddpA	-0.33	-1.26	0.39	0.6
fabD	-0.33	-1.26	0.33	0.53
ybaP	-0.33	-1.26	0.19	0.38
yijP	-0.33	-1.26	0.23	0.42
yicS	-0.33	-1.26	0.57	0.75
yggF	-0.33	-1.26	0.54	0.72
pyrE	-0.33	-1.26	0.29	0.5
galE	-0.33	-1.26	0.33	0.54
ppdA	-0.33	-1.26	0.58	0.76
yjjY	-0.33	-1.26	0.27	0.47
tktB	-0.33	-1.26	0.24	0.44
yaiC	-0.33	-1.26	0.5	0.69
yddB	-0.33	-1.26	0.51	0.7
basS	-0.33	-1.25	0.26	0.46
yafJ	-0.33	-1.25	0.32	0.52
yigE	-0.33	-1.25	0.25	0.44
yfaD	-0.33	-1.25	0.34	0.54
intD	-0.33	-1.25	0.23	0.42
moaA	-0.33	-1.25	0.2	0.38
yiaF	-0.33	-1.25	0.24	0.44
leuQ	-0.32	-1.25	0.71	0.85
sfmD	-0.32	-1.25	0.53	0.72
citX	-0.32	-1.25	0.61	0.78
rfaS	-0.32	-1.25	0.32	0.52
lsrD	-0.32	-1.25	0.56	0.75
ytjC	-0.32	-1.25	0.23	0.42
rpmA	-0.32	-1.25	0.16	0.34
napF	-0.32	-1.25	0.54	0.73
yfeC	-0.32	-1.25	0.21	0.41
metW	-0.32	-1.25	0.72	0.85
yidR	-0.32	-1.25	0.24	0.44
yeiS	-0.32	-1.25	0.27	0.47
ybjJ	-0.32	-1.25	0.21	0.4
ybeU	-0.32	-1.25	0.66	0.81
yraI	-0.32	-1.25	0.67	0.82
ypjA	-0.32	-1.25	0.33	0.53
hyfH	-0.32	-1.25	0.54	0.73
yjgN	-0.32	-1.25	0.68	0.83
fimB	-0.32	-1.25	0.32	0.52
rbsD	-0.32	-1.25	0.59	0.77
yrfA	-0.32	-1.25	0.67	0.82
sapD	-0.32	-1.25	0.26	0.46
rnk	-0.32	-1.25	0.33	0.53
yjgX	-0.32	-1.25	0.28	0.48
yicR	-0.32	-1.24	0.31	0.51
yfcH	-0.31	-1.24	0.24	0.44
ugpE	-0.31	-1.24	0.58	0.76
livF	-0.31	-1.24	0.27	0.47
yceD	-0.31	-1.24	0.7	0.84
ydcP	-0.31	-1.24	0.21	0.4
ccmG	-0.31	-1.24	0.37	0.58
yohM	-0.31	-1.24	0.31	0.52
yfbH	-0.31	-1.24	0.3	0.5
flgI	-0.31	-1.24	0.16	0.34
gabP	-0.31	-1.24	0.55	0.74
yccS	-0.31	-1.24	0.23	0.43
yegJ	-0.31	-1.24	0.69	0.84
fliY	-0.31	-1.24	0.41	0.62
folC	-0.31	-1.24	0.26	0.46
cobB	-0.31	-1.24	0.24	0.44
fliM	-0.31	-1.24	0.47	0.67
ligB	-0.31	-1.24	0.35	0.56
xdhA	-0.31	-1.24	0.26	0.46
metH	-0.31	-1.24	0.17	0.34
clcA	-0.3	-1.24	0.41	0.62
rpoD	-0.3	-1.23	0.22	0.42
dos	-0.3	-1.23	0.32	0.53
ydiI	-0.3	-1.23	0.3	0.5
proB	-0.3	-1.23	0.18	0.37
yhhP	-0.3	-1.23	0.25	0.45
yfiR	-0.3	-1.23	0.25	0.44
cmtA	-0.3	-1.23	0.62	0.79
mdtK	-0.3	-1.23	0.21	0.4
ygcW	-0.3	-1.23	0.7	0.84
yhiF	-0.3	-1.23	0.69	0.83
nikA	-0.3	-1.23	0.54	0.72
yehB	-0.3	-1.23	0.64	0.8
ymfH	-0.3	-1.23	0.66	0.81
hcaC	-0.3	-1.23	0.62	0.79
yeaL	-0.3	-1.23	0.49	0.68
rfbA	-0.3	-1.23	0.28	0.48
intQ	-0.3	-1.23	0.62	0.79
yejH	-0.29	-1.23	0.25	0.45
chbG	-0.29	-1.23	0.34	0.54
nirC	-0.29	-1.23	0.65	0.81
tsgA	-0.29	-1.23	0.43	0.63
mukE	-0.29	-1.22	0.19	0.38
ugpQ	-0.29	-1.22	0.4	0.61
selB	-0.29	-1.22	0.21	0.4
plsX	-0.29	-1.22	0.2	0.39
ygjN	-0.29	-1.22	0.6	0.77
idnR	-0.29	-1.22	0.31	0.52
ybhM	-0.29	-1.22	0.65	0.81
yihS	-0.29	-1.22	0.39	0.6
efp	-0.29	-1.22	0.51	0.7
yehL	-0.29	-1.22	0.65	0.8
dcuR	-0.29	-1.22	0.39	0.59
rtn	-0.29	-1.22	0.27	0.47
gltS	-0.29	-1.22	0.27	0.47
narY	-0.29	-1.22	0.59	0.76
yaeJ	-0.29	-1.22	0.38	0.59
paaD	-0.29	-1.22	0.59	0.76
ssrA	-0.29	-1.22	0.83	0.92
aceK	-0.29	-1.22	0.45	0.65
nuoN	-0.29	-1.22	0.52	0.71
barA	-0.29	-1.22	0.2	0.38
purE	-0.28	-1.22	0.31	0.51
potD	-0.28	-1.22	0.38	0.59
mcrA	-0.28	-1.22	0.43	0.64
yjiK	-0.28	-1.22	0.41	0.61
fhuF	-0.28	-1.22	0.53	0.72
metN	-0.28	-1.22	0.29	0.5
phr	-0.28	-1.22	0.34	0.54
gspM	-0.28	-1.22	0.64	0.8
umuD	-0.28	-1.22	0.61	0.78
fadB	-0.28	-1.22	0.47	0.67
tnaB	-0.28	-1.22	0.48	0.68
yjjJ	-0.28	-1.21	0.33	0.53
gmr	-0.28	-1.21	0.41	0.61
yehU	-0.28	-1.21	0.31	0.52
csrB	-0.28	-1.21	0.81	0.91
trpD	-0.28	-1.21	0.33	0.53
sbcD	-0.28	-1.21	0.26	0.45
yebY	-0.28	-1.21	0.31	0.51
nrfD	-0.28	-1.21	0.64	0.8
ycdL	-0.28	-1.21	0.73	0.86
ynaI	-0.28	-1.21	0.4	0.61
yahA	-0.28	-1.21	0.32	0.52
nfi	-0.28	-1.21	0.28	0.48
sucD	-0.27	-1.21	0.55	0.73
yhcG	-0.27	-1.21	0.36	0.56
yeeN	-0.27	-1.21	0.26	0.45
yfgO	-0.27	-1.21	0.23	0.43
gsk	-0.27	-1.21	0.24	0.43
yjgW	-0.27	-1.21	0.73	0.86
hemE	-0.27	-1.2	0.25	0.45
ycdB	-0.27	-1.2	0.44	0.64
alsE	-0.27	-1.2	0.49	0.69
insO_2	-0.27	-1.2	0.47	0.67
hflK	-0.27	-1.2	0.52	0.7
ymfO	-0.27	-1.2	0.75	0.88
gph	-0.27	-1.2	0.28	0.48
cydD	-0.27	-1.2	0.33	0.53
fxsA	-0.27	-1.2	0.53	0.71
intB	-0.27	-1.2	0.49	0.69
yfaV	-0.26	-1.2	0.6	0.77
tauB	-0.26	-1.2	0.74	0.87
creC	-0.26	-1.2	0.34	0.54
yneF	-0.26	-1.2	0.39	0.6
damX	-0.26	-1.2	0.24	0.44
bcsA	-0.26	-1.2	0.45	0.66
stpA	-0.26	-1.2	0.44	0.65
yidH	-0.26	-1.2	0.61	0.78
yrbK	-0.26	-1.2	0.24	0.43
mrdB	-0.26	-1.2	0.35	0.55
yehS	-0.26	-1.2	0.25	0.45
ydfK	-0.26	-1.2	0.52	0.71
glgP	-0.26	-1.2	0.3	0.5
yijF	-0.26	-1.2	0.59	0.77
ugpA	-0.26	-1.2	0.63	0.79
rnpB	-0.26	-1.2	0.85	0.93
infC	-0.26	-1.2	0.67	0.82
ygcP	-0.26	-1.19	0.63	0.79
ybcD	-0.26	-1.19	0.84	0.92
cycA	-0.26	-1.19	0.4	0.61
ykgE	-0.26	-1.19	0.44	0.64
fliA	-0.26	-1.19	0.52	0.71
ygfT	-0.26	-1.19	0.5	0.69
yjaA	-0.26	-1.19	0.66	0.81
gyrA	-0.25	-1.19	0.68	0.83
hypD	-0.25	-1.19	0.38	0.58
ybeY	-0.25	-1.19	0.37	0.58
yeaB	-0.25	-1.19	0.47	0.67
trmD	-0.25	-1.19	0.82	0.91
yfaY	-0.25	-1.19	0.27	0.47
mdtJ	-0.25	-1.19	0.65	0.81
sdiA	-0.25	-1.19	0.28	0.48
gspI	-0.25	-1.19	0.76	0.88
glpQ	-0.25	-1.19	0.57	0.75
ypjF	-0.25	-1.19	0.73	0.86
ulaB	-0.25	-1.19	0.38	0.59
bolA	-0.25	-1.19	0.3	0.5
ycbJ	-0.25	-1.19	0.5	0.69
fdnG	-0.25	-1.19	0.39	0.6
fkpB	-0.25	-1.19	0.3	0.51
yfgL	-0.25	-1.19	0.29	0.49
yeeZ	-0.25	-1.19	0.29	0.49
yjgP	-0.25	-1.19	0.45	0.65
yccT	-0.24	-1.18	0.66	0.82
uidB	-0.24	-1.18	0.42	0.63
yqcE	-0.24	-1.18	0.7	0.84
ynjE	-0.24	-1.18	0.37	0.57
ribF	-0.24	-1.18	0.45	0.65
atoC	-0.24	-1.18	0.42	0.63
phoQ	-0.24	-1.18	0.38	0.59
dnaJ	-0.24	-1.18	0.38	0.59
ydjG	-0.24	-1.18	0.48	0.68
lexA	-0.24	-1.18	0.47	0.67
ydfE	-0.24	-1.18	0.62	0.79
ampD	-0.24	-1.18	0.35	0.56
yfeD	-0.24	-1.18	0.35	0.55
narG	-0.24	-1.18	0.48	0.68
oxyR	-0.24	-1.18	0.47	0.67
rffT	-0.24	-1.18	0.38	0.59
modA	-0.24	-1.18	0.39	0.59
rpe	-0.24	-1.18	0.38	0.59
cvpA	-0.24	-1.18	0.42	0.62
yddM	-0.24	-1.18	0.41	0.62
yraH	-0.24	-1.18	0.46	0.66
cytR	-0.24	-1.18	0.38	0.59
eutL	-0.23	-1.18	0.5	0.69
yfeZ	-0.23	-1.18	0.44	0.64
ygfB	-0.23	-1.18	0.47	0.67
hisQ	-0.23	-1.18	0.39	0.6
nlpI	-0.23	-1.17	0.69	0.83
ryhA	-0.23	-1.17	0.8	0.9
yeaZ	-0.23	-1.17	0.4	0.61
ilvY	-0.23	-1.17	0.32	0.53
yeaT	-0.23	-1.17	0.42	0.63
yraM	-0.23	-1.17	0.31	0.52
insC_1	-0.23	-1.17	0.84	0.92
uvrB	-0.23	-1.17	0.44	0.64
nrdI	-0.23	-1.17	0.7	0.84
coaD	-0.23	-1.17	0.54	0.73
lysC	-0.23	-1.17	0.34	0.55
yddA	-0.23	-1.17	0.78	0.89
rlpA	-0.23	-1.17	0.3	0.51
ynbD	-0.23	-1.17	0.44	0.64
yhfY	-0.23	-1.17	0.6	0.77
ybhL	-0.23	-1.17	0.51	0.7
yhdU	-0.23	-1.17	0.76	0.88
zraR	-0.23	-1.17	0.34	0.55
yoeF	-0.23	-1.17	0.57	0.75
fadA	-0.23	-1.17	0.55	0.74
hofC	-0.23	-1.17	0.46	0.66
ycbW	-0.23	-1.17	0.37	0.58
yfdP	-0.23	-1.17	0.7	0.84
glgA	-0.23	-1.17	0.43	0.64
prpR	-0.23	-1.17	0.69	0.83
ycaK	-0.23	-1.17	0.66	0.82
creA	-0.23	-1.17	0.38	0.58
yjiP	-0.22	-1.17	0.64	0.8
yiaK	-0.22	-1.17	0.63	0.8
rfbD	-0.22	-1.17	0.5	0.69
rplU	-0.22	-1.17	0.61	0.78
yedK	-0.22	-1.17	0.7	0.84
ilvG	-0.22	-1.17	0.48	0.68
yehY	-0.22	-1.17	0.66	0.81
envC	-0.22	-1.16	0.51	0.7
psiF	-0.22	-1.16	0.44	0.64
nrfE	-0.22	-1.16	0.66	0.81
yadD	-0.22	-1.16	0.47	0.66
araA	-0.22	-1.16	0.47	0.67
yceQ	-0.22	-1.16	0.36	0.57
metJ	-0.22	-1.16	0.42	0.62
sspA	-0.22	-1.16	0.44	0.64
yebA	-0.22	-1.16	0.49	0.69
murB	-0.21	-1.16	0.41	0.62
holE	-0.21	-1.16	0.57	0.75
yfbK	-0.21	-1.16	0.66	0.81
ispB	-0.21	-1.16	0.49	0.68
citA	-0.21	-1.16	0.43	0.63
ego	-0.21	-1.16	0.6	0.77
yhjA	-0.21	-1.16	0.54	0.72
yeaJ	-0.21	-1.16	0.41	0.62
yeiM	-0.21	-1.16	0.51	0.7
ycbV	-0.21	-1.16	0.73	0.86
ylbF	-0.21	-1.16	0.72	0.85
yfiH	-0.21	-1.16	0.4	0.6
ygcJ	-0.21	-1.16	0.49	0.68
codB	-0.21	-1.16	0.49	0.69
yjjQ	-0.21	-1.16	0.85	0.92
emtA	-0.21	-1.15	0.57	0.75
ftsE	-0.21	-1.15	0.52	0.71
yidK	-0.21	-1.15	0.69	0.84
ycbT	-0.21	-1.15	0.48	0.68
ribD	-0.21	-1.15	0.41	0.62
ygcR	-0.2	-1.15	0.75	0.88
clpP	-0.2	-1.15	0.56	0.74
yedS	-0.2	-1.15	0.5	0.7
fucA	-0.2	-1.15	0.71	0.85
yfeA	-0.2	-1.15	0.52	0.71
yiaV	-0.2	-1.15	0.53	0.72
yfdY	-0.2	-1.15	0.49	0.68
dgoA	-0.2	-1.15	0.69	0.84
yceG	-0.2	-1.15	0.59	0.76
yiiF	-0.2	-1.15	0.75	0.88
hcaT	-0.2	-1.15	0.42	0.63
yoaA	-0.2	-1.15	0.39	0.59
gabD	-0.2	-1.15	0.57	0.75
ygaF	-0.2	-1.15	0.6	0.77
pqiA	-0.2	-1.15	0.44	0.64
yagG	-0.2	-1.15	0.6	0.77
ygcB	-0.2	-1.15	0.5	0.69
rsuA	-0.2	-1.14	0.37	0.58
pth	-0.19	-1.14	0.5	0.69
araC	-0.19	-1.14	0.51	0.7
ybfF	-0.19	-1.14	0.41	0.61
proV	-0.19	-1.14	0.62	0.79
modB	-0.19	-1.14	0.58	0.76
yrbE	-0.19	-1.14	0.5	0.69
cmk	-0.19	-1.14	0.47	0.67
yfcI	-0.19	-1.14	0.56	0.74
secD	-0.19	-1.14	0.63	0.79
ygiS	-0.19	-1.14	0.43	0.64
rfaL	-0.19	-1.14	0.45	0.66
yfhK	-0.19	-1.14	0.48	0.68
yzfA	-0.19	-1.14	0.79	0.89
ppiC	-0.18	-1.14	0.55	0.73
dnaT	-0.18	-1.14	0.53	0.72
eutE	-0.18	-1.13	0.76	0.88
yhiM	-0.18	-1.13	0.72	0.85
lsrF	-0.18	-1.13	0.71	0.85
rspB	-0.18	-1.13	0.73	0.86
modC	-0.18	-1.13	0.47	0.67
mhpB	-0.18	-1.13	0.76	0.88
ybbS	-0.18	-1.13	0.75	0.88
mokB	-0.18	-1.13	0.52	0.71
ilvA	-0.18	-1.13	0.53	0.72
yhiL	-0.18	-1.13	0.81	0.91
yfbL	-0.18	-1.13	0.86	0.93
ymfG	-0.18	-1.13	0.78	0.89
yncG	-0.18	-1.13	0.82	0.91
yghT	-0.18	-1.13	0.81	0.91
cusF	-0.18	-1.13	0.81	0.91
araE	-0.18	-1.13	0.64	0.8
yhhZ	-0.18	-1.13	0.82	0.91
yahM	-0.18	-1.13	0.84	0.92
panB	-0.18	-1.13	0.59	0.77
ppk	-0.18	-1.13	0.41	0.62
yiiM	-0.18	-1.13	0.46	0.66
ychF	-0.18	-1.13	0.44	0.65
dppF	-0.18	-1.13	0.56	0.74
yphE	-0.18	-1.13	0.57	0.75
ykgK	-0.18	-1.13	0.86	0.93
dapE	-0.18	-1.13	0.59	0.77
ydbH	-0.17	-1.13	0.51	0.7
ccmE	-0.17	-1.13	0.6	0.77
yjbN	-0.17	-1.13	0.48	0.68
leuP	-0.17	-1.13	0.82	0.91
amiB	-0.17	-1.13	0.42	0.63
ubiG	-0.17	-1.13	0.53	0.72
yjdO	-0.17	-1.13	0.88	0.94
pin	-0.17	-1.13	0.88	0.94
asnS	-0.17	-1.13	0.44	0.64
ydiV	-0.17	-1.13	0.6	0.77
fliN	-0.17	-1.13	0.58	0.76
fliR	-0.17	-1.13	0.54	0.72
ygjG	-0.17	-1.13	0.63	0.79
sfmH	-0.17	-1.13	0.89	0.95
ygeG	-0.17	-1.13	0.89	0.95
lpd	-0.17	-1.13	0.88	0.94
nagB	-0.17	-1.12	0.49	0.69
yrdD	-0.17	-1.12	0.48	0.68
eptA	-0.17	-1.12	0.63	0.79
yjiS	-0.17	-1.12	0.92	NaN
ymfS	-0.17	-1.12	0.91	0.96
ydeV	-0.17	-1.12	0.55	0.74
icdC	-0.17	-1.12	0.91	NaN
rob	-0.17	-1.12	0.48	0.68
nikE	-0.17	-1.12	0.74	0.87
pepQ	-0.16	-1.12	0.71	0.84
yhjY	-0.16	-1.12	0.63	0.8
yiaC	-0.16	-1.12	0.59	0.77
nrfG	-0.16	-1.12	0.76	0.88
yhhS	-0.16	-1.12	0.48	0.68
ydfC	-0.16	-1.12	0.77	0.88
rplS	-0.16	-1.12	0.72	0.86
flgJ	-0.16	-1.12	0.62	0.79
ylcE	-0.16	-1.12	0.93	NaN
ypdJ	-0.16	-1.12	0.93	NaN
ryhB	-0.16	-1.12	0.93	NaN
yobG	-0.16	-1.12	0.68	0.83
rluD	-0.16	-1.12	0.63	0.79
lysQ	-0.16	-1.12	0.93	NaN
ymdE	-0.16	-1.12	0.93	NaN
ydeS	-0.16	-1.12	0.93	NaN
oxyS	-0.16	-1.12	0.93	NaN
pbl	-0.16	-1.11	0.93	NaN
yqgD	-0.16	-1.11	0.93	NaN
ryjA	-0.16	-1.11	0.93	NaN
ybdB	-0.16	-1.11	0.85	0.93
fepG	-0.16	-1.11	0.77	0.89
napB	-0.16	-1.11	0.62	0.79
ymgF	-0.16	-1.11	0.88	0.94
yehA	-0.15	-1.11	0.85	0.93
yeiL	-0.15	-1.11	0.81	0.91
hemC	-0.15	-1.11	0.51	0.7
yaeI	-0.15	-1.11	0.67	0.82
yfaQ	-0.15	-1.11	0.62	0.79
alkB	-0.15	-1.11	0.6	0.77
fecI	-0.15	-1.11	0.65	0.8
yeaX	-0.15	-1.11	0.76	0.88
ygfX	-0.15	-1.11	0.53	0.72
rfaI	-0.15	-1.11	0.5	0.7
pheT	-0.15	-1.11	0.7	0.84
emrY	-0.15	-1.11	0.82	0.91
yliK	-0.15	-1.11	0.66	0.82
agaD	-0.15	-1.11	0.8	0.9
tus	-0.15	-1.11	0.58	0.76
rfaD	-0.15	-1.11	0.54	0.72
hydN	-0.15	-1.11	0.8	0.9
purC	-0.15	-1.11	0.6	0.77
mbhA	-0.15	-1.11	0.81	0.91
rfaB	-0.15	-1.11	0.6	0.77
yecC	-0.15	-1.11	0.55	0.74
metV	-0.15	-1.11	0.9	0.95
ycaQ	-0.14	-1.11	0.65	0.81
kefG	-0.14	-1.11	0.58	0.76
yebR	-0.14	-1.11	0.67	0.82
nadB	-0.14	-1.11	0.61	0.78
yhdE	-0.14	-1.1	0.58	0.76
evgS	-0.14	-1.1	0.52	0.71
yrbD	-0.14	-1.1	0.6	0.77
yedV	-0.14	-1.1	0.68	0.82
dipZ	-0.14	-1.1	0.58	0.76
ygcI	-0.14	-1.1	0.8	0.9
hdeA	-0.14	-1.1	0.61	0.78
yhcE	-0.14	-1.1	0.67	0.82
dsbC	-0.14	-1.1	0.67	0.82
araB	-0.14	-1.1	0.73	0.86
xapA	-0.14	-1.1	0.85	0.93
yedY	-0.14	-1.1	0.62	0.79
dapB	-0.14	-1.1	0.6	0.77
yqiH	-0.14	-1.1	0.78	0.89
yihM	-0.14	-1.1	0.73	0.86
asnV	-0.14	-1.1	0.89	0.95
ydjF	-0.14	-1.1	0.73	0.86
sufC	-0.14	-1.1	0.79	0.89
yicL	-0.14	-1.1	0.59	0.76
yggH	-0.14	-1.1	0.62	0.79
yeiJ	-0.14	-1.1	0.82	0.91
ybaA	-0.14	-1.1	0.73	0.86
yjjZ	-0.14	-1.1	0.87	0.94
fliC	-0.14	-1.1	0.79	0.9
yhcM	-0.14	-1.1	0.62	0.79
ycbS	-0.14	-1.1	0.76	0.88
ydhP	-0.14	-1.1	0.61	0.78
ybcF	-0.13	-1.1	0.87	0.93
sgrS	-0.13	-1.1	0.86	0.93
ycbF	-0.13	-1.1	0.63	0.79
yiaN	-0.13	-1.1	0.84	0.92
maoC	-0.13	-1.1	0.8	0.9
yfaT	-0.13	-1.1	0.83	0.92
yiaG	-0.13	-1.1	0.84	0.92
yejM	-0.13	-1.09	0.54	0.73
ulaG	-0.13	-1.09	0.68	0.82
yecF	-0.13	-1.09	0.68	0.83
ypdA	-0.13	-1.09	0.57	0.75
ygfU	-0.13	-1.09	0.83	0.92
rfaJ	-0.13	-1.09	0.66	0.82
yiiR	-0.13	-1.09	0.75	0.88
cirA	-0.13	-1.09	0.72	0.85
aspA	-0.13	-1.09	0.77	0.89
gyrB	-0.13	-1.09	0.77	0.88
fecC	-0.13	-1.09	0.68	0.83
cedA	-0.13	-1.09	0.71	0.85
yfhD	-0.13	-1.09	0.64	0.8
yqaA	-0.13	-1.09	0.6	0.77
yfaZ	-0.13	-1.09	0.75	0.88
ycdQ	-0.13	-1.09	0.81	0.91
ugpC	-0.13	-1.09	0.74	0.87
cyaY	-0.13	-1.09	0.65	0.81
yqgA	-0.12	-1.09	0.68	0.83
entB	-0.12	-1.09	0.83	0.92
yicM	-0.12	-1.09	0.66	0.82
gmk	-0.12	-1.09	0.7	0.84
yahD	-0.12	-1.09	0.71	0.85
ftsL	-0.12	-1.09	0.7	0.84
yraJ	-0.12	-1.09	0.66	0.81
ycgG	-0.12	-1.09	0.86	0.93
yfcU	-0.12	-1.08	0.74	0.87
ygcE	-0.12	-1.08	0.84	0.92
yghQ	-0.12	-1.08	0.85	0.93
apaG	-0.12	-1.08	0.69	0.83
ycfN	-0.12	-1.08	0.68	0.83
gadW	-0.12	-1.08	0.75	0.87
glpD	-0.11	-1.08	0.92	0.97
lpp	-0.11	-1.08	0.93	0.97
tyrB	-0.11	-1.08	0.66	0.81
yecM	-0.11	-1.08	0.74	0.87
ilvL	-0.11	-1.08	0.71	0.85
yehD	-0.11	-1.08	0.9	0.95
hycG	-0.11	-1.08	0.81	0.91
melA	-0.11	-1.08	0.69	0.83
dcuB	-0.11	-1.08	0.72	0.86
ygfK	-0.11	-1.08	0.75	0.87
ampG	-0.11	-1.08	0.66	0.81
yfgJ	-0.11	-1.08	0.75	0.87
torY	-0.11	-1.08	0.83	0.92
guaB	-0.11	-1.08	0.77	0.89
yodA	-0.11	-1.08	0.74	0.87
yjjK	-0.11	-1.08	0.79	0.9
ybjL	-0.11	-1.08	0.65	0.81
ccmB	-0.11	-1.08	0.73	0.86
clcB	-0.11	-1.08	0.74	0.87
fadD	-0.11	-1.08	0.64	0.8
yebB	-0.11	-1.08	0.88	0.94
pldA	-0.11	-1.08	0.63	0.79
dmsB	-0.11	-1.08	0.86	0.93
yfcO	-0.11	-1.08	0.77	0.88
rfaP	-0.11	-1.08	0.67	0.82
yddV	-0.11	-1.08	0.82	0.91
ypfJ	-0.11	-1.08	0.64	0.8
cyoE	-0.11	-1.08	0.92	0.96
gspE	-0.11	-1.08	0.79	0.9
ycgV	-0.1	-1.08	0.69	0.84
[truncated: 2,437 more rows]

## Sheet: WT vs WT + PF reads
WT 1	RPKM	Total gene reads	WT 2	RPKM	Total gene reads	WT 3	RPKM	Total gene reads	WT + PF 1	RPKM	Total gene reads	WT + PF 2	RPKM	Total gene reads	WT + PF 3	RPKM	Total gene reads
aaeA	5.78	60	aaeA	6.65	73	aaeA	4.63	62	aaeA	8.31	93	aaeA	7.07	99	aaeA	7.6	84
aaeB	3.56	78	aaeB	4.49	104	aaeB	2.59	73	aaeB	5.51	130	aaeB	2.77	82	aaeB	6.09	142
aaeR	18.17	188	aaeR	24.5	268	aaeR	11.47	153	aaeR	27.43	306	aaeR	12.39	173	aaeR	19.88	219
aaeX	6.17	14	aaeX	4.58	11	aaeX	2.39	7	aaeX	4.5	11	aaeX	8.16	25	aaeX	2.48	6
aas	62.48	1501	aas	76.35	1940	aas	35.74	1107	aas	85.64	2219	aas	42.48	1378	aas	102.89	2632
aat	11.99	94	aat	15.07	125	aat	8.11	82	aat	12.42	105	aat	4.06	43	aat	8.14	68
abgA	0	0	abgA	0	0	abgA	0	0	abgA	0	0	abgA	0	0	abgA	0	0
abgB	0	0	abgB	0	0	abgB	0	0	abgB	0	0	abgB	0	0	abgB	0	0
abgR	0	0	abgR	0	0	abgR	0	0	abgR	0	0	abgR	0	0	abgR	0	0
abgT	0	0	abgT	0	0	abgT	0	0	abgT	0	0	abgT	0	0	abgT	0	0
abrB	9.88	115	abrB	14.21	175	abrB	8.46	127	abrB	15.53	195	abrB	7.76	122	abrB	13.07	162
accA	171.29	1829	accA	204.45	2309	accA	99.22	1366	accA	309.22	3561	accA	110.7	1596	accA	195.45	2222
accB	796.57	4173	accB	998.57	5533	accB	618.41	4177	accB	470.44	2658	accB	180.39	1276	accB	547.89	3056
accC	658.79	9892	accC	710.57	11285	accC	428.26	8291	accC	632.99	10251	accC	239.96	4865	accC	718.44	11486
accD	607.74	6185	accD	684.86	7372	accD	333.64	4378	accD	799.09	8771	accD	284.4	3908	accD	705.44	7644
aceA	501	7272	aceA	369.52	5673	aceA	145.34	2720	aceA	1724.15	26991	aceA	471.77	9246	aceA	359.32	5553
aceB	283.42	5050	aceB	291.52	5494	aceB	125.84	2891	aceB	368.47	7081	aceB	156.7	3770	aceB	278.52	5284
aceE	688.99	20415	aceE	907.25	28433	aceE	553.22	21135	aceE	525.27	16786	aceE	164.57	6584	aceE	627.04	19782
aceF	357.83	7534	aceF	595.97	13272	aceF	514.5	13967	aceF	153.34	3482	aceF	77.17	2194	aceF	594.57	13329
aceK	80.23	1550	aceK	77.57	1585	aceK	26.66	664	aceK	90.46	1885	aceK	34.16	891	aceK	34.22	704
ackA	242.45	3244	ackA	402.06	5690	ackA	290.81	5017	ackA	110.04	1588	ackA	45.66	825	ackA	187.2	2667
acnA	66.83	1989	acnA	62.61	1971	acnA	33.02	1267	acnA	77.01	2472	acnA	33.27	1337	acnA	79.33	2514
acnB	992.14	28669	acnB	856.49	26177	acnB	413.37	15401	acnB	589.85	18383	acnB	195.05	7610	acnB	495.8	15254
acpP	1165.01	3071	acpP	1304.83	3638	acpP	993.01	3375	acpP	1394.29	3964	acpP	1673.1	5955	acpP	1374.59	3858
acpS	77.87	330	acpS	77.2	346	acpS	38.25	209	acpS	165.41	756	acpS	87.91	503	acpS	128.99	351
acpT	14.22	93	acpT	17.2	119	acpT	22.65	191	acpT	43.67	308	acpT	30.58	270	acpT	37.05	258
acrA	149.09	1980	acrA	176.34	2477	acrA	93.44	1600	acrA	678.9	9724	acrA	350.06	6277	acrA	688.76	9739
acrB	195.63	6854	acrB	192.03	7116	acrB	90.92	4107	acrB	569.32	21513	acrB	173.27	8197	acrB	490.84	18310
acrD	8.69	301	acrD	10.54	386	acrD	5.6	250	acrD	21.55	805	acrD	9.17	429	acrD	12.64	466
acrE	1.4	18	acrE	1.84	25	acrE	0.78	13	acrE	1.66	23	acrE	0.92	16	acrE	2.04	28
acrF	3.91	135	acrF	4.85	177	acrF	2.18	97	acrF	5.77	215	acrF	3.43	160	acrF	5.38	198
acrR	39.96	288	acrR	62.83	479	acrR	22.17	206	acrR	177.4	1379	acrR	105.12	1023	acrR	212.41	1630
acs	97.99	2135	acs	69.73	1607	acs	35.35	993	acs	60.64	1425	acs	52.55	1546	acs	127.63	2961
actP	34.55	634	actP	26.07	506	actP	8.49	201	actP	7.58	150	actP	8.15	202	actP	20.93	409
ada	16.12	191	ada	16.28	204	ada	10.02	153	ada	15.65	200	ada	5.81	93	ada	14.35	181
add	170.84	1904	add	222.69	2625	add	92.91	1335	add	488.27	5869	add	156.57	2356	add	295.63	3508
ade	19.34	380	ade	26.12	543	ade	17.64	447	ade	17.5	371	ade	7.8	207	ade	18.73	392
adhE	183.58	5464	adhE	213.59	6724	adhE	126.54	4856	adhE	106.32	3413	adhE	33.89	1362	adhE	89.84	2847
adhP	14.94	168	adhP	16.4	195	adhP	9.38	136	adhP	7.67	93	adhP	2.04	31	adhP	6.26	75
adiA	6.1	154	adiA	8.16	218	adiA	3.84	125	adiA	5.07	138	adiA	3.46	118	adiA	5.43	146
adiC	2.49	37	adiC	3.56	56	adiC	2.24	43	adiC	2.37	38	adiC	1.59	32	adiC	2.21	35
adiY	3.89	33	adiY	3.12	28	adiY	1.92	21	adiY	7.99	73	adiY	1.84	21	adiY	1.66	15
adk	1011.15	7254	adk	1343.07	10191	adk	580.02	5365	adk	851.84	6591	adk	433.07	4195	adk	928.86	7095
aegA	3.86	85	aegA	4.89	114	aegA	3.63	103	aegA	6.9	164	aegA	3.9	116	aegA	8.06	189
aer	26.07	441	aer	32.47	581	aer	39.11	853	aer	10.8	197	aer	8.71	199	aer	24.15	435
aes	9.18	98	aes	11.25	127	aes	4.36	60	aes	16.59	191	aes	8.25	119	aes	17.68	201
afuB	2.48	10	afuB	1.87	8	afuB	0.19	1	afuB	0.92	4	afuB	0.55	3	afuB	0.47	2
afuC	1.2	14	afuC	2.27	28	afuC	1.6	24	afuC	2.47	31	afuC	1.78	28	afuC	2.9	36
agaA	6.42	36	agaA	7.08	42	agaA	3.6	26	agaA	7.77	47	agaA	5.28	40	agaA	9.05	54
agaB	0.38	2	agaB	1.07	6	agaB	0.44	3	agaB	0.17	1	agaB	0.42	3	agaB	0.35	2
agaC	0.45	4	agaC	1.59	15	agaC	0.52	6	agaC	1.04	10	agaC	0.58	7	agaC	1.37	13
agaD	1.48	13	agaD	2.15	20	agaD	1.32	15	agaD	1.47	14	agaD	1.51	18	agaD	1.81	17
agaI	1.55	13	agaI	1.12	10	agaI	0.74	8	agaI	1.43	13	agaI	0.09	1	agaI	1.23	11
agaR	97.68	880	agaR	118.69	1131	agaR	62.07	721	agaR	99.31	965	agaR	76.04	925	agaR	123.95	1189
agaS	4.44	57	agaS	5.96	81	agaS	3.5	58	agaS	5.2	72	agaS	3.29	57	agaS	6.58	90
agaV	10.43	55	agaV	11.3	63	agaV	5.88	40	agaV	10.9	62	agaV	5.2	37	agaV	19.06	107
agaW	3.13	14	agaW	4.02	19	agaW	2.08	12	agaW	8.5	41	agaW	3.48	21	agaW	10.92	52
agp	49.59	685	agp	57.76	844	agp	28.75	512	agp	132.09	1968	agp	66.32	1237	agp	89.27	1313
ahpC	1117	7007	ahpC	942.58	6254	ahpC	367.7	2974	ahpC	5613.18	37977	ahpC	1547.91	13111	ahpC	2012.53	13442
ahpF	169.71	2956	ahpF	180.43	3324	ahpF	93.2	2093	ahpF	299.75	5631	ahpF	112.47	2645	ahpF	190.94	3541
aidB	2.21	40	aidB	2.88	55	aidB	2.49	58	aidB	2.31	45	aidB	2.42	59	aidB	3.06	59
ais	2.39	16	ais	2.11	15	ais	1.04	9	ais	0.55	4	ais	1.1	10	ais	0.98	7
alaS	344.94	10094	alaS	393.55	12181	alaS	202.36	7635	alaS	342.19	10800	alaS	163.9	6476	alaS	245.82	7659
alaT	2.37	2	alaT	4.47	4	alaT	2.75	3	alaT	3.29	3	alaT	8.76	10	alaT	4.44	4
alaU	2.37	2	alaU	4.47	4	alaU	5.51	6	alaU	7.68	7	alaU	10.51	12	alaU	3.33	3
alaV	1.18	1	alaV	4.47	4	alaV	4.59	5	alaV	2.19	2	alaV	14.89	17	alaV	4.44	4
alaW	1.18	1	alaW	5.59	5	alaW	10.09	11	alaW	3.29	3	alaW	15.77	18	alaW	5.56	5
alaX	0	0	alaX	1.12	1	alaX	9.18	10	alaX	2.19	2	alaX	10.51	12	alaX	3.33	3
aldA	778.02	12461	aldA	963.38	16320	aldA	447.11	9233	aldA	844.79	14593	aldA	600.81	12993	aldA	1040.57	17745
aldB	2.69	46	aldB	3.87	70	aldB	3.13	69	aldB	2.76	51	aldB	1.38	32	aldB	2.41	44
alkA	12.39	117	alkA	15.42	154	alkA	7.88	96	alkA	21.5	219	alkA	11.53	147	alkA	20.59	207
alkB	7.46	54	alkB	6.4	49	alkB	3.64	34	alkB	7.17	56	alkB	2.86	28	alkB	7.26	56
allA	15.45	83	allA	18.13	103	allA	6.21	43	allA	16.22	94	allA	10.2	74	allA	23.95	137
allB	2.05	31	allB	2.5	40	allB	1.02	20	allB	2.88	47	allB	1.12	23	allB	1.8	29
allC	3.78	52	allC	4.68	68	allC	2.76	49	allC	4.18	62	allC	2.05	38	allC	2.46	36
allD	0.77	9	allD	0.57	7	allD	0.4	6	allD	0.08	1	allD	0.19	3	allD	0.24	3
allR	72.94	662	allR	103.96	998	allR	48.11	563	allR	181.54	1777	allR	97.84	1199	allR	174.89	1690
alpA	1.69	4	alpA	2.39	6	alpA	0.65	2	alpA	1.96	5	alpA	2.5	8	alpA	3.17	8
alr	75.17	903	alr	97.28	1236	alr	58.37	904	alr	87.07	1128	alr	39.83	646	alr	66.46	850
alsA	3.05	52	alsA	3.05	55	alsA	1.73	38	alsA	1.41	26	alsA	1.13	26	alsA	1.82	33
alsB	9.03	94	alsB	11.35	125	alsB	5.07	68	alsB	6.32	71	alsB	3.49	49	alsB	12.18	135
alsC	5.68	62	alsC	6.5	75	alsC	3.27	46	alsC	5.52	65	alsC	3.8	56	alsC	6.89	80
alsE	5.3	41	alsE	6.23	51	alsE	2.3	23	alsE	4.55	38	alsE	3.44	36	alsE	4.13	34
alsK	8.13	93	alsK	6.61	80	alsK	5.08	75	alsK	8.91	110	alsK	6.34	98	alsK	8.37	102
alx	14.71	158	alx	12.67	144	alx	5.99	83	alx	10.36	120	alx	3.1	45	alx	5.86	67
amiA	77.92	754	amiA	89.69	918	amiA	38.39	479	amiA	122.26	1276	amiA	46.08	602	amiA	101.72	1048
amiB	68.41	1018	amiB	81.83	1288	amiB	43.2	829	amiB	72.77	1168	amiB	38.52	774	amiB	76.74	1216
amiC	46.82	653	amiC	53.28	786	amiC	32.25	580	amiC	84.82	1276	amiC	47.15	888	amiC	76.7	1139
amn	75.26	1218	amn	96.28	1648	amn	48.45	1011	amn	112.7	1967	amn	47.92	1047	amn	67.79	1168
ampC	10.62	134	ampC	13.34	178	ampC	8.12	132	ampC	17.42	237	ampC	7.57	129	ampC	16.75	225
ampD	41.21	253	ampD	64.52	419	ampD	39.16	310	ampD	58.59	388	ampD	29.92	248	ampD	48.34	316
ampE	34.39	327	ampE	47.52	478	ampE	18.76	230	ampE	40.56	416	ampE	18.61	239	ampE	43.75	443
ampG	49.1	806	ampG	71.87	1248	ampG	39.45	835	ampG	73.08	1294	ampG	30.18	669	ampG	64.48	1127
ampH	42.62	549	ampH	58.06	791	ampH	40.35	670	ampH	31.39	436	ampH	19.15	333	ampH	45.58	625
amtB	1.82	26	amtB	2.25	34	amtB	3.41	63	amtB	3.63	56	amtB	3.52	68	amtB	2.95	45
amyA	17.16	284	amyA	19.88	348	amyA	16.68	356	amyA	12.61	225	amyA	9.67	216	amyA	10.1	178
ansA	46.59	527	ansA	60.77	727	ansA	31.4	458	ansA	40.82	498	ansA	17.81	272	ansA	29.48	355
ansB	18.63	217	ansB	26.71	329	ansB	14.05	211	ansB	32.64	410	ansB	16.15	254	ansB	22.9	284
ansP	8.57	143	ansP	11.73	207	ansP	5.11	110	ansP	7.95	143	ansP	2.62	59	ansP	7.49	133
apaG	60.65	255	apaG	95.35	424	apaG	68.62	372	apaG	96.15	436	apaG	66.94	380	apaG	62.33	279
apaH	44.47	417	apaH	53.44	530	apaH	30.61	370	apaH	42.03	425	apaH	17.85	226	apaH	39.97	399
aphA	228.55	1815	aphA	371.33	3119	aphA	183.9	1883	aphA	276.59	2369	aphA	135.88	1457	aphA	523.92	4430
appA	4.01	58	appA	4.52	69	appA	2.31	43	appA	6.1	95	appA	3.18	62	appA	6.24	96
appB	1.27	16	appB	2.92	39	appB	0.67	11	appB	4.18	57	appB	2.05	35	appB	3.34	45
appC	1.69	29	appC	3.41	62	appC	1.49	33	appC	3.24	60	appC	1.51	35	appC	3.72	68
appY	3	25	appY	3.74	33	appY	1.02	11	appY	1.67	15	appY	0.71	8	appY	1.24	11
apt	129.49	795	apt	102.56	666	apt	32.59	258	apt	155.25	1028	apt	42.22	350	apt	86.74	567
aqpZ	2.97	23	aqpZ	6.23	51	aqpZ	1	10	aqpZ	5.63	47	aqpZ	2.58	27	aqpZ	5.46	45
araA	5.56	93	araA	5.26	93	araA	2.18	47	araA	4.83	87	araA	2.35	53	araA	4.89	87
araB	1.9	36	araB	1.95	39	araB	1.19	29	araB	1.86	38	araB	1.06	27	araB	2.08	42
araC	22.81	223	araC	43.81	453	araC	26.1	329	araC	31.77	335	araC	14.54	192	araC	48.03	500
araD	1.81	14	araD	2.93	24	araD	1.7	17	araD	1.44	12	araD	1.24	13	araD	2.18	18
araE	12.42	196	araE	15.99	267	araE	5.75	117	araE	10.22	174	araE	5.77	123	araE	16.48	277
araF	4.45	49	araF	4.29	50	araF	1.83	26	araF	6.99	83	araF	4.51	67	araF	4.69	55
araG	3.92	66	araG	4.88	87	araG	2.85	62	araG	6.22	113	araG	4.44	101	araG	5.69	102
araH	3.54	39	araH	4.38	51	araH	2.25	32	araH	6.65	79	araH	4.98	74	araH	6.48	76
araJ	5.92	78	araJ	9.11	127	araJ	6.06	103	araJ	6.96	99	araJ	5.84	104	araJ	9.55	134
arcA	1033	8238	arcA	1125.09	9490	arcA	357.31	3674	arcA	1165.79	10027	arcA	602.35	6486	arcA	1682.95	14290
arcB	105.03	2730	arcB	120.32	3308	arcB	58.51	1961	arcB	149.53	4192	arcB	74.96	2631	arcB	115.77	3204
argA	8.5	126	argA	10.59	166	argA	6.96	133	argA	18.9	302	argA	10.3	206	argA	15.85	250
argB	7.78	67	argB	12.19	111	argB	9.82	109	argB	17.23	160	argB	9.98	116	argB	19.09	175
argC	8.5	95	argC	13.28	157	argC	7.84	113	argC	17.58	212	argC	7.75	117	argC	16.13	192
argD	5.74	78	argD	9.26	133	argD	6.8	119	argD	10.1	148	argD	6.33	116	argD	8.51	123
argE	46.2	592	argE	57.7	782	argE	27.6	456	argE	123.16	1702	argE	49.88	863	argE	99.54	1358
argF	2.95	33	argF	3.21	38	argF	3.05	44	argF	6.8	82	argF	5.76	87	argF	6.89	82
argG	21.34	319	argG	25.24	399	argG	15.31	295	argG	42.43	684	argG	19.22	388	argG	28.71	457
argH	11.32	173	argH	15.22	246	argH	9.24	182	argH	19.48	321	argH	10.08	208	argH	15.18	247
argI	1.61	18	argI	0.76	9	argI	0.49	7	argI	1.24	15	argI	0.73	11	argI	1.85	22
argK	1.53	17	argK	2.13	25	argK	1.47	21	argK	1.09	13	argK	0.6	9	argK	0.68	8
argO	9.9	70	argO	15.77	118	argO	8.22	75	argO	23.86	182	argO	11.52	110	argO	27.09	204
argP	109.82	1092	argP	102.97	1083	argP	61.46	788	argP	222.48	2386	argP	104.8	1407	argP	175.12	1854
argQ	0	0	argQ	0	0	argQ	0.91	1	argQ	0	0	argQ	4.32	5	argQ	0	0
argR	314.2	1646	argR	335.14	1857	argR	136.06	919	argR	362.65	2049	argR	135.58	959	argR	429.56	2396
argS	118.17	2279	argS	125.2	2554	argS	53.16	1322	argS	196.53	4088	argS	71.54	1863	argS	135.72	2787
argT	44.78	390	argT	72.74	670	argT	30.99	348	argT	51.1	480	argT	32.06	377	argT	144.3	1338
argU	1.17	1	argU	0	0	argU	0	0	argU	2.17	2	argU	3.46	4	argU	1.1	1
argV	0	0	argV	0	0	argV	0.91	1	argV	3.25	3	argV	0.86	1	argV	0	0
argW	0	0	argW	0	0	argW	0	0	argW	0	0	argW	0	0	argW	0	0
argX	4.67	4	argX	1.1	1	argX	2.72	3	argX	2.17	2	argX	1.73	2	argX	0	0
argY	11.68	10	argY	8.83	8	argY	0.91	1	argY	3.25	3	argY	0.86	1	argY	1.1	1
argZ	5.84	5	argZ	11.04	10	argZ	0	0	argZ	2.17	2	argZ	1.73	2	argZ	3.29	3
arnT	2.34	43	arnT	2.67	52	arnT	1.14	27	arnT	2.42	48	arnT	1.65	41	arnT	2.4	47
aroA	36.76	525	aroA	46.08	696	aroA	21.99	405	aroA	68.82	1060	aroA	21	405	aroA	21.83	332
aroB	189.72	2298	aroB	231.05	2960	aroB	131.59	2055	aroB	186.32	2434	aroB	77.23	1263	aroB	146.86	1894
aroC	93.63	1131	aroC	110.21	1408	aroC	80.33	1251	aroC	123.05	1603	aroC	58.06	947	aroC	133.43	1716
aroD	30.56	258	aroD	29.12	260	aroD	14.98	163	aroD	86.66	789	aroD	38.95	444	aroD	69.65	626
aroE	78.16	712	aroE	109.81	1058	aroE	48.19	566	aroE	61.17	601	aroE	26.83	330	aroE	42.48	412
aroF	39.79	474	aroF	43.02	542	aroF	20.64	317	aroF	58.45	751	aroF	33.57	540	aroF	48.96	621
aroG	416.41	4877	aroG	401.61	4975	aroG	175.75	2654	aroG	699.04	8830	aroG	279.31	4417	aroG	550.28	6862
aroH	30.48	355	aroH	31.01	382	aroH	16.65	250	aroH	58.6	736	aroH	19.08	300	aroH	26.86	333
aroK	448.51	2604	aroK	492.76	3026	aroK	172.06	1288	aroK	376.25	2356	aroK	147.84	1159	aroK	361.55	2235
aroL	39.73	232	aroL	43.88	271	aroL	42.9	323	aroL	58.12	366	aroL	54.66	431	aroL	47.45	295
aroM	20.82	157	aroM	28.84	230	aroM	11.93	116	aroM	13.03	106	aroM	7.86	80	aroM	19.06	153
aroP	25.13	384	aroP	26.66	431	aroP	12.48	246	aroP	34.4	567	aroP	15.9	328	aroP	29.25	476
arpA	2.22	54	arpA	2.45	63	arpA	0.99	31	arpA	1.37	36	arpA	1.16	38	arpA	0.73	19
arsB	5.85	84	arsB	5.8	88	arsB	3.24	60	arsB	3.36	52	arsB	1.5	29	arsB	2.88	44
arsC	2.11	10	arsC	2.39	12	arsC	2.62	16	arsC	2.35	12	arsC	1.25	8	arsC	1.59	8
arsR	6.86	27	arsR	7.68	32	arsR	2.95	15	arsR	6.36	27	arsR	3.01	16	arsR	5.49	23
artI	52.69	429	artI	59.46	512	artI	28.01	294	artI	102.61	901	artI	37.57	413	artI	85.6	742
artJ	6.02	49	artJ	8.24	71	artJ	2.67	28	artJ	46.81	411	artJ	23.29	256	artJ	32.07	278
artM	19.22	143	artM	27.45	216	artM	15.11	145	artM	29.78	239	artM	16.32	164	artM	24.99	198
artP	34.04	276	artP	36.73	315	artP	24.68	258	artP	80.16	701	artP	32.52	356	artP	63.71	550
artQ	15.67	125	artQ	27.5	232	artQ	15.37	158	artQ	30.58	263	artQ	11.33	122	artQ	30.74	261
ascB	10.6	168	ascB	9.66	162	ascB	6.12	125	ascB	43.17	738	ascB	22.85	489	ascB	34.67	585
ascF	13.01	211	ascF	14.23	244	ascF	7.13	149	ascF	14.87	260	ascF	8.86	194	ascF	15.12	261
ascG	19.15	216	ascG	28.42	339	ascG	21.18	308	ascG	29.6	360	ascG	25.15	383	ascG	31.23	375
asd	302.54	3715	asd	317.15	4119	asd	140.28	2221	asd	348.1	4610	asd	126.96	2105	asd	313.98	4105
aslA	10.48	193	aslA	9.14	178	aslA	4.08	97	aslA	12.94	257	aslA	4.99	124	aslA	12.65	248
aslB	6.18	85	aslB	10.45	152	aslB	6.04	107	aslB	16.52	245	aslB	8.35	155	aslB	26.85	393
asmA	68.33	1409	asmA	87.98	1919	asmA	66.91	1779	asmA	94.51	2102	asmA	60.55	1686	asmA	97.01	2130
asnA	68.99	762	asnA	82.01	958	asnA	36.87	525	asnA	169.75	2022	asnA	74.83	1116	asnA	186.57	2194
asnB	57.13	1058	asnB	64.94	1272	asnB	30.36	725	asnB	124.02	2477	asnB	41.27	1032	asnB	71.81	1416
asnC	8.62	44	asnC	11.11	60	asnC	9.42	62	asnC	18.89	104	asnC	17.26	119	asnC	20.05	109
asnS	238.66	3719	asnS	292.57	4822	asnS	141.16	2836	asnS	320.24	5382	asnS	117.58	2474	asnS	226.75	3762
asnT	1.18	1	asnT	2.24	2	asnT	12.85	14	asnT	2.19	2	asnT	8.76	10	asnT	4.44	4
asnU	2.37	2	asnU	3.36	3	asnU	17.43	19	asnU	4.39	4	asnU	8.76	10	asnU	5.56	5
asnV	0	0	asnV	2.24	2	asnV	15.6	17	asnV	4.39	4	asnV	11.39	13	asnV	4.44	4
asnW	1.18	1	asnW	0	0	asnW	14.68	16	asnW	5.48	5	asnW	10.51	12	asnW	3.33	3
aspA	417.38	6671	aspA	482.52	8157	aspA	217.69	4486	aspA	454.57	7836	aspA	171.36	3698	aspA	521.99	8883
aspC	193.25	2560	aspC	220.68	3092	aspC	101.93	1741	aspC	568.83	8127	aspC	208.37	3727	aspC	407.04	5741
aspS	194.37	3833	aspS	235.26	4907	aspS	120.98	3076	aspS	147.63	3140	aspS	44.39	1182	aspS	91.59	1923
aspT	5.84	5	aspT	13.25	12	aspT	55.24	61	aspT	9.74	9	aspT	80.42	93	aspT	7.68	7
aspU	8.17	7	aspU	3.31	3	aspU	48.9	54	aspU	4.33	4	aspU	74.37	86	aspU	6.58	6
aspV	8.17	7	aspV	12.14	11	aspV	0	0	aspV	9.74	9	aspV	0	0	aspV	5.48	5
asr	0.29	1	asr	0.28	1	asr	0.45	2	asr	2.7	10	asr	5.82	27	asr	0.82	3
astA	5.73	66	astA	6.08	74	astA	3.23	48	astA	1.69	21	astA	1.61	25	astA	2.94	36
astB	9.23	138	astB	7.84	124	astB	3.06	59	astB	3.91	63	astB	3.47	70	astB	5.09	81
astC	7	95	astC	6.61	95	astC	3.03	53	astC	2.94	43	astC	2.89	53	astC	6.16	89
astD	7.17	118	astD	4.14	72	astD	1.93	41	astD	3.38	60	astD	2.75	61	astD	7.08	124
astE	4.64	50	astE	4.47	51	astE	1.37	19	astE	3.61	42	astE	2.82	41	astE	4.1	47
atoA	0	0	atoA	0.26	2	atoA	0.11	1	atoA	0.38	3	atoA	0.41	4	atoA	0.39	3
atoB	1.14	15	atoB	1.79	25	atoB	1.59	27	atoB	1.48	21	atoB	1.8	32	atoB	2.21	31
atoC	6.68	103	atoC	7.36	120	atoC	4.13	82	atoC	6.38	106	atoC	2.98	62	atoC	7.62	125
atoD	0.14	1	atoD	0.77	6	atoD	0.21	2	atoD	2.14	17	atoD	0.6	6	atoD	0.89	7
atoE	0.61	9	atoE	0.96	15	atoE	0.58	11	atoE	2.39	38	atoE	1.11	22	atoE	1.47	23
atoS	5.76	117	atoS	7.03	151	atoS	2.82	74	atoS	7.71	169	atoS	3.94	108	atoS	4.9	106
atpA	2092.14	35882	atpA	1926.16	34941	atpA	951.87	21049	atpA	1103.38	20410	atpA	333.8	7730	atpA	1071.62	19569
atpB	677.4	6148	atpB	941.5	9038	atpB	376.26	4403	atpB	420.38	4115	atpB	165.08	2023	atpB	365.71	3534
atpC	1529.94	7147	atpC	1397.51	6905	atpC	807.72	4865	atpC	965.61	4865	atpC	339.91	2144	atpC	1303.42	6483
atpD	1650.2	25384	atpD	1653.8	26907	atpD	852.56	16909	atpD	594.93	9870	atpD	161.29	3350	atpD	618.69	10133
atpE	1187.54	3170	atpE	1214.5	3429	atpE	601.73	2071	atpE	683.57	1968	atpE	294.09	1060	atpE	635.78	1807
atpF	1731.73	9072	atpF	1640.35	9089	atpF	804.06	5431	atpF	989.55	5591	atpF	330.11	2335	atpF	899.1	5015
atpG	1480.99	14232	atpG	1477.14	15014	atpG	852.03	10557	atpG	623.67	6464	atpG	217.33	2820	atpG	595	6088
atpH	1038.66	6169	atpH	1000.63	6286	atpH	474.8	3636	atpH	355.3	2276	atpH	108.11	867	atpH	370.82	2345
atpI	231.73	982	atpI	492.4	2207	atpI	273.25	1493	atpI	141.12	645	atpI	100.14	573	atpI	169.33	764
avtA	82.95	1157	avtA	104.59	1543	avtA	64.17	1154	avtA	101.58	1528	avtA	60.64	1142	avtA	112.52	1671
azoR	21.22	143	azoR	21.04	150	azoR	9.9	86	azoR	129.99	945	azoR	50.54	460	azoR	85.28	612
bacA	36.42	333	bacA	49.95	483	bacA	23.84	281	bacA	158	1558	bacA	56.62	699	bacA	116.29	1132
baeR	31.96	257	baeR	35.86	305	baeR	13.7	142	baeR	88.55	768	baeR	53.42	580	baeR	71.71	614
baeS	5.06	79	baeS	4.54	75	baeS	2.23	45	baeS	11.46	193	baeS	6.26	132	baeS	9.92	165
barA	22.04	676	barA	30.55	991	barA	12.67	501	barA	25.07	829	barA	11.01	456	barA	22.17	724
basR	37.36	278	basR	37.61	296	basR	18.97	182	basR	52.33	420	basR	23.99	241	basR	54.65	433
basS	9.55	116	basS	19.23	247	basS	11.49	180	basS	13.21	173	basS	7.93	130	basS	14.69	190
bax	306.45	2812	bax	288.91	2804	bax	122.64	1451	bax	629.41	6229	bax	297.66	3688	bax	720.98	7044
bcp	577.63	3026	bcp	823.33	4562	bcp	472.58	3192	bcp	1004.41	5675	bcp	543.3	3843	bcp	1218.94	6799
bcr	40.08	531	bcr	49.89	699	bcr	25.94	443	bcr	48.09	687	bcr	24.6	440	bcr	48.07	678
bcsA	7.55	220	bcsA	7.4	228	bcsA	4.29	161	bcsA	7.64	240	bcsA	3.41	134	bcsA	6.58	204
bcsB	5.72	149	bcsB	5.49	151	bcsB	3.31	111	bcsB	7.09	199	bcsB	2.62	92	bcsB	5.99	166
bcsC	12.66	489	bcsC	13.34	545	bcsC	8.77	437	bcsC	17.09	712	bcsC	9.12	476	bcsC	19.62	807
bcsE	104.95	1835	bcsE	118.42	2190	bcsE	62.99	1420	bcsE	92.06	1736	bcsE	49.39	1166	bcsE	104.48	1945
bcsF	10.3	22	bcsF	11.51	26	bcsF	7.26	20	bcsF	17.37	40	bcsF	7.98	23	bcsF	17.15	39
bcsG	24.19	452	bcsG	39.57	782	bcsG	26.19	631	bcsG	48.33	974	bcsG	24.14	609	bcsG	56.29	1120
bcsZ	2.76	34	bcsZ	4.07	53	bcsZ	2.2	35	bcsZ	4.22	56	bcsZ	1.44	24	bcsZ	4.12	54
bdm	0	0	bdm	0.79	2	bdm	0.65	2	bdm	316.85	821	bdm	135.02	438	bdm	355.36	909
betA	92.33	1716	betA	91.97	1808	betA	52.54	1259	betA	47.49	952	betA	25.22	633	betA	61.95	1226
betB	159	2605	betB	162.79	2821	betB	94.87	2004	betB	115.11	2034	betB	61.66	1364	betB	171.35	2989
betI	175.23	1146	betI	202.25	1399	betI	143.85	1213	betI	172.39	1216	betI	109.96	971	betI	295.26	2056
betT	72.98	1651	betT	100.47	2404	betT	52.8	1540	betT	92.62	2260	betT	53.03	1620	betT	167.31	4030
bfd	2.31	5	bfd	3.92	9	bfd	2.15	6	bfd	6.41	15	bfd	6.83	20	bfd	4.76	11
bfr	10.74	57	bfr	11.05	62	bfr	7.02	48	bfr	17.65	101	bfr	21.22	152	bfr	11.86	67
bglA	64.62	1035	bglA	73.26	1241	bglA	42.9	886	bglA	98.53	1702	bglA	38.89	841	bglA	54.59	931
bglB	3.18	50	bglB	2.59	43	bglB	1.33	27	bglB	1.77	30	bglB	1.32	28	bglB	2.09	35
bglF	29.06	607	bglF	36.62	809	bglF	24.84	669	bglF	30.27	682	bglF	29.25	825	bglF	42.67	949
bglG	1.72	16	bglG	5.28	52	bglG	2.5	30	bglG	1	10	bglG	0.72	9	bglG	3.73	37
bglH	0.67	12	bglH	0.53	10	bglH	0.43	10	bglH	0.93	18	bglH	0.45	11	bglH	0.84	16
bglJ	2.59	18	bglJ	1.36	10	bglJ	1.23	11	bglJ	2.14	16	bglJ	2.56	24	bglJ	1.22	9
bglX	50.43	1289	bglX	54.3	1468	bglX	30.68	1011	bglX	92.54	2551	bglX	36.34	1254	bglX	72.17	1964
bioA	4.81	69	bioA	4.61	70	bioA	2.38	44	bioA	7.11	110	bioA	3.61	70	bioA	6.22	95
bioB	3.8	44	bioB	5.31	65	bioB	3.75	56	bioB	4.16	52	bioB	2.81	44	bioB	7.87	97
bioC	4.04	34	bioC	5.73	51	bioC	2.77	30	bioC	6.73	61	bioC	3.08	35	bioC	9.83	88
bioD	2.78	21	bioD	3.26	26	bioD	1.85	18	bioD	4.18	34	bioD	1.47	15	bioD	4.98	40
bioF	2.65	34	bioF	4.05	55	bioF	2.11	35	bioF	2.67	37	bioF	2.13	37	bioF	6.14	84
bioH	23.79	204	bioH	27.34	248	bioH	17.37	192	bioH	64.76	599	bioH	30.14	349	bioH	49.83	455
bipA	237.39	4816	bipA	230.69	4950	bipA	127.31	3330	bipA	262.47	5743	bipA	59.5	1630	bipA	116.76	2522
birA	21.41	230	birA	34.14	388	birA	19.78	274	birA	20.28	235	birA	17.65	256	birA	22.82	261
bisC	29.97	760	bisC	38.18	1024	bisC	24.44	799	bisC	21.83	597	bisC	12.73	436	bisC	22.26	601
blc	22.06	131	blc	31.84	200	blc	13.06	100	blc	9.52	61	blc	5.49	44	blc	12.49	79
blr	7.14	10	blr	16.19	24	blr	6.64	12	blr	6.62	10	blr	3.17	6	blr	7.37	11
bolA	175.58	621	bolA	277.73	1039	bolA	111.18	507	bolA	162.01	618	bolA	127.73	610	bolA	201.01	757
borD	130.27	426	borD	117.39	406	borD	23.72	100	borD	79.96	282	borD	24.91	110	borD	56.29	196
brnQ	28.27	415	brnQ	34.13	530	brnQ	16.69	316	brnQ	44.84	710	brnQ	18.51	367	brnQ	33.39	522
btuB	55.31	1135	btuB	71.23	1546	btuB	37.76	999	btuB	55.21	1222	btuB	23.03	638	btuB	35.1	767
btuC	25.3	276	btuC	28.16	325	btuC	16.06	226	btuC	29.83	351	btuC	13.78	203	btuC	34.09	396
btuD	10.67	89	btuD	19.15	169	btuD	12.37	133	btuD	12.67	114	btuD	7.72	87	btuD	9.91	88
btuE	41.04	252	btuE	44.35	288	btuE	21.48	170	btuE	32.77	217	btuE	13.39	111	btuE	33.81	221
btuF	21.55	192	btuF	30.99	292	btuF	18.72	215	btuF	35.38	340	btuF	14.3	172	btuF	27.94	265
btuR	71.5	470	btuR	74.36	517	btuR	45.43	385	btuR	52.47	372	btuR	21.41	190	btuR	64.87	454
cadA	2.34	56	cadA	1.82	46	cadA	1.23	38	cadA	1.79	46	cadA	0.93	30	cadA	1.73	44
cadB	0.27	4	cadB	0.38	6	cadB	0.26	5	cadB	0.37	6	cadB	0.35	7	cadB	0.25	4
cadC	14.25	244	cadC	17.9	324	cadC	5.48	121	cadC	14.41	266	cadC	7.61	176	cadC	14.87	271
caiA	9.99	127	caiA	14.5	195	caiA	12.75	209	caiA	3.72	51	caiA	3.84	66	caiA	3.47	47
caiB	5.76	78	caiB	9.14	131	caiB	5.78	101	caiB	1.51	22	caiB	0.71	13	caiB	1.11	16
caiC	6.19	108	caiC	6.66	123	caiC	3.87	87	caiC	3.93	74	caiC	1.87	44	caiC	2.42	45
caiD	1.41	14	caiD	1.33	14	caiD	0.39	5	caiD	13.24	142	caiD	3.43	46	caiD	6.05	64
caiE	3.5	23	caiE	3.45	24	caiE	2.01	17	caiE	11.71	83	caiE	5.63	50	caiE	5.29	37
caiF	14.3	63	caiF	15.46	72	caiF	8.28	47	caiF	14.74	70	caiF	13.79	82	caiF	12.15	57
caiT	1.96	33	caiT	0.95	17	caiT	0.83	18	caiT	0.5	9	caiT	0.84	19	caiT	0.95	17
can	344.72	2542	can	522.59	4076	can	270.41	2571	can	646.27	5140	can	462.09	4601	can	875.62	6875
carA	6.57	84	carA	10.36	140	carA	5.4	89	carA	7.98	110	carA	2.72	47	carA	4.56	62
carB	11.5	412	carB	12.27	465	carB	8.61	398	carB	17.8	688	carB	7.19	348	carB	15.33	585
cbl	2.93	31	cbl	5.54	62	cbl	1.83	25	cbl	11.04	126	cbl	2.31	33	cbl	6.04	68
cbpA	37.68	386	cbpA	41.44	449	cbpA	23.47	310	cbpA	59.29	655	cbpA	23.21	321	cbpA	44.1	481
cbpM	8.52	29	cbpM	13.33	48	cbpM	5.01	22	cbpM	22.07	81	cbpM	6.09	28	cbpM	12.14	44
cbrA	1.27	15	cbrA	2.87	36	cbrA	1.44	22	cbrA	1.72	22	cbrA	1.63	26	cbrA	2.78	35
cbrC	5.05	33	cbrC	8.96	62	cbrC	4.27	36	cbrC	8.22	58	cbrC	8.15	72	cbrC	7.75	54
cca	92.96	1281	cca	103.12	1503	cca	55.66	989	cca	87.87	1306	cca	35.63	663	cca	80.83	1186
cchA	3.67	12	cchA	3.18	11	cchA	3.08	13	cchA	13.61	48	cchA	8.83	39	cchA	13.21	46
cchB	0.62	2	cchB	0.59	2	cchB	0.97	4	cchB	0.58	2	cchB	0.69	3	cchB	0.29	1
ccmA	28.38	197	ccmA	34.33	252	ccmA	13.19	118	ccmA	44.22	331	ccmA	24.86	233	ccmA	43.71	323
ccmB	8.95	66	ccmB	16.28	127	ccmB	6.21	59	ccmB	10.94	87	ccmB	6.73	67	ccmB	13.63	107
ccmC	15.35	126	ccmC	17.85	155	ccmC	6.9	73	ccmC	15.25	135	ccmC	7.94	88	ccmC	20.02	175
ccmD	3	7	ccmD	2.02	5	ccmD	1	3	ccmD	4.37	11	ccmD	1.9	6	ccmD	4.42	11
ccmE	8.43	45	ccmE	11.51	65	ccmE	3.63	25	ccmE	7.29	42	ccmE	4.16	30	ccmE	10.91	62
ccmF	5.69	123	ccmF	8.13	186	ccmF	3.73	104	ccmF	8.1	189	ccmF	4.28	125	ccmF	6.08	140
ccmG	20.46	127	ccmG	16.6	109	ccmG	7.87	63	ccmG	19.42	130	ccmG	5.97	50	ccmG	14.98	99
ccmH	16.74	196	ccmH	14.93	185	ccmH	5.17	78	ccmH	28.74	363	ccmH	10.18	161	ccmH	19.65	245
cdaR	16.23	209	cdaR	32.08	437	cdaR	23.91	397	cdaR	19.44	270	cdaR	14.09	245	cdaR	22.02	302
cdd	1188.21	11696	cdd	1263.15	13151	cdd	630.11	7997	cdd	1965.08	20862	cdd	714.17	9492	cdd	2356.65	24699
cdh	9.51	80	cdh	12.82	114	cdh	9.22	100	cdh	13.78	125	cdh	8.1	92	cdh	12.73	114
cdsA	127.53	1217	cdsA	180.31	1820	cdsA	71.76	883	cdsA	106.29	1094	cdsA	48.43	624	cdsA	108.55	1103
cedA	12.94	38	cedA	21.25	66	cedA	8.72	33	cedA	15.16	48	cedA	13.62	54	cedA	10.88	34
cfa	28.01	358	cfa	34.92	472	cfa	16.69	275	cfa	62.25	858	cfa	20.23	349	cfa	34.39	468
chaA	72.6	889	chaA	86.47	1120	chaA	26.47	418	chaA	182.55	2411	chaA	82.01	1356	chaA	159.22	2076
chaB	7.01	18	chaB	5.89	16	chaB	2.72	9	chaB	12.63	35	chaB	5.19	18	chaB	15.35	42
chaC	9.4	75	chaC	11.14	94	chaC	6.42	66	chaC	44.3	381	chaC	38.17	411	chaC	62.42	530
chbA	13.32	52	chbA	15.5	64	chbA	8.74	44	chbA	9.26	39	chbA	7.4	39	chbA	7.94	33
chbB	80.11	286	chbB	120.75	456	chbB	52.79	243	chbB	47.52	183	chbB	40.04	193	chbB	71.55	272
chbC	5.09	77	chbC	7.13	114	chbC	3.9	76	chbC	2.27	37	chbC	1.57	32	chbC	3.29	53
chbF	2.79	42	chbF	2.83	45	chbF	1.13	22	chbF	1.79	29	chbF	1.57	32	chbF	1.31	21
chbG	13.91	116	chbG	19.49	172	chbG	6.79	73	chbG	15.34	138	chbG	6.04	68	chbG	14.19	126
chbR	12.16	114	chbR	15.53	154	chbR	7.61	92	chbR	17.21	174	chbR	10.43	132	chbR	17.43	174
cheA	24.43	534	cheA	19.99	462	cheA	17.35	489	cheA	17.99	424	cheA	4.81	142	cheA	18.91	440
cheB	6.59	77	cheB	6.56	81	cheB	6.64	100	cheB	4.37	55	cheB	2.35	37	cheB	6.35	79
cheR	9.4	90	cheR	8.39	85	cheR	7.69	95	cheR	7.55	78	cheR	2.63	34	cheR	11.38	116
cheW	19.8	111	cheW	14.84	88	cheW	14.39	104	cheW	31.43	190	cheW	11.36	86	cheW	29.99	179
cheY	5.76	25	cheY	3.71	17	cheY	4.29	24	cheY	8.34	39	cheY	4.78	28	cheY	6.28	29
cheZ	13.66	98	cheZ	12.78	97	cheZ	10.05	93	cheZ	26.88	208	cheZ	5.99	58	cheZ	21.73	166
chiA	11.18	335	chiA	11.14	353	chiA	5.31	205	chiA	12.47	403	chiA	5.68	230	chiA	13.32	425
chpA	29.43	110	chpA	50.85	201	chpA	24.49	118	chpA	29.52	119	chpA	16.25	82	chpA	27.39	109
chpB	13.06	51	chpB	22.76	94	chpB	15.89	80	chpB	18.76	79	chpB	5.31	28	chpB	13.71	57
chpR	51.27	142	chpR	74.76	219	chpR	49.85	178	chpR	46.2	138	chpR	37.71	141	chpR	43.41	128
chpS	1.78	5	chpS	3.37	10	chpS	5.26	19	chpS	4.3	13	chpS	7.13	27	chpS	2.01	6
cirA	5.78	128	cirA	4.65	109	cirA	1.75	50	cirA	5.23	125	cirA	2.84	85	cirA	3.48	82
citA	5.64	104	citA	7.58	148	citA	4.96	118	citA	7.59	151	citA	4.01	100	citA	5.75	113
citB	6.21	47	citB	7.36	59	citB	4.92	48	citB	6.12	50	citB	4.01	41	citB	4.84	39
citC	1.1	13	citC	1.12	14	citC	0.92	14	citC	1.73	22	citC	2.64	42	citC	0.88	11
citD	0.3	1	citD	1.43	5	citD	0.23	1	citD	1.4	5	citD	0.45	2	citD	0.28	1
citE	2.67	27	citE	2.52	27	citE	1.69	22	citE	3.48	38	citE	2.27	31	citE	5.3	57
citF	0.53	9	citF	0.72	13	citF	0.41	9	citF	0.44	8	citF	0.35	8	citF	0.17	3
citG	0.61	6	citG	1.55	16	citG	0.4	5	citG	1.99	21	citG	1.59	21	citG	1.54	16
citT	1.72	28	citT	1.45	25	citT	0.95	20	citT	1.88	33	citT	1.05	23	citT	1.44	25
citX	3.26	20	citX	1.08	7	citX	0.63	5	citX	1.96	13	citX	1.09	9	citX	1.07	7
clcA	8.98	142	clcA	14.94	250	clcA	10.54	215	clcA	10.43	178	clcA	9.79	209	clcA	9.44	159
clcB	3.72	52	clcB	6.02	89	clcB	2.66	48	clcB	6.37	96	clcB	2.86	54	clcB	3.16	47
cld	157.55	1719	cld	233.52	2695	cld	118.99	1674	cld	224.25	2639	cld	225.21	3318	cld	264.77	3076
clpA	301.55	7637	clpA	314.48	8424	clpA	136.74	4465	clpA	643.02	17564	clpA	267.61	9151	clpA	467.31	12601
clpB	371.54	10637	clpB	209.6	6347	clpB	76.91	2839	clpB	578.77	17871	clpB	287.17	11101	clpB	515.87	15725
clpP	719.84	4996	clpP	630.31	4627	clpP	298.71	2673	clpP	618.4	4629	clpP	259.63	2433	clpP	710.31	5249
clpS	6.72	24	clpS	7.94	30	clpS	16.08	74	clpS	14.54	56	clpS	41.07	198	clpS	10.79	41
clpX	734.92	10422	clpX	569.76	8546	clpX	242.61	4436	clpX	1171.38	17916	clpX	395.81	7579	clpX	894.29	13503
cls	57.11	928	cls	67.03	1152	cls	39.71	832	cls	75.37	1321	cls	38.97	855	cls	75.66	1309
cmk	112.25	854	cmk	146.52	1179	cmk	67.28	660	cmk	161.12	1322	cmk	65.13	669	cmk	83.95	680
cmr	6.05	83	cmr	6.83	99	cmr	4.58	81	cmr	4.26	63	cmr	2.97	55	cmr	3.29	48
cmtA	0.39	6	cmtA	0.73	12	cmtA	0.85	17	cmtA	0.78	13	cmtA	0.38	8	cmtA	0.73	12
cmtB	0.2	1	cmtB	0.19	1	cmtB	0.31	2	cmtB	0	0	cmtB	0.3	2	cmtB	0.19	1
coaA	59.84	633	coaA	88.94	995	coaA	31.53	430	coaA	65.13	743	coaA	40.26	575	coaA	71.03	800
coaD	44.77	239	coaD	49.59	280	coaD	20.48	141	coaD	42.72	246	coaD	18.59	134	coaD	45.56	259
coaE	48.5	335	coaE	66.94	489	coaE	23.36	208	coaE	64.84	483	coaE	35.49	331	coaE	75.6	556
cobB	27.19	254	cobB	31.27	309	cobB	23.66	285	cobB	28.78	290	cobB	17.84	225	cobB	27.44	273
cobC	8.23	56	cobC	11.25	81	cobC	7.63	67	cobC	6.81	50	cobC	2.72	25	cobC	5.52	40
cobS	8.82	73	cobS	13.14	115	cobS	9	96	cobS	7.06	63	cobS	4.92	55	cobS	6.7	59
cobT	11.99	144	cobT	20.78	264	cobT	11.88	184	cobT	15.67	203	cobT	10.3	167	cobT	11.96	153
cobU	35.4	215	cobU	36.43	234	cobU	22.99	180	cobU	24.12	158	cobU	20.98	172	cobU	24.9	161
codA	28.85	412	codA	29.46	445	codA	15.21	280	codA	57.52	886	codA	21.57	416	codA	41.96	638
codB	6.56	92	codB	7.83	116	codB	3.82	69	codB	7.61	115	codB	4.33	82	codB	4.89	73
cof	15.26	139	cof	13.8	133	cof	9.2	108	cof	28.5	280	cof	10.49	129	cof	22.99	223
copA	21.71	605	copA	22.7	669	copA	13.86	498	copA	120.9	3633	copA	72.41	2724	copA	102.91	3053
corA	60.98	645	corA	65.52	733	corA	32.26	440	corA	46.9	535	corA	22.83	326	corA	29.75	335
cpdA	177.1	1631	cpdA	190.95	1860	cpdA	106.11	1260	cpdA	142.16	1412	cpdA	62.24	774	cpdA	138.09	1354
cpdB	20.86	451	cpdB	26.19	599	cpdB	13.92	388	cpdB	41.81	975	cpdB	17.09	499	cpdB	27.63	636
cpsB	1.19	19	cpsB	1.06	18	cpsB	0.97	20	cpsB	70.6	1217	cpsB	23.26	502	cpsB	50.12	853
cpsG	0.85	13	cpsG	1.36	22	cpsG	0.66	13	cpsG	55.94	920	cpsG	16.8	346	cpsG	35.35	574
cpxA	84.08	1285	cpxA	104.49	1689	cpxA	51.72	1019	cpxA	128.56	2119	cpxA	59.85	1235	cpxA	96	1562
cpxP	261.65	1458	cpxP	331.53	1954	cpxP	101.6	730	cpxP	1772.06	10650	cpxP	1228.47	9243	cpxP	2198.53	13044
cpxR	140.2	1090	cpxR	163.93	1348	cpxR	78.61	788	cpxR	281.21	2358	cpxR	165.85	1741	cpxR	260.57	2157
crcA	0.32	2	crcA	1.36	9	crcA	1.12	9	crcA	3.86	26	crcA	2.14	18	crcA	1.81	12
crcB	19.43	83	crcB	26.56	120	crcB	10.53	58	crcB	33.87	156	crcB	24.97	144	crcB	25.73	117
creA	52.35	276	creA	67.25	375	creA	31.48	214	creA	45.02	256	creA	35.4	252	creA	55.94	314
creB	44.95	345	creB	61.84	502	creB	32.04	317	creB	47	389	creB	24.32	252	creB	44.42	363
creC	8.2	130	creC	12.23	205	creC	6.21	127	creC	9.94	170	creC	5.79	124	creC	8.36	141
creD	1.46	22	creD	3.14	50	creD	1.86	36	creD	1.48	24	creD	2.02	41	creD	0.81	13
crl	738.95	3304	crl	819.59	3876	crl	430.19	2480	crl	916.36	4419	crl	682.43	4120	crl	1577.3	7509
crp	1856.4	13070	crp	1912.8	14244	crp	667.02	6055	crp	2623.46	19921	crp	1231.49	11707	crp	3576.71	26812
crr	900.67	5109	crr	1114.56	6687	crr	352.21	2576	crr	1975.19	12084	crr	765.88	5866	crr	2095.32	12655
csdA	100.12	1343	csdA	94.8	1345	csdA	49.38	854	csdA	82.39	1192	csdA	36.28	657	csdA	85.49	1221
csgA	1.77	9	csgA	2.8	15	csgA	1.22	8	csgA	3.29	18	csgA	2.77	19	csgA	1.85	10
csgB	0.2	1	csgB	0.37	2	csgB	0.15	1	csgB	0.91	5	csgB	0.29	2	csgB	0.56	3
csgC	1.35	5	csgC	1.53	6	csgC	1.26	6	csgC	2.25	9	csgC	0.2	1	csgC	1.01	4
csgD	0.41	3	csgD	1.83	14	csgD	0.54	5	csgD	1.41	11	csgD	0.61	6	csgD	0.91	7
csgE	0.46	2	csgE	0.65	3	csgE	0.18	1	csgE	0	0	csgE	0.51	3	csgE	0.22	1
csgF	0.65	3	csgF	0.2	1	csgF	0	0	csgF	0.2	1	csgF	0.32	2	csgF	0	0
csgG	4.31	40	csgG	6.93	68	csgG	2.84	34	csgG	3.9	39	csgG	1.6	20	csgG	4.76	47
csiE	27.44	391	csiE	41.21	621	csiE	25.04	460	csiE	18.68	287	csiE	11.9	229	csiE	31.71	481
csiR	18.04	133	csiR	16.41	128	csiR	10.2	97	csiR	28.79	229	csiR	13.86	138	csiR	19.36	152
cspA	27406.3	64928	cspA	37454.5	93852	cspA	13259.2	40501	cspA	7441.12	19013	cspA	7007.27	22415	cspA	13232.4	33378
cspB	598.97	1439	cspB	754.81	1918	cspB	241.8	749	cspB	96.1	249	cspB	56.11	182	cspB	175.53	449
cspC	3663.11	8556	cspC	4679.28	11560	cspC	1547.71	4661	cspC	1471.93	3708	cspC	1076.81	3396	cspC	2671.18	6643
cspD	222.57	557	cspD	394.8	1045	cspD	223.45	721	cspD	465.71	1257	cspD	498.07	1683	cspD	666.9	1777
cspE	11871.3	27728	cspE	18480.3	45655	cspE	4789.57	14424	cspE	6029.05	15188	cspE	3551.94	11202	cspE	9624.38	23935
cspF	35.88	85	cspF	74.23	186	cspF	35.36	108	cspF	15.26	39	cspF	12.5	40	cspF	11.89	30
cspG	598.96	1419	cspG	1071.93	2686	cspG	286.46	875	cspG	137.37	351	cspG	135.67	434	cspG	297.73	751
cspH	2.53	6	cspH	7.18	18	cspH	4.91	15	cspH	1.17	3	cspH	3.13	10	cspH	0.79	2
cspI	5.07	12	cspI	9.98	25	cspI	2.95	9	cspI	9	23	cspI	5.63	18	cspI	12.69	32
csrA	131	271	csrA	184.63	404	csrA	238.44	636	csrA	155.07	346	csrA	318.62	890	csrA	150.72	332
csrB	12.49	50	csrB	24.79	105	csrB	1223.21	6315	csrB	56.5	244	csrB	1065.39	5760	csrB	18.06	77
csrC	6.97	19	csrC	5.9	17	csrC	732.89	2575	csrC	85.74	252	csrC	1547.81	5695	csrC	41.01	119
cstA	120.22	2816	cstA	222.48	5512	cstA	121.62	3673	cstA	21.57	545	cstA	18.72	592	cstA	75.66	1887
cueO	10.14	175	cueO	13.92	254	cueO	8	178	cueO	43.86	816	cueO	20.31	473	cueO	32.23	592
cueR	35.7	162	cueR	37.09	178	cueR	21.53	126	cueR	75.8	371	cueR	52.88	324	cueR	49.26	238
cusA	1.32	46	cusA	2.08	77	cusA	1.02	46	cusA	1.22	46	cusA	1.14	54	cusA	0.75	28
cusB	0.44	6	cusB	0.9	13	cusB	0.28	5	cusB	1.84	27	cusB	1.09	20	cusB	0.69	10
cusC	0.65	10	cusC	0.8	13	cusC	0.41	8	cusC	0.85	14	cusC	0.39	8	cusC	0.92	15
cusF	1.35	5	cusF	1.53	6	cusF	0.84	4	cusF	1.25	5	cusF	1	5	cusF	1.27	5
cusR	11.17	85	cusR	14.91	120	cusR	9.28	91	cusR	12.8	105	cusR	10.61	109	cusR	19.26	156
cusS	6.79	109	cusS	8.25	140	cusS	4.83	100	cusS	6.59	114	cusS	5.72	124	cusS	8.54	146
cutA	102.37	386	cutA	98.54	393	cutA	49.57	241	cutA	113.61	462	cutA	74.05	377	cutA	118.07	474
cutC	51.03	424	cutC	63.16	555	cutC	113.98	1221	cutC	75.33	675	cutC	165.71	1859	cutC	64.77	573
cvpA	27.58	150	cvpA	34.07	196	cvpA	11.27	79	cvpA	25.23	148	cvpA	12.94	95	cvpA	27.63	160
cvrA	23.45	453	cvrA	32.1	656	cvrA	18.63	464	cvrA	33.07	689	cvrA	19.13	499	cvrA	37.82	778
cyaA	216.14	6123	cyaA	215.83	6467	cyaA	103.63	3785	cyaA	200.47	6125	cyaA	83.66	3200	cyaA	174.62	5267
cyaY	119.04	425	cyaY	148.03	559	cyaY	59.96	276	cyaY	102.32	394	cyaY	57.46	277	cyaY	166.25	632
cybB	49.95	295	cybB	78.6	491	cybB	27.84	212	cybB	181.17	1154	cybB	86.02	686	cybB	139.15	875
cybC	27.6	93	cybC	37.59	134	cybC	17.03	74	cybC	17.06	62	cybC	12.31	56	cybC	17.84	64
cycA	40.47	636	cycA	61	1014	cycA	21.42	434	cycA	34.1	578	cycA	19.18	407	cycA	57.49	962
cydA	314.99	5497	cydA	413.54	7633	cydA	221.11	4975	cydA	282.5	5317	cydA	76.05	1792	cydA	180.72	3358
cydB	202.92	2573	cydB	358.58	4809	cydB	262.9	4298	cydB	120.66	1650	cydB	32.83	562	cydB	130	1755
cydC	35.71	684	cydC	44.87	909	cydC	22.72	561	cydC	55.48	1146	cydC	20.84	539	cydC	34.28	699
cydD	31.9	627	cydD	35.26	733	cydD	22.1	560	cydD	38.02	806	cydD	17.67	469	cydD	26.95	564
cynR	9.99	100	cynR	11.43	121	cynR	4.88	63	cynR	13.8	149	cynR	4.81	65	cynR	10.79	115
cynS	2.29	12	cynS	1.26	7	cynS	1.33	9	cynS	3.72	21	cynS	1.56	11	cynS	3.05	17
cynT	2.18	16	cynT	2.7	21	cynT	2.32	22	cynT	5.05	40	cynT	2.52	25	cynT	4.22	33
cynX	1.01	13	cynX	1.18	16	cynX	1.15	19	cynX	1.52	21	cynX	0.75	13	cynX	2.63	36
cyoA	968.41	10211	cyoA	1356.03	15123	cyoA	695.11	9450	cyoA	581.16	6609	cyoA	281.59	4009	cyoA	902.76	10135
cyoB	859.32	19039	cyoB	1110.35	26020	cyoB	528.55	15099	cyoB	321.77	7689	cyoB	131.87	3945	cyoB	454.38	10719
cyoC	684.32	4681	cyoC	726.75	5258	cyoC	365.55	3224	cyoC	411.25	3034	cyoC	165.01	1524	cyoC	498.14	3628
cyoD	994.98	3652	cyoD	1123.86	4363	cyoD	643.01	3043	cyoD	794.72	3146	cyoD	376.92	1868	cyoD	1075.74	4204
cyoE	2368.79	23475	cyoE	2083.32	21837	cyoE	776.75	9925	cyoE	1955.03	20896	cyoE	762.95	10209	cyoE	2629.55	27746
cysA	2.05	25	cysA	2.86	37	cysA	1.59	25	cysA	144.93	1909	cysA	3.58	59	cysA	122.74	1596
cysB	128.08	1389	cysB	178.81	2051	cysB	82.68	1156	cysB	191.43	2239	cysB	94.38	1382	cysB	175.29	2024
cysC	2.37	16	cysC	3.09	22	cysC	2.88	25	cysC	32.74	238	cysC	2.09	19	cysC	27.59	198
cysD	4.85	49	cysD	6.17	66	cysD	3.84	50	cysD	187.27	2042	cysD	4.18	57	cysD	68.09	733
cysE	175.66	1606	cysE	231.95	2243	cysE	141.92	1673	cysE	82.45	813	cysE	47.55	587	cysE	107.66	1048
cysG	39.13	598	cysG	38.42	621	cysG	22.38	441	cysG	56.61	933	cysG	26.22	541	cysG	48.37	787
cysH	2.57	21	cysH	2.89	25	cysH	1.14	12	cysH	42.3	373	cysH	2.26	25	cysH	67.67	589
cysI	4.72	90	cysI	5.26	106	cysI	2.24	55	cysI	134.61	2766	cysI	2.29	59	cysI	115.55	2344
cysJ	2.7	54	cysJ	3.92	83	cysJ	2.36	61	cysJ	146.39	3161	cysJ	2.22	60	cysJ	61.03	1301
cysK	226.9	2453	cysK	202.37	2314	cysK	91.83	1280	cysK	4412.26	51447	cysK	462.48	6751	cysK	2258.48	25997
cysM	25.83	262	cysM	29.83	320	cysM	21.71	284	cysM	57.86	633	cysM	25.55	350	cysM	67.22	726
cysN	8.25	131	cysN	10.77	181	cysN	5.18	106	cysN	125.33	2147	cysN	5.18	111	cysN	88.52	1497
cysP	3.27	37	cysP	3.09	37	cysP	2.67	39	cysP	163.12	1990	cysP	6.74	103	cysP	20.34	245
cysQ	163.8	1350	cysQ	157.05	1369	cysQ	87.61	931	cysQ	322.42	2866	cysQ	157.8	1756	cysQ	384.49	3374
cysS	101.32	1562	cysS	115.36	1881	cysS	49.31	980	cysS	130.22	2165	cysS	53.9	1122	cysS	121.24	1990
cysT	4.86	4	cysT	5.74	5	cysT	1.88	2	cysT	3.38	3	cysT	1.8	2	cysT	4.56	4
cysU	1.72	16	cysU	2.55	25	cysU	1.67	20	cysU	137.14	1372	cysU	3.75	47	cysU	28.25	279
cysW	5.03	49	cysW	5.34	55	cysW	2.63	33	cysW	363.23	3817	cysW	5.4	71	cysW	135.72	1408
cysZ	30.09	255	cysZ	38.93	349	cysZ	16.2	177	cysZ	140.14	1281	cysZ	70.69	809	cysZ	158.8	1433
cytR	172.19	1965	cytR	306.63	3701	cytR	198.32	2918	cytR	201.17	2476	cytR	137	2111	cytR	313.24	3806
dacA	104.45	1408	dacA	110.18	1571	dacA	47.98	834	dacA	289.43	4208	dacA	133.5	2430	dacA	287.81	4131
dacB	27.71	442	dacB	33.67	568	dacB	25.48	524	dacB	22.21	382	dacB	12.07	260	dacB	23.02	391
dacC	25.78	345	dacC	24.59	348	dacC	13.27	229	dacC	73.52	1061	dacC	37.69	681	dacC	40.78	581
dacD	4.47	58	dacD	4.59	63	dacD	2.87	48	dacD	12.72	178	dacD	4.96	87	dacD	4.92	68
dadA	312.71	4518	dadA	351.66	5374	dadA	166.36	3099	dadA	326.26	5084	dadA	220.83	4308	dadA	593.95	9137
dadX	270.14	3218	dadX	277.16	3492	dadX	126.57	1944	dadX	244.56	3142	dadX	199.89	3215	dadX	416.06	5277
dam	82.5	768	dam	94.35	929	dam	52.24	627	dam	81.27	816	dam	35.64	448	dam	82.12	814
damX	200.77	2874	damX	204.16	3091	damX	122.34	2258	damX	222.04	3428	damX	96.54	1866	damX	173.15	2639
dapA	568.8	5561	dapA	658.56	6810	dapA	301.77	3804	dapA	1068.06	11262	dapA	423.69	5593	dapA	849.13	8839
dapB	83.35	762	dapB	89.55	866	dapB	54.04	637	dapB	104.96	1035	dapB	43.5	537	dapB	83.31	811
dapD	1269.39	11648	dapD	1157.09	11230	dapD	398.7	4717	dapD	2254.71	22314	dapD	951.59	11790	dapD	2399.89	23447
dapE	129.44	1624	dapE	141.37	1876	dapE	75.98	1229	dapE	163.99	2219	dapE	70.31	1191	dapE	103.76	1386
dapF	329.44	3023	dapF	353.41	3430	dapF	168.03	1988	dapF	198.55	1965	dapF	81.2	1006	dapF	265.2	2591
dbpA	0	0	dbpA	0	0	dbpA	0	0	dbpA	0	0	dbpA	0	0	dbpA	0	0
dcd	153.55	994	dcd	181.4	1242	dcd	105.92	884	dcd	216.86	1514	dcd	127.45	1114	dcd	289.74	1997
dcm	29.65	468	dcm	37.26	622	dcm	21.08	429	dcm	45.88	781	dcm	24.12	514	dcm	37.91	637
dcp	35.95	818	dcp	44.37	1068	dcp	24.57	721	dcp	60.87	1494	dcp	25.25	776	dcp	38.51	933
dcrB	451.8	2804	dcrB	448.94	2947	dcrB	212.07	1697	dcrB	1663.35	11134	dcrB	819.81	6870	dcrB	1737.72	11483
dctA	198.82	2846	dctA	296.69	4492	dctA	155.66	2873	dctA	92.43	1427	dctA	66.64	1288	dctA	257.53	3925
dcuA	39.64	492	dcuA	41.13	540	dcuA	22.68	363	dcuA	34.58	463	dcuA	14.14	237	dcuA	30.27	400
dcuB	2.41	36	dcuB	3.36	53	dcuB	2.65	51	dcuB	2.61	42	dcuB	2.43	49	dcuB	3.53	56
dcuC	1.15	33	dcuC	1.28	39	dcuC	0.86	32	dcuC	1.29	40	dcuC	0.9	35	dcuC	1.24	38
dcuD	1.91	29	dcuD	1.74	28	dcuD	1.68	33	dcuD	1.1	18	dcuD	1.41	29	dcuD	1.11	18
dcuR	21.1	169	dcuR	42.86	363	dcuR	23.63	244	dcuR	34.73	300	dcuR	18.68	202	dcuR	25.33	216
dcuS	20.38	370	dcuS	25.52	490	dcuS	14.01	328	dcuS	18.54	363	dcuS	10.53	258	dcuS	17.49	338
ddg	104.16	1067	ddg	140.29	1520	ddg	53.98	713	ddg	227.19	2510	ddg	158.41	2191	ddg	257.18	2805
ddlA	76.77	935	ddlA	98.51	1269	ddlA	51.45	808	ddlA	82.37	1082	ddlA	32.23	530	ddlA	73.41	952
ddlB	147.5	1511	ddlB	151.09	1637	ddlB	65.42	864	ddlB	231.71	2560	ddlB	95.22	1317	ddlB	164.57	1795
ddpA	1.8	31	ddpA	3.84	70	ddpA	1.03	23	ddpA	1.83	34	ddpA	1.16	27	ddpA	2.56	47
ddpB	1.23	14	ddpB	1.66	20	ddpB	1.09	16	ddpB	0.81	10	ddpB	0.72	11	ddpB	0.91	11
ddpC	2.81	28	ddpC	3.51	37	ddpC	2.57	33	ddpC	3.72	40	ddpC	2.45	33	ddpC	4.52	48
ddpD	3.1	34	ddpD	4.48	52	ddpD	2.68	38	ddpD	2.28	27	ddpD	1.82	27	ddpD	4.02	47
ddpF	5.24	54	ddpF	4.77	52	ddpF	2.93	39	ddpF	15.29	170	ddpF	4.53	63	ddpF	10.2	112
ddpX	0.62	4	ddpX	2.04	14	ddpX	2.16	18	ddpX	0.43	3	ddpX	0.8	7	ddpX	1.31	9
deaD	278.05	5845	deaD	233.33	5188	deaD	134.37	3642	deaD	171.4	3886	deaD	42.56	1208	deaD	66.3	1484
dedA	62.12	456	dedA	72.12	560	dedA	37.93	359	dedA	203.98	1615	dedA	76.17	755	dedA	135.11	1056
dedD	94.79	699	dedD	96.42	752	dedD	63.63	605	dedD	160.44	1276	dedD	82.76	824	dedD	200.72	1576
def	490.09	2780	def	556.03	3336	def	263.48	1927	def	668.04	4087	def	328.37	2515	def	547.55	3307
degP	193.7	3070	degP	173.77	2913	degP	81.72	1670	degP	2468.21	42192	degP	828.02	17720	degP	1240.79	20939
degQ	43.38	660	degQ	48.78	785	degQ	24.31	477	degQ	146.55	2405	degQ	53.15	1092	degQ	110.49	1790
degS	51.35	610	degS	69.32	871	degS	42.57	652	degS	69.16	886	degS	39.09	627	degS	75.19	951
deoA	274.48	4039	deoA	359.36	5593	deoA	246.35	4674	deoA	133.83	2124	deoA	63.77	1267	deoA	216.75	3396
deoB	897.83	12223	deoB	923.52	13298	deoB	502.31	8817	deoB	472.59	6939	deoB	162.17	2981	deoB	545.08	7901
deoC	304.88	2645	deoC	336.53	3088	deoC	248.08	2775	deoC	237.58	2223	deoC	103.55	1213	deoC	227.45	2101
deoD	1016.59	8141	deoD	1050.39	8897	deoD	514.56	5313	deoD	2138	18466	deoD	765.01	8272	deoD	1183.83	10094
deoR	37.91	320	deoR	37.29	333	deoR	22.05	240	deoR	80.51	733	deoR	40.53	462	deoR	61.3	551
der	104.25	1708	der	103.99	1802	der	51.55	1089	der	58.57	1035	der	21.07	466	der	34.22	597
dfp	58.47	794	dfp	81.18	1166	dfp	56.2	984	dfp	37.96	556	dfp	20.07	368	dfp	41.01	593
dgkA	58.72	241	dgkA	67.96	295	dgkA	47.62	252	dgkA	67.1	297	dgkA	57.38	318	dgkA	68.42	299
dgoA	4.66	32	dgoA	3.99	29	dgoA	4.51	40	dgoA	3.1	23	dgoA	1.83	17	dgoA	9.15	67
dgoD	5.09	65	dgoD	9.54	129	dgoD	4.31	71	dgoD	2.61	36	dgoD	2.55	44	dgoD	6.76	92
dgoK	22.81	223	dgoK	35.1	363	dgoK	16.66	210	dgoK	28.36	299	dgoK	14.24	188	dgoK	53.03	552
dgoR	36.88	283	dgoR	46.94	381	dgoR	28.09	278	dgoR	43.61	361	dgoR	28.85	299	dgoR	82.61	675
dgoT	2.64	38	dgoT	1.25	19	dgoT	1.13	21	dgoT	3.09	48	dgoT	1.6	31	dgoT	3.4	52
dgsA	54.42	739	dgsA	91.62	1316	dgsA	74.87	1311	dgsA	23.69	347	dgsA	27.49	504	dgsA	69.85	1010
dgt	42.53	718	dgt	48.16	860	dgt	22.33	486	dgt	81.66	1487	dgt	42.55	970	dgt	78.66	1414
dhaH	658	10385	dhaH	675.3	11273	dhaH	320.3	6518	dhaH	513.39	8739	dhaH	229.61	4893	dhaH	530.51	8915
dhaK	890.01	10602	dhaK	1037.67	13074	dhaK	596.46	9161	dhaK	573.1	7363	dhaK	352.77	5674	dhaK	879.35	11153
dhaL	702.65	4947	dhaL	736.97	5488	dhaL	354.61	3219	dhaL	475.54	3611	dhaL	210.07	1997	dhaL	633.38	4748
dhaR	10.11	216	dhaR	13.06	295	dhaR	7.66	211	dhaR	15.41	355	dhaR	9.23	266	dhaR	11.39	259
dicA	106.21	482	dicA	154.59	742	dicA	75.88	444	dicA	147.72	723	dicA	175.44	1075	dicA	114.87	555
dicB	0	0	dicB	0	0	dicB	0	0	dicB	0	0	dicB	1.06	3	dicB	0.89	2
dicC	0	0	dicC	0	0	dicC	0.3	1	dicC	0	0	dicC	0	0	dicC	0.73	2
dicF	0	0	dicF	0	0	dicF	0	0	dicF	0	0	dicF	0	0	dicF	0	0
dinB	17.37	204	dinB	18.43	229	dinB	7.59	115	dinB	27.16	344	dinB	10.59	168	dinB	19.03	238
dinD	19.94	183	dinD	27.61	268	dinD	15.13	179	dinD	20.92	207	dinD	16.3	202	dinD	27.02	264
dinF	14.2	218	dinF	21.56	350	dinF	9.8	194	dinF	10.15	168	dinF	5.02	104	dinF	12.42	203
dinG	74.78	1789	dinG	89.55	2266	dinG	49.08	1514	dinG	68.32	1763	dinG	32.57	1052	dinG	69.68	1775
dinI	61.4	168	dinI	63.58	184	dinI	32.88	116	dinI	57.61	170	dinI	45.74	169	dinI	62.82	183
dinJ	243.89	708	dinJ	221.47	680	dinJ	170.99	640	dinJ	327.38	1025	dinJ	242.37	950	dinJ	267.88	828
dipZ	37.86	715	dipZ	46.56	930	dipZ	22.92	558	dipZ	45.36	924	dipZ	19.73	503	dipZ	42.42	853
djlA	38.89	353	djlA	51.67	496	djlA	29.65	347	djlA	47.5	465	djlA	35.42	434	djlA	52.57	508
djlB	1.26	20	djlB	0.71	12	djlB	1.07	22	djlB	1.4	24	djlB	1.31	28	djlB	1.24	21
djlC	1.98	32	djlC	2.81	48	djlC	1.1	23	djlC	2.41	42	djlC	1.93	42	djlC	1.57	27
dkgA	11.4	105	dkgA	17.66	172	dkgA	9.43	112	dkgA	23.96	238	dkgA	13.19	164	dkgA	17.95	176
dkgB	11.85	106	dkgB	12.69	120	dkgB	4.08	47	dkgB	59.93	578	dkgB	24.68	298	dkgB	37.7	359
dksA	2029.44	10293	dksA	1906.07	10225	dksA	1258.84	8232	dksA	1541.46	8432	dksA	1493.97	10231	dksA	2616.78	14131
dld	90.07	1719	dld	100.21	2023	dld	54.61	1344	dld	94.24	1940	dld	37.25	960	dld	70.07	1424
dmsA	3.53	96	dmsA	3.79	109	dmsA	2.2	77	dmsA	2.66	78	dmsA	1.25	46	dmsA	2.59	75
dmsB	2.33	16	dmsB	2.06	15	dmsB	0.79	7	dmsB	2.7	20	dmsB	1.08	10	dmsB	1.37	10
dmsC	3.75	36	dmsC	4.13	42	dmsC	1.69	21	dmsC	6.37	66	dmsC	3.78	49	dmsC	6.06	62
dmsD	49.85	341	dmsD	62.47	452	dmsD	35.6	314	dmsD	45.41	335	dmsD	27.93	258	dmsD	53.82	392
dnaA	109.76	1714	dnaA	115.52	1908	dnaA	52.15	1050	dnaA	87.22	1469	dnaA	34.86	735	dnaA	65.44	1088
dnaB	168.2	2649	dnaB	190	3165	dnaB	98.29	1996	dnaB	93.13	1582	dnaB	47.78	1016	dnaB	105.91	1776
dnaC	20.59	169	dnaC	22.58	196	dnaC	11.43	121	dnaC	13.22	117	dnaC	6.68	74	dnaC	11.33	99
dnaE	100.59	3897	dnaE	97.38	3990	dnaE	55.76	2785	dnaE	88.29	3689	dnaE	33.82	1769	dnaE	62.26	2568
dnaG	121.42	2358	dnaG	115.68	2376	dnaG	56.67	1419	dnaG	73.43	1538	dnaG	43.55	1142	dnaG	58.71	1214
dnaJ	355.66	4474	dnaJ	232.62	3095	dnaJ	108.88	1766	dnaJ	253.33	3437	dnaJ	110.74	1881	dnaJ	282.15	3779
dnaK	2241.89	47801	dnaK	1227.35	27679	dnaK	421.15	11578	dnaK	3035.55	69806	dnaK	1222.5	35195	dnaK	2593.56	58879
dnaN	107.79	1320	dnaN	96.2	1246	dnaN	59.72	943	dnaN	103.12	1362	dnaN	45.9	759	dnaN	63.81	832
dnaQ	87.82	715	dnaQ	89.42	770	dnaQ	29.72	312	dnaQ	116.05	1019	dnaQ	50.67	557	dnaQ	121.13	1050
dnaT	24.47	147	dnaT	28.33	180	dnaT	17.69	137	dnaT	29.33	190	dnaT	15.41	125	dnaT	23.3	149
dnaX	82.28	1768	dnaX	97.63	2219	dnaX	68.65	1902	dnaX	64.29	1490	dnaX	35.09	1018	dnaX	82.96	1898
dos	2.25	60	dos	2.73	77	dos	1.13	39	dos	2.71	78	dos	0.92	33	dos	1.79	51
dppA	134.02	2397	dppA	211.72	4005	dppA	145.4	3353	dppA	46.87	904	dppA	34.91	843	dppA	141.21	2689
dppB	19.48	221	dppB	27.08	325	dppB	14.49	212	dppB	5.23	64	dppB	3.79	58	dppB	16.72	202
dppC	14.84	149	dppC	16.94	180	dppC	9.19	119	dppC	6.92	75	dppC	4.13	56	dppC	21.69	232
dppD	62.59	685	dppD	43.11	499	dppD	24.45	345	dppD	27.45	324	dppD	16.11	238	dppD	45.91	535
dppF	39.9	446	dppF	26.73	316	dppF	12.56	181	dppF	24.72	298	dppF	14.71	222	dppF	35.96	428
dps	242.07	1357	dps	243.04	1441	dps	91.32	660	dps	1275.4	7711	dps	772.09	5844	dps	904.23	5397
dsbA	467.32	3259	dsbA	487.25	3594	dsbA	181.17	1629	dsbA	1247.64	9384	dsbA	606.72	5713	dsbA	1197.95	8895
dsbB	117.85	696	dsbB	151.76	948	dsbB	53.19	405	dsbB	110.36	703	dsbB	62.95	502	dsbB	152.19	957
dsbC	155.66	1231	dsbC	174.55	1460	dsbC	77.87	794	dsbC	189.59	1617	dsbC	75.95	811	dsbC	139.55	1175
dsbG	12.28	102	dsbG	12.63	111	dsbG	7.09	76	dsbG	25.11	225	dsbG	18.1	203	dsbG	12.89	114
dsdA	155.19	2294	dsdA	141.16	2207	dsdA	63.38	1208	dsdA	86.56	1380	dsdA	48.5	968	dsdA	78.66	1238
dsdC	14.89	155	dsdC	20.71	228	dsdC	10.43	140	dsdC	14.7	165	dsdC	10.24	144	dsdC	27.61	306
dsdX	23.32	347	dsdX	37.93	597	dsdX	29.91	574	dsdX	9.47	152	dsdX	14.18	285	dsdX	91.57	1451
dsrA	0	0	dsrA	0	0	dsrA	0	0	dsrA	0	0	dsrA	0	0	dsrA	0	0
dsrB	2.38	5	dsrB	4.5	10	dsrB	34.68	94	dsrB	4.85	11	dsrB	42.63	121	dsrB	14.74	33
dtd	168.73	822	dtd	248.22	1279	dtd	155.38	976	dtd	249.13	1309	dtd	160.84	1058	dtd	315.21	1635
dusB	209.51	2251	dusB	182.86	2078	dusB	83.45	1156	dusB	118.05	1368	dusB	46.87	680	dusB	101.23	1158
dusC	7.49	79	dusC	15.33	171	dusC	8.09	110	dusC	7.21	82	dusC	3.65	52	dusC	4.63	52
dut	173.7	881	dut	161.81	868	dut	92.82	607	dut	242.59	1327	dut	90.53	620	dut	233.51	1261
dxr	54.68	728	dxr	63.42	893	dxr	33.03	567	dxr	100.01	1436	dxr	49.4	888	dxr	79.22	1123
dxs	136	2818	dxs	174.98	3835	dxs	106.67	2850	dxs	188.2	4206	dxs	88.25	2469	dxs	168.2	3711
eaeH	0.1	1	eaeH	0	0	eaeH	0.08	1	eaeH	0.19	2	eaeH	0.15	2	eaeH	0.19	2
eamA	21.68	217	eamA	40.61	430	eamA	18.05	233	eamA	23.43	253	eamA	21.9	296	eamA	42.88	457
ebgA	15.67	539	ebgA	19.02	692	ebgA	11.54	512	ebgA	2.91	108	ebgA	1.94	90	ebgA	6.69	245
ebgC	18.78	94	ebgC	21.16	112	ebgC	11	71	ebgC	5.19	28	ebgC	5.77	39	ebgC	8.44	45
ebgR	29.06	318	ebgR	35.42	410	ebgR	21.76	307	ebgR	24.82	293	ebgR	14.75	218	ebgR	27.46	320
ecnA	2.14	3	ecnA	2.02	3	ecnA	1.11	2	ecnA	3.97	6	ecnA	0.53	1	ecnA	2.01	3
ecnB	1.22	2	ecnB	3.47	6	ecnB	0.95	2	ecnB	3.4	6	ecnB	4.53	10	ecnB	2.87	5
eco	56.26	306	eco	59.45	342	eco	32.23	226	eco	659.56	3869	eco	352.95	2592	eco	359.01	2079
ecpD	1.58	13	ecpD	2.18	19	ecpD	1.22	13	ecpD	0.79	7	ecpD	0.9	10	ecpD	0.91	8
eda	176.6	1261	eda	171.73	1297	eda	79.72	734	eda	363.31	2798	eda	135.25	1304	eda	315.54	2399
edd	29.03	585	edd	35.61	759	edd	20.36	529	edd	26.73	581	edd	13.6	370	edd	21.2	455
efp	1252.05	7896	efp	1322.59	8822	efp	419	3407	efp	993.43	6757	efp	447.32	3809	efp	1172.66	7874
ego	1.46	25	ego	2.6	47	ego	1.82	40	ego	1.74	32	ego	1.34	31	ego	2.58	47
elaA	5.45	28	elaA	4.78	26	elaA	6.64	44	elaA	14.07	78	elaA	26.38	183	elaA	12.06	66
elaB	33.2	113	elaB	38.89	140	elaB	17.32	76	elaB	88.27	324	elaB	48.74	224	elaB	75.34	273
elaC	38.59	394	elaC	38.98	421	elaC	23.4	308	elaC	69.56	766	elaC	35.32	487	elaC	61.63	670
elaD	0.52	7	elaD	1.75	25	elaD	0.23	4	elaD	1.79	26	elaD	0.99	18	elaD	1.53	22
elbA	0.28	1	elbA	2.1	8	elbA	1.29	6	elbA	1.29	5	elbA	2.67	13	elbA	0.78	3
elbB	75.75	551	elbB	82.01	631	elbB	36.57	343	elbB	219.24	1720	elbB	76.77	754	elbB	150.81	1168
emrA	19.32	252	emrA	27.54	380	emrA	20.27	341	emrA	53.51	753	emrA	30.09	530	emrA	52.48	729
emrB	19.98	342	emrB	25.52	462	emrB	15.31	338	emrB	32.93	608	emrB	13.54	313	emrB	28.31	516
emrD	9.71	128	emrD	12.19	170	emrD	8.83	150	emrD	8.02	114	emrD	5.45	97	emrD	7.55	106
emrE	38.34	142	emrE	61.01	239	emrE	19.27	92	emrE	27.54	110	emrE	13.4	67	emrE	34.23	135
emrK	0.7	9	emrK	0.88	12	emrK	0.3	5	emrK	1.22	17	emrK	0.69	12	emrK	0.44	6
emrY	0.47	8	emrY	1.33	24	emrY	0.32	7	emrY	0.7	13	emrY	0.65	15	emrY	0.55	10
emtA	31.59	215	emtA	35.97	259	emtA	19.48	171	emtA	32.69	240	emtA	16.76	154	emtA	33.11	240
endA	14.48	114	endA	13.33	111	endA	9.46	96	endA	25.2	214	endA	13.73	146	endA	27.91	234
eno	1213.66	17535	eno	1148.44	17550	eno	497.41	9266	eno	3436.7	53553	eno	1146.79	22372	eno	2450.05	37690
entA	2.89	24	entA	2.39	21	entA	2.89	31	entA	6.81	61	entA	3.12	35	entA	8.25	73
entB	1.68	16	entB	2.18	22	entB	0.98	12	entB	1.17	12	entB	1.47	19	entB	2.07	21
entC	2.37	31	entC	0.43	6	entC	0.47	8	entC	1.28	18	entC	0.34	6	entC	0.43	6
entD	0.43	3	entD	1.75	13	entD	1.22	11	entD	3.18	24	entD	1.06	10	entD	1.61	12
entE	1.62	29	entE	1.32	25	entE	0.87	20	entE	0.67	13	entE	0.54	13	entE	1.62	31
entF	2.92	126	entF	3.15	144	entF	1.53	85	entF	3.05	142	entF	1.56	91	entF	3.26	150
envC	70.71	991	envC	83.52	1238	envC	61.98	1120	envC	74.89	1132	envC	46.45	879	envC	88.73	1324
envR	2.03	15	envR	2.56	20	envR	1.47	14	envR	1.26	10	envR	0.3	3	envR	1.15	9
envY	1.3	11	envY	1.45	13	envY	0.82	9	envY	1.53	14	envY	1.05	12	envY	1.44	13
envZ	57.35	863	envZ	73.76	1174	envZ	41.49	805	envZ	79.91	1297	envZ	41.24	838	envZ	77.76	1246
epd	586.52	6654	epd	611.7	7340	epd	346.13	5063	epd	450.4	5511	epd	175.41	2687	epd	339.75	4104
eptA	1.75	32	eptA	2.74	53	eptA	1.57	37	eptA	2.18	43	eptA	1.3	32	eptA	2.47	48
eptB	42.14	793	eptB	81.09	1614	eptB	47.68	1157	eptB	86.71	1760	eptB	55.53	1411	eptB	91.43	1832
era	161.95	1632	era	179.11	1909	era	93.36	1213	era	140.22	1524	era	44.24	602	era	70.37	755
erfK	23.99	249	erfK	28.97	318	erfK	12.56	168	erfK	20.19	226	erfK	10.99	154	erfK	16.11	178
essD	3.33	8	essD	4.33	11	essD	2.58	8	essD	0	0	essD	0.62	2	essD	0.39	1
essQ	0.83	2	essQ	0.39	1	essQ	0.32	1	essQ	1.16	3	essQ	0.92	3	essQ	1.17	3
etp	2.82	14	etp	2.85	15	etp	0.78	5	etp	2.98	16	etp	1.34	9	etp	3.21	17
eutA	1.09	17	eutA	0.97	16	eutA	0.89	18	eutA	1.48	25	eutA	0.57	12	eutA	1.92	32
eutB	100.01	1515	eutB	119.77	1919	eutB	63.18	1234	eutB	144.69	2364	eutB	77.98	1595	eutB	140.61	2268
eutC	17.41	172	eutC	17.13	179	eutC	10.99	140	eutC	9.11	97	eutC	4.87	65	eutC	12.36	130
eutE	1.22	19	eutE	0.73	12	eutE	0.7	14	eutE	1.07	18	eutE	0.47	10	eutE	1.02	17
eutG	0.91	12	eutG	0.86	12	eutG	0.35	6	eutG	1.19	17	eutG	0.45	8	eutG	1.85	26
eutH	0.95	13	eutH	0.69	10	eutH	0.28	5	eutH	1.43	21	eutH	0.49	9	eutH	0.96	14
eutI	1.68	19	eutI	2.93	35	eutI	1.03	15	eutI	2.54	31	eutI	0.98	15	eutI	2.66	32
eutJ	0.32	3	eutJ	0.81	8	eutJ	0.67	8	eutJ	0.7	7	eutJ	0.8	10	eutJ	1.41	14
eutL	14.85	109	eutL	16.1	125	eutL	7.29	69	eutL	17.3	137	eutL	5.35	53	eutL	13.56	106
eutP	1.69	9	eutP	3.54	20	eutP	1.74	12	eutP	1.04	6	eutP	1.25	9	eutP	2.11	12
eutQ	2.69	21	eutQ	3.03	25	eutQ	2.38	24	eutQ	1.66	14	eutQ	0.85	9	eutQ	1.68	14
eutT	2.01	18	eutT	1.8	17	eutT	1.47	17	eutT	2.28	22	eutT	1.66	20	eutT	4.94	47
evgA	284.78	1948	evgA	359.51	2601	evgA	98.87	872	evgA	183.94	1357	evgA	97.23	898	evgA	261.29	1903
evgS	30.24	1209	evgS	43.14	1824	evgS	17.19	886	evgS	31.45	1356	evgS	17.6	950	evgS	38.93	1657
exbB	51.99	425	exbB	34.58	299	exbB	13.57	143	exbB	68.96	608	exbB	20.47	226	exbB	41.24	359
exbD	29.34	139	exbD	13.97	70	exbD	6.22	38	exbD	40.9	209	exbD	13.6	87	exbD	24.98	126
exo	36.88	347	exo	54.76	545	exo	27.28	331	exo	99.82	1013	exo	39.2	498	exo	96.92	971
exoX	28.48	210	exoX	34.1	266	exoX	19.14	182	exoX	107.63	856	exoX	53.03	528	exoX	80.49	632
exuR	312.65	2702	exuR	354.9	3244	exuR	147.99	1649	exuR	392.99	3663	exuR	202.67	2365	exuR	452.1	4160
exuT	4.82	76	exuT	7.85	131	exuT	5.7	116	exuT	3.88	66	exuT	1.97	42	exuT	4.76	80
fabA	1311.38	7570	fabA	1231.66	7520	fabA	441.1	3283	fabA	1863.19	11600	fabA	980.33	7641	fabA	2390.73	14694
fabB	598.28	8125	fabB	778.13	11177	fabB	493.95	8649	fabB	640.47	9381	fabB	275.78	5057	fabB	660.74	9554
fabD	414.16	4284	fabD	463.59	5072	fabD	260.63	3476	fabD	480.9	5365	fabD	174.99	2444	fabD	371.73	4094
fabF	542.05	7488	fabF	630.82	9217	fabF	368.03	6555	fabF	657.23	9792	fabF	221.05	4123	fabF	495.03	7281
fabG	1460.55	11940	fabG	1521.75	13158	fabG	804.62	8481	fabG	2318.48	20442	fabG	1052.62	11619	fabG	3275.66	28512
fabH	385.64	4092	fabH	428.59	4810	fabH	224.62	3073	fabH	408.68	4677	fabH	161.37	2312	fabH	282.62	3193
fabI	659.21	5785	fabI	686.71	6374	fabI	269.47	3049	fabI	1510.55	14297	fabI	532.61	6311	fabI	1723.94	16108
fabR	535.11	4196	fabR	631.68	5239	fabR	316.91	3204	fabR	518.62	4386	fabR	368.83	3905	fabR	770.76	6435
fabZ	390.19	1979	fabZ	367.05	1969	fabZ	192.22	1257	fabZ	419.73	2296	fabZ	205.46	1407	fabZ	350.36	1892
fadA	48.35	626	fadA	33.67	461	fadA	15.34	256	fadA	16.69	233	fadA	15.27	267	fadA	58.4	805
fadB	27.59	672	fadB	27.91	719	fadB	17.96	564	fadB	10.32	271	fadB	11.95	393	fadB	46.15	1197
fadD	28.1	527	fadD	32.32	641	fadD	18.61	450	fadD	31.15	630	fadD	15.36	389	fadD	35.41	707
fadE	15.92	433	fadE	14.98	431	fadE	7.61	267	fadE	17.25	506	fadE	12.26	450	fadE	42.24	1223
fadH	16.61	373	fadH	26.36	626	fadH	20.83	603	fadH	24.15	585	fadH	12.24	371	fadH	44.88	1073
fadL	145.57	2181	fadL	172.47	2733	fadL	94.58	1827	fadL	31.01	501	fadL	18.78	380	fadL	42.57	679
fadR	102.02	817	fadR	134.24	1137	fadR	76.51	790	fadR	182.24	1574	fadR	111.26	1203	fadR	164.66	1404
fbaA	1461.59	17557	fbaA	1408	17889	fbaA	654.38	10135	fbaA	4015.11	52018	fbaA	1218.11	19757	fbaA	2458.2	31440
fbaB	9.65	113	fbaB	12.84	159	fbaB	5.76	87	fbaB	114.39	1445	fbaB	42.24	668	fbaB	63.03	786
fbp	101.97	1133	fbp	133.68	1571	fbp	74.9	1073	fbp	280.71	3364	fbp	97.25	1459	fbp	234.73	2777
fcl	0.65	7	fcl	0.88	10	fcl	0.43	6	fcl	90.87	1053	fcl	33.98	493	fcl	52.1	596
fdhD	11.97	111	fdhD	15.9	156	fdhD	9.03	108	fdhD	26.39	264	fdhD	19.8	248	fdhD	20.96	207
fdhE	258.61	2675	fdhE	292.03	3195	fdhE	160.38	2139	fdhE	238.61	2662	fdhE	94.8	1324	fdhE	221	2434
fdhF	13.65	326	fdhF	13.1	331	fdhF	6.07	187	fdhF	13.97	360	fdhF	5.46	176	fdhF	15.45	393
fdnG	1.39	47	fdnG	1.81	65	fdnG	0.71	31	fdnG	1.75	64	fdnG	0.74	34	fdnG	1.05	38
fdnH	3.45	34	fdnH	2.31	24	fdnH	1.18	15	fdnH	2.54	27	fdnH	1.5	20	fdnH	3.05	32
fdnI	3.16	23	fdnI	2.08	16	fdnI	1.28	12	fdnI	5.74	45	fdnI	2.04	20	fdnI	3.1	24
fdoG	880.22	29870	fdoG	925.85	33231	fdoG	586.56	25664	fdoG	396.18	14500	fdoG	178.48	8178	fdoG	541.66	19571
fdoH	426.64	4285	fdoH	444.41	4721	fdoH	243.02	3147	fdoH	249.07	2698	fdoH	103.97	1410	fdoH	265.86	2843
fdoI	512.45	3625	fdoI	602.51	4508	fdoI	301.29	2748	fdoI	350.88	2677	fdoI	137.57	1314	fdoI	361.14	2720
fdrA	0.32	6	fdrA	0.41	8	fdrA	0.21	5	fdrA	0.7	14	fdrA	0.44	11	fdrA	0.51	10
fdx	210.32	786	fdx	172.29	681	fdx	79.07	381	fdx	209.15	843	fdx	64.01	323	fdx	119.37	475
feaB	3.12	52	feaB	4.42	78	feaB	4.51	97	feaB	4.06	73	feaB	4.84	109	feaB	5.69	101
feaR	10.32	104	feaR	21.2	226	feaR	13.08	170	feaR	10.03	109	feaR	10.14	138	feaR	50.05	537
fecA	15.82	409	fecA	16.42	449	fecA	12.15	405	fecA	12.51	349	fecA	6.62	231	fecA	9.41	259
fecB	13.64	137	fecB	12.14	129	fecB	8.26	107	fecB	17.54	190	fecB	6.86	93	fecB	12.72	136
fecC	5.58	62	fecC	5.28	62	fecC	3.35	48	fecC	7.26	87	fecC	2.53	38	fecC	4.73	56
fecD	3.1	33	fecD	4.17	47	fecD	2.77	38	fecD	4.01	46	fecD	1.74	25	fecD	3.09	35
fecE	9.6	82	fecE	9.63	87	fecE	4.72	52	fecE	9.33	86	fecE	2.69	31	fecE	6.93	63
fecI	13.43	78	fecI	12.38	76	fecI	6.14	46	fecI	17.25	108	fecI	5.87	46	fecI	8.57	53
fecR	2.73	29	fecR	3.74	42	fecR	2.41	33	fecR	4.02	46	fecR	1.81	26	fecR	3.89	44
feoA	17.35	44	feoA	11.18	30	feoA	3.36	11	feoA	29.62	81	feoA	13.14	45	feoA	14.81	40
feoB	24.28	627	feoB	15.16	414	feoB	7.12	237	feoB	42.26	1177	feoB	10.81	377	feoB	18.58	511
fepA	2.93	73	fepA	2.47	65	fepA	1.18	38	fepA	3.05	82	fepA	1.34	45	fepA	2.41	64
fepB	6.58	70	fepB	7.73	87	fepB	3.42	47	fepB	10.8	124	fepB	4.8	69	fepB	9	102
fepC	6.28	57	fepC	2.81	27	fepC	1.2	14	fepC	3.88	38	fepC	0.98	12	fepC	1.55	15
fepD	1.25	14	fepD	0.68	8	fepD	0.62	9	fepD	1.49	18	fepD	0.46	7	fepD	1.26	15
fepE	0.24	3	fepE	0.75	10	fepE	0.12	2	fepE	0.22	3	fepE	0.12	2	fepE	0.22	3
fepG	4.16	46	fepG	2.14	25	fepG	1.26	18	fepG	3.61	43	fepG	1.48	22	fepG	2.3	27
fes	1.44	18	fes	0.68	9	fes	0.62	10	fes	0.89	12	fes	0.12	2	fes	0.45	6
ffh	251.64	3812	ffh	239.72	3841	ffh	143.56	2804	ffh	195.12	3188	ffh	73.97	1513	ffh	160.89	2595
ffs	17.35	22	ffs	19.39	26	ffs	243.45	398	ffs	65.08	89	ffs	431.65	739	ffs	108.15	146
fhiA	2.05	39	fhiA	2.33	47	fhiA	1.99	49	fhiA	3.6	74	fhiA	3.34	86	fhiA	5.92	120
fhlA	4.37	101	fhlA	5.23	128	fhlA	3.12	93	fhlA	6.74	168	fhlA	3.81	119	fhlA	6.58	162
fhuA	51.52	1286	fhuA	25	660	fhuA	12.03	387	fhuA	29.35	790	fhuA	12.11	408	fhuA	15.58	414
fhuB	3.72	82	fhuB	4.37	102	fhuB	2.99	85	fhuB	3.99	95	fhuB	1.78	53	fhuB	3.62	85
fhuC	15.32	136	fhuC	10.97	103	fhuC	5.24	60	fhuC	11.7	112	fhuC	4.42	53	fhuC	7.62	72
fhuD	6.96	69	fhuD	7.92	83	fhuD	3.68	47	fhuD	7.67	82	fhuD	2.39	32	fhuD	4.26	45
fhuE	3.16	77	fhuE	3.53	91	fhuE	2.61	82	fhuE	5.56	146	fhuE	2.74	90	fhuE	4.86	126
fhuF	36.92	324	fhuF	13.04	121	fhuF	5.3	60	fhuF	32.22	305	fhuF	7.85	93	fhuF	9.53	89
fic	8.5	57	fic	12.55	89	fic	6.48	56	fic	23.78	172	fic	11.59	105	fic	16.8	120
fieF	46.3	465	fieF	70.41	748	fieF	39.77	515	fieF	31.11	337	fieF	25.29	343	fieF	30.39	325
fimA	2143.55	13089	fimA	2003.71	12941	fimA	513.65	4044	fimA	3445.02	22688	fimA	1187.77	9793	fimA	3763.59	24469
fimB	105.12	705	fimB	162.11	1150	fimB	36.54	316	fimB	75.07	543	fimB	53.34	483	fimB	116.37	831
fimC	18.82	152	fimC	32.55	278	fimC	16.42	171	fimC	20.32	177	fimC	11.56	126	fimC	12.91	111
fimD	19.91	584	fimD	27.11	841	fimD	11.61	439	fimD	18.87	597	fimD	10.81	428	fimD	9.51	297
fimE	0.9	6	fimE	3.84	27	fimE	1.17	10	fimE	2.65	19	fimE	1.67	15	fimE	2.12	15
fimF	12.87	76	fimF	19.53	122	fimF	7.35	56	fimF	23.23	148	fimF	7.9	63	fimF	13.68	86
fimG	21.76	122	fimG	20.58	122	fimG	9.27	67	fimG	21.34	129	fimG	7.27	55	fimG	14.58	87
fimH	13.44	135	fimH	14.12	150	fimH	8.73	113	fimH	20.96	227	fimH	9.29	126	fimH	12.06	129
fimI	46.62	280	fimI	70.68	449	fimI	45.84	355	fimI	57.43	372	fimI	38.35	311	fimI	25.96	166
fimZ	0.14	1	fimZ	1.34	10	fimZ	0	0	fimZ	0.13	1	fimZ	0	0	fimZ	0	0
fis	116.24	384	fis	132.8	464	fis	54.71	233	fis	149.32	532	fis	59.41	265	fis	137.89	485
fiu	2.32	59	fiu	1.53	41	fiu	1.65	54	fiu	2.12	58	fiu	1.02	35	fiu	1.74	47
fixA	0.82	7	fixA	1.87	17	fixA	0.81	9	fixA	1.19	11	fixA	0.52	6	fixA	0.88	8
fixB	0.76	8	fixB	0.81	9	fixB	0.37	5	fixB	1.33	15	fixB	0.78	11	fixB	1.52	17
fixC	0.7	10	fixC	1.19	18	fixC	0.81	15	fixC	0.52	8	fixC	0.26	5	fixC	0.66	10
fixX	2.5	8	fixX	0.3	1	fixX	0	0	fixX	0.29	1	fixX	0	0	fixX	0.59	2
fklB	700.88	4841	fklB	640.47	4679	fklB	252.76	2251	fklB	1235.93	9207	fklB	717.34	6690	fklB	1799.39	13233
fkpA	1217.91	11013	fkpA	943.62	9025	fkpA	326.62	3808	fkpA	3399.48	33154	fkpA	1794.25	21907	fkpA	3593.93	34602
fkpB	107.29	537	fkpB	140.16	742	fkpB	74.23	479	fkpB	151.72	819	fkpB	62	419	fkpB	85.38	455
fldA	305.28	1803	fldA	358.75	2241	fldA	125.67	957	fldA	540.67	3444	fldA	275.38	2196	fldA	613.2	3856
fldB	506.72	2942	fldB	482.02	2960	fldB	152.96	1145	fldB	525.24	3289	fldB	216.73	1699	fldB	638.49	3947
flgA	396.28	2909	flgA	470.74	3655	flgA	288.01	2726	flgA	555.37	4397	flgA	367.04	3638	flgA	399.05	3119
flgB	1140.78	5291	flgB	1251.82	6141	flgB	786.45	4703	flgB	1540.3	7705	flgB	845.51	5295	flgB	1072.23	5295
flgC	1056.92	4761	flgC	1182.29	5633	flgC	672.87	3908	flgC	1198.76	5824	flgC	499.98	3041	flgC	783.33	3757
flgD	1290.62	9991	flgD	1477.92	12101	flgD	834.98	8334	flgD	1287.68	10751	flgD	441.71	4617	flgD	878.51	7241
flgE	1153.41	15510	flgE	1382.5	19663	flgE	802.63	13916	flgE	771.49	11189	flgE	261.83	4754	flgE	576.71	8257
flgF	382.35	3215	flgF	510.03	4536	flgF	401.69	4355	flgF	256.92	2330	flgF	100.94	1146	flgF	280.8	2514
flgG	787.13	6855	flgG	1079.76	9946	flgG	583.5	6552	flgG	544.03	5110	flgG	181.73	2137	flgG	415.2	3850
flgH	213.9	1663	flgH	266.44	2191	flgH	167.3	1677	flgH	168.63	1414	flgH	64.4	676	flgH	153.9	1274
flgI	267.84	3271	flgI	322.83	4170	flgI	156.86	2470	flgI	289.11	3808	flgI	119.41	1969	flgI	260.32	3385
flgJ	152.71	1600	flgJ	168.02	1862	flgJ	117.18	1583	flgJ	188.94	2135	flgJ	88.08	1246	flgJ	170.32	1900
flgK	138.03	2524	flgK	144.41	2793	flgK	89.58	2112	flgK	89.19	1759	flgK	30.17	745	flgK	62.66	1220
flgL	189.9	2015	flgL	199.32	2237	flgL	104.01	1423	flgL	234.01	2678	flgL	92.76	1329	flgL	197.74	2234
flgM	353.52	1156	flgM	307.35	1063	flgM	155.59	656	flgM	498.75	1759	flgM	183.91	812	flgM	465.58	1621
flgN	119.23	553	flgN	112.12	550	flgN	53.51	320	flgN	194.91	975	flgN	84.47	529	flgN	138.1	682
flhA	162	3746	flhA	184.65	4516	flhA	105.35	3141	flhA	99.08	2471	flhA	51.57	1610	flhA	107.19	2639
flhB	242.96	3105	flhB	199.3	2694	flhB	126.9	2091	flhB	144.67	1994	flhB	77.71	1341	flhB	159.48	2170
flhC	112.27	723	flhC	158.56	1080	flhC	88.4	734	flhC	18.14	126	flhC	8.28	72	flhC	13.56	93
flhD	129.87	520	flhD	200.23	848	flhD	80.39	415	flhD	7.41	32	flhD	5.55	30	flhD	9.85	42
flhE	139.78	611	flhE	172.17	796	flhE	78.96	445	flhE	94.6	446	flhE	40.83	241	flhE	94.11	438
fliA	1109.49	8885	fliA	1312.84	11120	fliA	673.01	6949	fliA	991.43	8563	fliA	540	5839	fliA	1336.53	11396
fliC	454.04	7560	fliC	311.57	5487	fliC	192.57	4134	fliC	489.54	8791	fliC	98.26	2209	fliC	452.16	8016
fliD	118.22	1850	fliD	139.8	2314	fliD	92.18	1860	fliD	36.97	624	fliD	16	338	fliD	32.59	543
fliE	395.02	1384	fliE	639.83	2371	fliE	482.14	2178	fliE	67.22	254	fliE	60.46	286	fliE	93.29	348
fliF	354.75	6546	fliF	396.12	7731	fliF	235.38	5600	fliF	96.28	1916	fliF	47.92	1194	fliF	94.47	1856
fliG	588.65	6521	fliG	582.4	6824	fliG	314	4485	fliG	172.08	2056	fliG	79.09	1183	fliG	209.24	2468
fliH	396.54	3030	fliH	428.49	3463	fliH	245.13	2415	fliH	96.47	795	fliH	38.67	399	fliH	96.36	784
fliI	183.94	2811	fliI	208.92	3377	fliI	163.06	3213	fliI	38.65	637	fliI	19.72	407	fliI	49.96	813
fliJ	127.77	631	fliJ	152.01	794	fliJ	94.39	601	fliJ	32.67	174	fliJ	21.15	141	fliJ	29.48	155
fliK	92.94	1166	fliK	131.05	1739	fliK	104.35	1688	fliK	19.58	265	fliK	11.69	198	fliK	16.39	219
fliL	705.73	3650	fliL	800.68	4380	fliL	419.89	2800	fliL	1013.07	5651	fliL	480.86	3358	fliL	912.16	5023
fliM	608.87	6806	fliM	645.61	7633	fliM	383.56	5528	fliM	637.12	7681	fliM	292.39	4413	fliM	549.25	6537
fliN	400.03	1842	fliN	397.92	1938	fliN	208.69	1239	fliN	421.44	2093	fliN	182.71	1136	fliN	386.92	1897
fliO	273.41	1113	fliO	305.41	1315	fliO	183.86	965	fliO	174.92	768	fliO	70.23	386	fliO	171.19	742
fliP	178.48	1465	fliP	200.76	1743	fliP	133.04	1408	fliP	114.99	1018	fliP	56.3	624	fliP	144.86	1266
fliQ	128.2	385	fliQ	146.71	466	fliQ	84.19	326	fliQ	92.32	299	fliQ	47.1	191	fliQ	103.21	330
fliR	63.83	558	fliR	86.95	804	fliR	37	417	fliR	64.38	607	fliR	32.87	388	fliR	84.98	791
fliS	105.66	483	fliS	120.78	584	fliS	106.38	627	fliS	51.32	253	fliS	30.62	189	fliS	33.9	165
fliT	36.6	149	fliT	45.99	198	fliT	22.1	116	fliT	23	101	fliT	8.37	46	fliT	12	52
fliY	113.03	1007	fliY	147.3	1388	fliY	76.96	884	fliY	192.53	1850	fliY	38.57	464	fliY	88.98	844
fliZ	256.86	1577	fliZ	323.08	2098	fliZ	148.18	1173	fliZ	154.94	1026	fliZ	87.09	722	fliZ	159.09	1040
flk	39.27	435	flk	42.93	503	flk	25.55	365	flk	65.79	786	flk	36.03	539	flk	50.87	600
flu	8.85	307	flu	9.56	351	flu	5.45	244	flu	10.5	393	flu	7.6	356	flu	10.26	379
flxA	1.35	5	flxA	2.55	10	flxA	7.54	36	flxA	0.75	3	flxA	3.4	17	flxA	0.51	2
fmt	273.14	2880	fmt	274.74	3064	fmt	133.14	1810	fmt	434.57	4942	fmt	164.5	2342	fmt	293.05	3290
fnr	0	0	fnr	0	0	fnr	0	0	fnr	0	0	fnr	0	0	fnr	0	0
focA	82.57	788	focA	90.85	917	focA	37.63	463	focA	175.86	1810	focA	53.63	691	focA	77.36	786
focB	4.34	41	focB	6.51	65	focB	4.11	50	focB	5.89	60	focB	6.74	86	focB	6.96	70
folA	193.68	1034	folA	225.62	1274	folA	106.34	732	folA	136.85	788	folA	77.96	562	folA	145.31	826
folB	0.97	4	folB	2.53	11	folB	5.1	27	folB	1.13	5	folB	6.32	35	folB	2.75	12
folC	50.3	710	folC	67.45	1007	folC	47.31	861	folC	58.99	898	folC	34.11	650	folC	56.76	853
folD	81.61	787	folD	86.18	879	folD	43.51	541	folD	72.3	752	folD	29.95	390	folD	53.66	551
folE	142.46	1060	folE	198.85	1565	folE	95.58	917	folE	124.36	998	folE	50.76	510	folE	122.69	972
folK	25.29	135	folK	25.86	146	folK	16.42	113	folK	17.37	100	folK	8.74	63	folK	6.33	36
folM	19.4	156	folM	27.39	233	folM	13.5	140	folM	27.67	240	folM	14.83	161	folM	24.29	208
folP	38.55	364	folP	51.36	513	folP	36.71	447	folP	42.52	433	folP	19.61	250	folP	41.28	415
folX	161.49	652	folX	179.84	768	folX	67.43	351	folX	239.06	1041	folX	111.16	606	folX	295.9	1272
fpr	99.18	824	fpr	105.15	924	fpr	54.61	585	fpr	202.1	1811	fpr	82.99	931	fpr	157.24	1391
frc	0.65	9	frc	0.88	13	frc	0.39	7	frc	3.6	54	frc	1.6	30	frc	2.29	34
frdA	45.33	912	frdA	54.46	1159	frdA	32.84	852	frdA	21.98	477	frdA	10.23	278	frdA	24.55	526
frdB	40.37	330	frdB	42.79	370	frdB	26.28	277	frdB	26.54	234	frdB	10.15	112	frdB	29.53	257
frdC	47.22	208	frdC	36.28	169	frdC	23.42	133	frdC	30.73	146	frdC	13.12	78	frdC	38.38	180
frdD	83.41	334	frdD	85.95	364	frdD	41.65	215	frdD	59.97	259	frdD	24.6	133	frdD	81.86	349
fre	280.35	2189	fre	358.18	2958	fre	167.67	1688	fre	246.17	2073	fre	132.32	1395	fre	296.63	2466
frlA	0.81	12	frlA	0.44	7	frlA	0.31	6	frlA	1.06	17	frlA	0.3	6	frlA	0.95	15
frlB	2.72	31	frlB	2.91	35	frlB	2.25	33	frlB	4.81	59	frlB	1.17	18	frlB	3.55	43
frlC	2.49	23	frlC	2.35	23	frlC	1.51	18	frlC	1.81	18	frlC	1.2	15	frlC	1.32	13
frlD	8.46	74	frlD	11.25	104	frlD	4.7	53	frlD	12.2	115	frlD	4.83	57	frlD	12.78	119
frlR	40.41	329	frlR	42.15	363	frlR	16.48	173	frlR	55.12	484	frlR	28.65	315	frlR	42.68	370
frmA	72.98	901	frmA	82.4	1076	frmA	44.41	707	frmA	161.69	2153	frmA	58.43	974	frmA	102.78	1351
frmB	38.92	361	frmB	48.52	476	frmB	23.91	286	frmB	65.17	652	frmB	24.27	304	frmB	58.93	582
frmR	57.66	177	frmR	72.99	237	frmR	38.4	152	frmR	98.46	326	frmR	49.7	206	frmR	60.27	197
frr	343.52	2132	frr	396.69	2604	frr	186.58	1493	frr	628.05	4204	frr	219.57	1840	frr	400.42	2646
frsA	53.01	734	frsA	54.48	798	frsA	28.45	508	frsA	39.5	590	frsA	19.52	365	frsA	41.03	605
fruA	42.51	800	fruA	61.09	1216	fruA	37.21	903	fruA	21.73	441	fruA	12.12	308	fruA	30.29	607
fruB	90.07	1133	fruB	78.32	1042	fruB	46.98	762	fruB	57.2	776	fruB	16.96	288	fruB	49.5	663
fruK	54.1	565	fruK	66.17	731	fruK	40.99	552	fruK	24.5	276	fruK	10.28	145	fruK	26.26	292
fruR	401.32	4486	fruR	540.05	6385	fruR	309.8	4465	fruR	702.73	8472	fruR	288.61	4356	fruR	720.49	8575
frvA	1.01	5	frvA	1.71	9	frvA	1.09	7	frvA	3.17	17	frvA	1.19	8	frvA	2.64	14
frvB	1.36	22	frvB	1.46	25	frvB	0.67	14	frvB	3.1	54	frvB	1.19	26	frvB	3.43	59
frvR	1.9	37	frvR	2.19	45	frvR	1.16	29	frvR	2.67	56	frvR	1.94	51	frvR	1.83	38
frvX	2.1	25	frvX	3.17	40	frvX	2.6	40	frvX	11.13	143	frvX	7.21	116	frvX	7.49	95
frwB	15.12	54	frwB	13.77	52	frwB	6.3	29	frwB	4.67	18	frwB	5.39	26	frwB	10.52	40
frwC	2.33	28	frwC	4.72	60	frwC	2.84	44	frwC	0.93	12	frwC	0.68	11	frwC	3.05	39
frwD	3.94	15	frwD	5.97	24	frwD	1.43	7	frwD	2.68	11	frwD	2.14	11	frwD	3.46	14
fsaA	4.61	34	fsaA	5.64	44	fsaA	4.42	42	fsaA	12.07	96	fsaA	7.63	76	fsaA	7.26	57
fsaB	6.1	45	fsaB	8.46	66	fsaB	5.15	49	fsaB	3.77	30	fsaB	2.71	27	fsaB	5.35	42
fsr	7.36	100	fsr	12.74	183	fsr	6.51	114	fsr	11.54	169	fsr	5.13	94	fsr	11.55	167
ftn	537.28	2976	ftn	687.54	4028	ftn	320.93	2292	ftn	720.96	4307	ftn	410.89	3073	ftn	545.99	3220
ftsA	150.91	2120	ftsA	157.89	2346	ftsA	88.23	1598	ftsA	274.24	4155	ftsA	161.38	3061	ftsA	226.25	3384
ftsB	88.47	307	ftsB	123.15	452	ftsB	88.06	394	ftsB	67.87	254	ftsB	70.64	331	ftsB	70.37	260
ftsE	249.7	1858	ftsE	239.26	1883	ftsE	134.04	1286	ftsE	256.94	2062	ftsE	99.43	999	ftsE	254.84	2019
ftsH	789.94	17001	ftsH	637.03	14501	ftsH	240.4	6671	ftsH	1242.46	28840	ftsH	401	11653	ftsH	882.95	20233
ftsI	72.61	1427	ftsI	92.61	1925	ftsI	71.31	1807	ftsI	133.61	2832	ftsI	141.2	3747	ftsI	126.69	2651
ftsK	118.12	5242	ftsK	127.31	5976	ftsK	75.01	4292	ftsK	168.79	8079	ftsK	80.07	4798	ftsK	142.37	6727
ftsL	50.36	205	ftsL	69.44	299	ftsL	39.63	208	ftsL	67.65	297	ftsL	43.12	237	ftsL	46.14	200
ftsN	102.36	1093	ftsN	138.22	1561	ftsN	79.25	1091	ftsN	138.85	1599	ftsN	73.45	1059	ftsN	192.11	2184
ftsQ	47.93	443	ftsQ	62.09	607	ftsQ	52.87	630	ftsQ	118.47	1181	ftsQ	105.53	1317	ftsQ	72.15	710
ftsW	109.77	1520	ftsW	111.77	1637	ftsW	46.1	823	ftsW	160.7	2400	ftsW	75.2	1406	ftsW	133.34	1966
ftsX	78.11	920	ftsX	89.1	1110	ftsX	43.72	664	ftsX	111.78	1420	ftsX	52	827	ftsX	95.21	1194
ftsY	122.89	2042	ftsY	155.22	2728	ftsY	91.3	1956	ftsY	114.16	2046	ftsY	70.51	1582	ftsY	118.07	2089
ftsZ	283.62	3634	ftsZ	346.58	4697	ftsZ	187.22	3093	ftsZ	533.68	7375	ftsZ	227.16	3930	ftsZ	379.7	5180
fucA	3.05	22	fucA	4.07	31	fucA	2.8	26	fucA	2.32	18	fucA	2.88	28	fucA	4.04	31
fucI	24.65	487	fucI	27.04	565	fucI	12.17	310	fucI	8.97	191	fucI	4.01	107	fucI	10.51	221
fucK	13.15	212	fucK	16.48	281	fucK	9.96	207	fucK	10.3	179	fucK	5.88	128	fucK	10.26	176
fucO	12.02	154	fucO	13.65	185	fucO	8.29	137	fucO	8.39	116	fucO	6.13	106	fucO	9.75	133
fucP	6.96	102	fucP	12.33	191	fucP	4.92	93	fucP	5.25	83	fucP	3.54	70	fucP	6.09	95
fucR	133.76	1089	fucR	247.7	2133	fucR	112.98	1186	fucR	161.94	1422	fucR	99.97	1099	fucR	378.37	3280
fucU	31.46	148	fucU	34.97	174	fucU	19.45	118	fucU	60.3	306	fucU	31.17	198	fucU	48.51	243
fumA	154.49	2830	fumA	161.96	3138	fumA	99.71	2355	fumA	99.76	1971	fumA	64.04	1584	fumA	107.98	2106
fumB	4.48	82	fumB	6.4	124	fumB	4.02	95	fumB	3.75	74	fumB	1.66	41	fumB	3.79	74
fumC	61.86	966	fumC	66.24	1094	fumC	34.72	699	fumC	126.94	2138	fumC	76.31	1609	fumC	153.07	2545
fur	1256.7	6248	fur	1626.11	8551	fur	673.76	4319	fur	1363.07	7309	fur	733.65	4925	fur	1722.28	9117
fusA	4834.93	113737	fusA	5473.91	136197	fusA	2970.67	90102	fusA	1460.82	37063	fusA	491.52	15612	fusA	1867.03	46763
fxsA	403.93	2143	fxsA	366.57	2057	fxsA	100.72	689	fxsA	145.4	832	fxsA	132.76	951	fxsA	477.8	2699
gabD	3.16	51	gabD	2.93	50	gabD	1.2	25	gabD	2.53	44	gabD	1.06	23	gabD	3.38	58
gabP	2.05	32	gabP	1.33	22	gabP	0.6	12	gabP	1.73	29	gabP	1	21	gabP	0.54	9
gabT	7.3	104	gabT	5.57	84	gabT	2.94	54	gabT	5.92	91	gabT	3.01	58	gabT	8.17	124
gadA	8.09	126	gadA	7.95	131	gadA	4.53	91	gadA	6.37	107	gadA	3.56	75	gadA	5.67	94
gadB	2.05	32	gadB	2	33	gadB	0.75	15	gadB	2.86	48	gadB	2.04	43	gadB	1.99	33
gadC	1.46	25	gadC	3.65	66	gadC	1.27	28	gadC	3.26	60	gadC	2.04	47	gadC	2.14	39
gadE	3.41	20	gadE	4.35	27	gadE	0.26	2	gadE	1.11	7	gadE	0.5	4	gadE	2.56	16
gadW	14.8	120	gadW	16.44	141	gadW	4.88	51	gadW	12.92	113	gadW	7.86	86	gadW	13.78	119
gadX	6.32	58	gadX	9.99	97	gadX	3.47	41	gadX	5.86	58	gadX	4.52	56	gadX	11.05	108
gadY	0	0	gadY	0	0	gadY	0	0	gadY	0	0	gadY	2.54	4	gadY	0	0
galE	108.3	1225	galE	134.23	1606	galE	71.86	1048	galE	96.48	1177	galE	42.69	652	galE	146.71	1767
galF	490.27	4875	galF	540.55	5685	galF	220.35	2825	galF	1595.34	17109	galF	615.52	8264	galF	1487.75	15751
galK	68.55	876	galK	76.27	1031	galK	46.73	770	galK	105.35	1452	galK	49.32	851	galK	85.32	1161
galM	124.11	1437	galM	120.36	1474	galM	72.75	1086	galM	322.64	4029	galM	124.86	1952	galM	197.19	2431
galP	42.54	660	galP	41.07	674	galP	28.94	579	galP	141.45	2367	galP	64.39	1349	galP	117.73	1945
galR	103.41	1187	galR	130.97	1590	galR	69.12	1023	galR	192.9	2388	galR	85.1	1319	galR	179.36	2192
galS	11.05	128	galS	23.19	284	galS	10.85	162	galS	10.57	132	galS	7.55	118	galS	29.53	364
galT	74.45	867	galT	88.74	1093	galT	60.27	905	galT	58.04	729	galT	22.2	349	galT	80.65	1000
galU	256.37	2592	galU	238.18	2547	galU	96.12	1253	galU	2125.5	23177	galU	844.24	11525	galU	1845.18	19863
gapA	4215.12	46695	gapA	3616.6	42376	gapA	1438.46	20546	gapA	18284.1	218457	gapA	5895.16	88179	gapA	9967.21	117564
gapC	120.81	1345	gapC	156.42	1842	gapC	64.86	931	gapC	221.27	2657	gapC	125.13	1881	gapC	174.11	2064
garD	3.15	55	garD	5.46	101	garD	3.9	88	garD	4.24	80	garD	1.82	43	garD	2.85	53
garK	4.76	65	garK	7.07	102	garK	3.13	55	garK	4.48	66	garK	3.2	59	garK	4.96	72
garL	2.45	21	garL	2.54	23	garL	1.54	17	garL	2.38	22	garL	1.64	19	garL	2.85	26
garP	0.67	10	garP	1.08	17	garP	0.47	9	garP	0.5	8	garP	0.1	2	garP	1.08	17
garR	6.86	68	garR	8.97	94	garR	5.09	65	garR	13.29	142	garR	5.23	70	garR	9.86	104
gatA	114.67	2107	gatA	159.1	3092	gatA	64.08	1518	gatA	76.55	1517	gatA	36.56	907	gatA	86.13	1685
gatB	371.3	1177	gatB	389.53	1306	gatB	172.49	705	gatB	569.49	1947	gatB	236.91	1014	gatB	396.43	1338
gatC	501.92	7570	gatC	580.3	9257	gatC	228.89	4451	gatC	978.27	15913	gatC	475.34	9680	gatC	575.09	9235
gatD	169.28	1960	gatD	187.81	2300	gatD	70.2	1048	gatD	267.22	3337	gatD	175.9	2750	gatD	128.65	1586
gatY	2628.47	24996	gatY	3244.58	32635	gatY	1682.53	20630	gatY	3698.63	37935	gatY	1789.36	22976	gatY	3825.17	38731
gatZ	1143.04	16057	gatZ	1523.48	22636	gatZ	707.59	12816	gatZ	839.82	12724	gatZ	362.46	6875	gatZ	843.75	12620
gcd	21.62	575	gcd	16.71	470	gcd	12.57	431	gcd	34.86	1000	gcd	11.59	416	gcd	17.41	493
gcl	1.61	32	gcl	2.48	52	gcl	0.51	13	gcl	1.73	37	gcl	1.08	29	gcl	2.18	46
gcvA	27.52	281	gcvA	30.09	325	gcvA	15.12	199	gcvA	24.25	267	gcvA	10.74	148	gcvA	20.79	226
gcvB	325.42	742	gcvB	540.29	1303	gcvB	7244.27	21297	gcvB	800.68	1969	gcvB	7267.4	22374	gcvB	460.93	1119
gcvH	1461.81	6341	gcvH	1366.82	6271	gcvH	613.82	3433	gcvH	2065.24	9662	gcvH	964.15	5647	gcvH	1184.79	5472
gcvP	648.53	20731	gcvP	725.73	24537	gcvP	372.48	15352	gcvP	423.77	14610	gcvP	157.01	6777	gcvP	379.61	12920
gcvR	161.46	1029	gcvR	197.75	1333	gcvR	126.93	1043	gcvR	356	2447	gcvR	226.37	1948	gcvR	314.63	2135
gcvT	1330.64	16206	gcvT	1469.29	18927	gcvT	832.26	13069	gcvT	1369.72	17992	gcvT	516.52	8494	gcvT	1149.41	14905
gdhA	74.32	1111	gdhA	86.46	1367	gdhA	41.61	802	gdhA	140.24	2261	gdhA	59.25	1196	gdhA	135.14	2151
ggt	3.3	64	ggt	3.46	71	ggt	1.64	41	ggt	2.34	49	ggt	1.76	46	ggt	2.62	54
gidA	134.67	2831	gidA	131.42	2922	gidA	61.1	1656	gidA	91.08	2065	gidA	34.03	966	gidA	60.45	1353
gidB	47.55	330	gidB	70.56	518	gidB	27.94	250	gidB	42.62	319	gidB	26.25	246	gidB	49.12	363
glcB	13.04	315	glcB	14.01	358	glcB	6.1	190	glcB	17.16	447	glcB	6.1	199	glcB	11.08	285
glcC	17.16	146	glcC	27.33	246	glcC	19.6	215	glcC	23.1	212	glcC	21.5	247	glcC	64.24	582
glcD	1.44	24	glcD	0.96	17	glcD	0.74	16	glcD	1.06	19	glcD	0.93	21	glcD	1.41	25
glcE	1.28	15	glcE	1.45	18	glcE	0.86	13	glcE	1.03	13	glcE	1.01	16	glcE	0.8	10
glcF	4.63	63	glcF	6.6	95	glcF	3.42	60	glcF	4.15	61	glcF	3.05	56	glcF	5.04	73
glcG	6.22	28	glcG	5.46	26	glcG	5.17	30	glcG	6.17	30	glcG	2.47	15	glcG	3.96	19
gldA	6.03	74	gldA	6.39	83	gldA	2.91	46	gldA	16.91	224	gldA	6.69	111	gldA	14.23	186
glf	163.2	2004	glf	275.65	3580	glf	89.44	1416	glf	126.33	1673	glf	72.26	1198	glf	174.7	2284
glgA	48.03	766	glgA	41.49	700	glgA	17.99	370	glgA	44.65	768	glgA	16.53	356	glgA	40.1	681
glgB	71.66	1743	glgB	77.74	2000	glgB	35.55	1115	glgB	51.57	1353	glgB	19.49	640	glgB	45.99	1191
glgC	81.44	1174	glgC	74.12	1130	glgC	31.37	583	glgC	49.66	772	glgC	20.24	394	glgC	38.51	591
glgP	58.36	1589	glgP	56.95	1640	glgP	24.53	861	glgP	65.28	1917	glgP	22.58	830	glgP	40.29	1168
glgS	10.74	24	glgS	11.84	28	glgS	54.47	157	glgS	63.04	152	glgS	393.89	1189	glgS	47.05	112
glgX	64.4	1414	glgX	59.04	1371	glgX	29.43	833	glgX	60.05	1422	glgX	25.1	744	glgX	43.33	1013
glk	280.71	3016	glk	366.24	4162	glk	156.21	2164	glk	734.29	8509	glk	330.45	4794	glk	584.54	6687
glmM	206.43	3072	glmM	253.3	3987	glmM	156.82	3009	glmM	121.18	1945	glmM	57.73	1160	glmM	137.2	2174
glmS	375.65	7646	glmS	431.57	9291	glmS	202.07	5303	glmS	412.85	9063	glmS	124.73	3428	glmS	247	5353
glmU	367.57	5605	glmU	457.76	7383	glmU	208.03	4090	glmU	335.94	5525	glmU	138.81	2858	glmU	375.46	6096
glnA	306.01	4799	glnA	335.86	5571	glnA	163.15	3299	glnA	334.87	5664	glnA	119.48	2530	glnA	202.42	3380
glnB	617.69	2329	glnB	475.17	1895	glnB	245.19	1192	glnB	542.96	2208	glnB	228.83	1165	glnB	742.04	2979
glnD	21.09	627	glnD	25.47	801	glnD	16.02	614	glnD	21.64	694	glnD	9.24	371	glnD	18.83	596
glnE	51.55	1629	glnE	66.69	2229	glnE	38.36	1563	glnE	34.42	1173	glnE	19.24	821	glnE	33.47	1126
glnG	40.94	642	glnG	43.47	721	glnG	24.13	488	glnG	33.64	569	glnG	12.42	263	glnG	33.6	561
glnH	185.35	1540	glnH	156.13	1372	glnH	56.76	608	glnH	870.33	7799	glnH	400.95	4498	glnH	656.09	5804
glnK	0.27	1	glnK	0.25	1	glnK	0.41	2	glnK	1.72	7	glnK	0.2	1	glnK	0	0
glnL	46.32	541	glnL	55.54	686	glnL	32.74	493	glnL	26.36	332	glnL	14.4	227	glnL	32.65	406
glnP	43.46	319	glnP	45.21	351	glnP	25.99	246	glnP	81.59	646	glnP	27.44	272	glnP	51.05	399
glnQ	58.2	468	glnQ	63.61	541	glnQ	23.82	247	glnQ	107.23	930	glnQ	32.33	351	glnQ	89.35	765
glnS	231.71	4291	glnS	254.14	4978	glnS	119.32	2849	glnS	159.11	3178	glnS	53.91	1348	glnS	135.06	2663
glnU	85.11	71	glnU	85	75	glnU	36.26	39	glnU	34.46	31	glnU	0	0	glnU	28.15	25
glnV	15.58	13	glnV	11.33	10	glnV	20.45	22	glnV	11.11	10	glnV	49.72	56	glnV	18.01	16
glnW	65.93	55	glnW	73.67	65	glnW	41.84	45	glnW	41.13	37	glnW	45.28	51	glnW	31.53	28
glnX	4.8	4	glnX	11.33	10	glnX	21.38	23	glnX	7.78	7	glnX	0	0	glnX	0	0
gloA	126.49	574	gloA	154.38	741	gloA	68.71	402	gloA	155.89	763	gloA	140.03	858	gloA	133.7	646
gloB	27.35	230	gloB	31.48	280	gloB	8.67	94	gloB	68.48	621	gloB	39.9	453	gloB	66.79	598
glpA	429.23	7777	glpA	499.48	9572	glpA	330.38	7718	glpA	276.44	5402	glpA	116.74	2856	glpA	393.54	7592
glpB	339.72	4761	glpB	395.81	5867	glpB	227.62	4113	glpB	123.98	1874	glpB	89.15	1687	glpB	328.99	4909
glpC	241.49	3199	glpC	281.63	3946	glpC	139.52	2383	glpC	95.82	1369	glpC	84.14	1505	glpC	253.11	3570
glpD	1313.16	21996	glpD	1512.41	26795	glpD	978.42	21131	glpD	1682.02	30387	glpD	730.16	16514	glpD	1611.46	28740
glpE	34.37	125	glpE	48.09	185	glpE	19.19	90	glpE	42.06	165	glpE	43.98	216	glpE	63.53	246
glpF	986.01	9278	glpF	1958.41	19491	glpF	1262.75	15320	glpF	390.89	3967	glpF	307.75	3910	glpF	883.05	8847
glpG	53.66	496	glpG	64.44	630	glpG	44.73	533	glpG	71.73	715	glpG	40.14	501	glpG	64.12	631
glpK	1959.03	32880	glpK	2595.7	46079	glpK	1391.35	30109	glpK	1428.75	25863	glpK	954.68	21635	glpK	1744.97	31183
glpQ	803.91	9630	glpQ	858.64	10879	glpQ	281.13	4342	glpQ	311.23	4021	glpQ	371.39	6007	glpQ	991.82	12650
glpR	54.37	459	glpR	58.57	523	glpR	37.58	409	glpR	97.64	889	glpR	45.97	524	glpR	92.9	835
glpT	774.9	11713	glpT	1209.39	19335	glpT	548.51	10690	glpT	297.87	4856	glpT	318.97	6510	glpT	942.9	15175
glpX	213.25	2398	glpX	272.59	3242	glpX	155.74	2258	glpX	97.71	1185	glpX	68.5	1040	glpX	139.82	1674
gltA	869.53	12418	gltA	635.08	9593	gltA	236.67	4358	gltA	2117.29	32612	gltA	879.27	16955	gltA	765.7	11643
gltB	111.96	5671	gltB	103.69	5555	gltB	61.06	3988	gltB	118.54	6476	gltB	36.22	2477	gltB	52.9	2853
gltD	145.73	2300	gltD	85.54	1428	gltD	46.88	954	gltD	240.45	4093	gltD	57.25	1220	gltD	87.71	1474
gltF	5.64	48	gltF	8.56	77	gltF	3.46	38	gltF	8.39	77	gltF	7.92	91	gltF	8.72	79
gltI	122.15	1235	gltI	153.92	1646	gltI	76.41	996	gltI	249.17	2717	gltI	108.49	1481	gltI	365.36	3933
gltJ	31.3	258	gltJ	46.35	404	gltJ	21.46	228	gltJ	24.52	218	gltJ	11.5	128	gltJ	31.68	278
gltK	39.03	293	gltK	58.43	464	gltK	22.31	216	gltK	30.38	246	gltK	18.35	186	gltK	43.28	346
gltL	72.2	583	gltL	86.64	740	gltL	37.07	386	gltL	58.79	512	gltL	48.43	528	gltL	83.4	717
gltP	111.6	1631	gltP	138.44	2140	gltP	59.91	1129	gltP	115.53	1821	gltP	46.57	919	gltP	103.46	1610
gltS	18.49	248	gltS	31.22	443	gltS	10.7	185	gltS	20.94	303	gltS	9.72	176	gltS	22.48	321
gltT	2.37	2	gltT	7.83	7	gltT	55.05	60	gltT	5.48	5	gltT	29.79	34	gltT	10	9
gltU	0	0	gltU	5.59	5	gltU	0	0	gltU	7.68	7	gltU	29.79	34	gltU	13.33	12
gltV	1.18	1	gltV	4.47	4	gltV	0	0	gltV	3.29	3	gltV	23.66	27	gltV	7.78	7
gltW	0	0	gltW	5.59	5	gltW	63.31	69	gltW	8.77	8	gltW	26.28	30	gltW	4.44	4
gltX	190.1	2994	gltX	240.73	4010	gltX	134.54	2732	gltX	224.48	3813	gltX	83.89	1784	gltX	141.51	2373
glvB	1.29	7	glvB	1.22	7	glvB	0.72	5	glvB	0.69	4	glvB	0.69	5	glvB	1.39	8
glvC	1.14	14	glvC	0.77	10	glvC	0.57	9	glvC	1.28	17	glvC	0.96	16	glvC	1.07	14
glvG	5.77	41	glvG	5.19	39	glvG	4.15	38	glvG	4.17	32	glvG	3.44	33	glvG	5.15	39
glxK	0.47	6	glxK	0.82	11	glxK	0.55	9	glxK	0.51	7	glxK	0.81	14	glxK	0.59	8
glxR	0.61	6	glxR	0.19	2	glxR	0.16	2	glxR	1.61	17	glxR	0.83	11	glxR	1.06	11
glyA	404.08	5636	glyA	502.03	7406	glyA	267.47	4810	glyA	518.12	7794	glyA	167.37	3152	glyA	360.46	5353
glyQ	319.71	3243	glyQ	401.44	4307	glyQ	264.93	3465	glyQ	162.24	1775	glyQ	71.48	979	glyQ	177.4	1916
glyS	382.04	8796	glyS	385.8	9395	glyS	238.67	7085	glyS	290.28	7208	glyS	85.89	2670	glyS	227.22	5570
glyT	2.4	2	glyT	3.4	3	glyT	1.86	2	glyT	5.56	5	glyT	1.78	2	glyT	4.5	4
glyU	0	0	glyU	1.15	1	glyU	4.71	5	glyU	0	0	glyU	5.4	6	glyU	1.14	1
glyV	0	0	glyV	0	0	glyV	1.84	2	glyV	0	0	glyV	3.5	4	glyV	0	0
glyW	0	0	glyW	0	0	glyW	10.09	11	glyW	0	0	glyW	5.26	6	glyW	0	0
glyX	14.2	12	glyX	11.18	10	glyX	2.75	3	glyX	2.19	2	glyX	4.38	5	glyX	7.78	7
glyY	0	0	glyY	0	0	glyY	0.92	1	glyY	2.19	2	glyY	0	0	glyY	0	0
gmd	1.2	15	gmd	1.97	26	gmd	1.37	22	gmd	337.16	4538	gmd	76.85	1295	gmd	173.78	2309
gmhB	126.59	811	gmhB	136.51	925	gmhB	70.46	582	gmhB	278.6	1925	gmhB	160.34	1387	gmhB	265.05	1808
gmk	263.1	1826	gmk	324.21	2380	gmk	146.28	1309	gmk	297.51	2227	gmk	152.7	1431	gmk	278.63	2059
gmr	4.71	104	gmr	5.86	137	gmr	3.27	93	gmr	5.04	120	gmr	2.95	88	gmr	4.42	104
gnd	1491.57	23342	gnd	1554.48	25730	gnd	538.38	10863	gnd	3361.25	56732	gnd	1337.14	28254	gnd	3527.48	58776
gnsA	91.46	177	gnsA	97.71	200	gnsA	48.49	121	gnsA	161.93	338	gnsA	100.26	262	gnsA	196.06	404
gnsB	1.03	2	gnsB	0.98	2	gnsB	6.01	15	gnsB	3.35	7	gnsB	47.45	124	gnsB	1.94	4
gntK	295.44	1735	gntK	256.62	1594	gntK	92.58	701	gntK	160.09	1014	gntK	60.66	481	gntK	176.08	1101
gntP	6.76	101	gntP	9.8	155	gntP	5.76	111	gntP	5.64	91	gntP	2.92	59	gntP	6.91	110
gntR	90.54	1003	gntR	107.96	1265	gntR	58.74	839	gntR	182.29	2178	gntR	101.22	1514	gntR	165.66	1954
gntT	163.09	2389	gntT	204.93	3175	gntT	74.44	1406	gntT	97.79	1545	gntT	37.46	741	gntT	193.63	3020
gntU	36.61	546	gntU	43.17	681	gntU	22	423	gntU	14.67	236	gntU	6.75	136	gntU	19.33	307
gntX	67.56	514	gntX	79.66	641	gntX	44.55	437	gntX	112.12	920	gntX	52.76	542	gntX	90.61	734
gntY	354.64	2272	gntY	238.48	1616	gntY	89.22	737	gntY	796.71	5505	gntY	440.33	3809	gntY	755.73	5155
gor	93.56	1408	gor	99.71	1587	gor	63.24	1227	gor	67.77	1100	gor	26.82	545	gor	74.89	1200
gph	106.73	901	gph	124.09	1108	gph	81.4	886	gph	140.69	1281	gph	52.02	593	gph	106.58	958
gpmA	459.69	3850	gpmA	469.39	4158	gpmA	261.79	2827	gpmA	1895.62	17123	gpmA	1215.81	13749	gpmA	1059.84	9451
gpmI	154.21	2650	gpmI	192.9	3506	gpmI	93.02	2061	gpmI	173.04	3207	gpmI	55.77	1294	gpmI	120.3	2201
gpp	151.66	2505	gpp	185.58	3242	gpp	104.48	2225	gpp	62.14	1107	gpp	28.02	625	gpp	80.86	1422
gpsA	732.93	8315	gpsA	812.04	9744	gpsA	489.56	7161	gpsA	578.63	7080	gpsA	252.64	3870	gpsA	759.9	9179
gpt	63.46	324	gpt	65.37	353	gpt	30.08	198	gpt	71.38	393	gpt	34.09	235	gpt	26.86	146
greA	408.45	2167	greA	322.91	1812	greA	115.49	790	greA	440.58	2521	greA	154.95	1110	greA	362.02	2045
greB	14.89	79	greB	19.6	110	greB	14.62	100	greB	32.51	186	greB	15.08	108	greB	15.22	86
groL	2626.66	48117	groL	1721.45	33354	groL	594.39	14039	groL	8097.03	159975	groL	2831.26	70030	groL	5085.03	99181
groS	2254.74	7373	groS	1866.91	6457	groS	609.32	2569	groS	4149.66	14635	groS	1584.95	6998	groS	3678.68	12808
grpE	3504.45	23153	grpE	2286.96	15981	grpE	677.83	5774	grpE	6010.61	42829	grpE	3115.8	27795	grpE	6596.71	46404
grxA	2.79	8	grxA	4.94	15	grxA	3.78	14	grxA	5.82	18	grxA	17.29	67	grxA	4.58	14
grxB	80.47	580	grxB	70.18	535	grxB	32.61	303	grxB	486.15	3779	grxB	234.18	2279	grxB	314.7	2415
grxC	286.14	802	grxC	323.83	960	grxC	138.91	502	grxC	505.79	1529	grxC	208.48	789	grxC	475.15	1418
gshA	184.96	3203	gshA	223.68	4097	gshA	99.25	2216	gshA	289.97	5416	gshA	100.37	2347	gshA	201.21	3710
gshB	119.31	1262	gshB	133.18	1490	gshB	83.08	1133	gshB	280.06	3195	gshB	154.25	2203	gshB	294.35	3315
gsk	70.82	1028	gsk	81.68	1254	gsk	39.43	738	gsk	77.87	1219	gsk	34.44	675	gsk	61.86	956
gspA	0.49	8	gspA	0.75	13	gspA	0.62	13	gspA	0.74	13	gspA	0.95	21	gspA	0.57	10
gspC	0.77	7	gspC	2.29	22	gspC	1.54	18	gspC	0.51	5	gspC	0.41	5	gspC	0.52	5
gspD	3.41	74	gspD	4.35	100	gspD	2	56	gspD	3.54	83	gspD	2.22	65	gspD	2.42	56
gspE	2.12	35	gspE	2.7	47	gspE	1.32	28	gspE	2.53	45	gspE	0.9	20	gspE	2.91	51
gspF	4.36	58	gspF	6.11	86	gspF	2.85	49	gspF	5.78	83	gspF	3.78	68	gspF	5.93	84
gspG	1.64	8	gspG	2.13	11	gspG	1.75	11	gspG	3.43	18	gspG	0.91	6	gspG	1.74	9
gspH	1.06	6	gspH	1.5	9	gspH	0.68	5	gspH	1.47	9	gspH	0.52	4	gspH	0.66	4
gspI	2.14	9	gspI	0.67	3	gspI	0.37	2	gspI	0.22	1	gspI	0.88	5	gspI	1.56	7
gspJ	2.6	17	gspJ	3.61	25	gspJ	1.78	15	gspJ	2.41	17	gspJ	2.6	23	gspJ	3.73	26
gspK	2.47	27	gspK	4.15	48	gspK	1.84	26	gspK	4.07	48	gspK	2.71	40	gspK	2.83	33
gspL	5.48	71	gspL	6.21	85	gspL	3.47	58	gspL	6.59	92	gspL	4	70	gspL	6.31	87
gspM	1.56	8	gspM	1.66	9	gspM	1.81	12	gspM	1.62	9	gspM	1.15	8	gspM	1.83	10
gspO	5.7	43	gspO	6.39	51	gspO	4.11	40	gspO	7.5	61	gspO	5.99	61	gspO	5.85	47
gss	42.88	887	gss	49.72	1088	gss	27.22	726	gss	69.33	1547	gss	28.03	783	gss	44.81	987
gst	46.88	316	gst	50.22	358	gst	23.24	202	gst	208.54	1516	gst	93.73	853	gst	146.03	1048
guaA	193.49	3396	guaA	250.33	4647	guaA	139.86	3165	guaA	192.61	3646	guaA	49.12	1164	guaA	101.62	1899
guaB	66.37	1083	guaB	87.73	1514	guaB	45.16	950	guaB	131.15	2308	guaB	35.68	786	guaB	42.94	746
guaC	45.21	525	guaC	52.35	643	guaC	24.25	363	guaC	88.55	1109	guaC	36.48	572	guaC	66.08	817
guaD	5.52	81	guaD	7.79	121	guaD	3.54	67	guaD	8.08	128	guaD	4.69	93	guaD	5.76	90
gudD	4.63	69	gudD	5.7	90	gudD	2.91	56	gudD	8.7	140	gudD	3.03	61	gudD	6.3	100
gudP	0.6	9	gudP	1.7	27	gudP	0.62	12	gudP	0.37	6	gudP	0.39	8	gudP	0.75	12
gudX	4.16	62	gudX	4.63	73	gudX	2.18	42	gudX	4.91	79	gudX	2.58	52	gudX	6.11	97
gutM	62.19	249	gutM	58.79	249	gutM	36.03	186	gutM	25.24	109	gutM	15.91	86	gutM	43.39	185
gutQ	61.33	659	gutQ	64.68	735	gutQ	39.56	548	gutQ	74.04	858	gutQ	33.16	481	gutQ	79.55	910
gyrA	417.86	12214	gyrA	456.2	14104	gyrA	226.6	8540	gyrA	526.72	16605	gyrA	166.64	6577	gyrA	348.21	10837
gyrB	241.1	6476	gyrB	246.14	6993	gyrB	143.82	4981	gyrB	289.26	8380	gyrB	127.14	4611	gyrB	228.29	6529
hcaB	6.64	60	hcaB	4.29	41	hcaB	2.66	31	hcaB	7.28	71	hcaB	2.38	29	hcaB	5.09	49
hcaC	4.2	15	hcaC	3.97	15	hcaC	1.74	8	hcaC	3.9	15	hcaC	2.49	12	hcaC	2.1	8
hcaD	3.96	53	hcaD	4.45	63	hcaD	2.38	41	hcaD	9.01	130	hcaD	4.15	75	hcaD	5.26	75
hcaE	7.72	117	hcaE	9.24	148	hcaE	6.91	135	hcaE	7.83	128	hcaE	10.02	205	hcaE	8.99	145
hcaF	5.54	32	hcaF	5.4	33	hcaF	2.15	16	hcaF	4.34	27	hcaF	2.57	20	hcaF	1.95	12
hcaR	32.29	320	hcaR	58.77	616	hcaR	31.54	403	hcaR	19.09	204	hcaR	27.35	366	hcaR	92.02	971
hcaT	24.76	314	hcaT	27.07	363	hcaT	17.8	291	hcaT	24.79	339	hcaT	14.84	254	hcaT	27.33	369
hchA	29.23	277	hchA	28.83	289	hchA	6.14	75	hchA	311.34	3182	hchA	171.94	2200	hchA	219.23	2212
hcp	1.03	19	hcp	1.39	27	hcp	0.46	11	hcp	0.76	15	hcp	0.68	17	hcp	0.82	16
hcr	2.51	27	hcr	2.28	26	hcr	1.01	14	hcr	3.1	36	hcr	0.96	14	hcr	2	23
hda	71.73	596	hda	97.86	860	hda	56.2	602	hda	92.4	828	hda	78.62	882	hda	172.95	1530
hdeA	890.98	3300	hdeA	964.91	3780	hdeA	242.07	1156	hdeA	786.56	3142	hdeA	444.51	2223	hdeA	685.17	2702
hdeB	238.93	869	hdeB	232.66	895	hdeB	62.91	295	hdeB	248.3	974	hdeB	166.16	816	hdeB	213.56	827
hdeD	35.3	225	hdeD	56.52	381	hdeD	13.51	111	hdeD	47.14	324	hdeD	34.17	294	hdeD	41.71	283
hdfR	93.65	875	hdfR	146.73	1450	hdfR	70.15	845	hdfR	134.07	1351	hdfR	98.77	1246	hdfR	238.25	2370
hdhA	66.73	570	hdhA	67.29	608	hdhA	29.87	329	hdhA	453.39	4177	hdhA	219.36	2530	hdhA	362.51	3297
helD	30.63	700	helD	34.83	842	helD	17.31	510	helD	40.24	992	helD	19.83	612	helD	30.74	748
hemA	198.77	2779	hemA	224.65	3322	hemA	90.81	1637	hemA	268.79	4053	hemA	118.5	2237	hemA	286.24	4261
hemB	119.69	1298	hemB	130.86	1501	hemB	66.08	924	hemB	252.05	2948	hemB	106.88	1565	hemB	231.5	2673
hemC	309.72	3245	hemC	343.18	3803	hemC	173.88	2349	hemC	334.07	3775	hemC	137.06	1939	hemC	364.03	4061
hemD	173.39	1429	hemD	211.65	1845	hemD	127.04	1350	hemD	111.04	987	hemD	53.56	596	hemD	116.12	1019
hemE	106.54	1262	hemE	117.09	1467	hemE	77.92	1190	hemE	127.43	1628	hemE	43.7	699	hemE	122.18	1541
hemF	23.28	233	hemF	29.85	316	hemF	15.03	194	hemF	38.53	416	hemF	15.32	207	hemF	26.93	287
hemG	95.51	580	hemG	141.99	912	hemG	68.58	537	hemG	149.32	978	hemG	73.17	600	hemG	144.14	932
hemH	23.43	251	hemH	24.36	276	hemH	15.57	215	hemH	45.45	525	hemH	18.05	261	hemH	29.11	332
hemL	149.07	2124	hemL	159.46	2403	hemL	88.13	1619	hemL	203.23	3123	hemL	71.84	1382	hemL	164.34	2493
hemN	155.15	2371	hemN	164.63	2661	hemN	82.22	1620	hemN	261.07	4303	hemN	113.89	2350	hemN	204.53	3328
hemX	158.75	2087	hemX	205.18	2853	hemX	111.15	1884	hemX	168.77	2393	hemX	78.14	1387	hemX	157.88	2210
hemY	214.74	2859	hemY	261.9	3688	hemY	153.62	2637	hemY	326.41	4687	hemY	140.52	2526	hemY	299.89	4251
hepA	42.03	1359	hepA	34.97	1196	hepA	17.46	728	hepA	18.38	641	hepA	7.1	310	hepA	14.87	512
hflC	340.13	3802	hflC	289.35	3421	hflC	143.7	2071	hflC	538.66	6494	hflC	193	2913	hflC	237.95	2832
hflD	39.91	285	hflD	47.53	359	hflD	40.41	372	hflD	32.07	247	hflD	17.63	170	hflD	24.07	183
hflK	421.78	5911	hflK	397.29	5889	hflK	212.68	3843	hflK	445.52	6734	hflK	178.41	3376	hflK	328.39	4900
hflX	300.26	4278	hflX	313.01	4717	hflX	158.9	2919	hflX	442.84	6805	hflX	189.31	3642	hflX	369.87	5611
hfq	566.22	1946	hfq	833.54	3030	hfq	335.57	1487	hfq	1365.62	5062	hfq	890.2	4131	hfq	1107.31	4052
hha	212.66	518	hha	286.45	738	hha	83.74	263	hha	600.66	1578	hha	422.63	1390	hha	655.49	1700
hinT	58.69	235	hinT	71.07	301	hinT	38.35	198	hinT	118.56	512	hinT	87.49	473	hinT	96.87	413
hipA	12.1	178	hipA	15.1	235	hipA	7.17	136	hipA	27.47	436	hipA	12.99	258	hipA	21.7	340
hipB	15.15	45	hipB	17.51	55	hipB	9.92	38	hipB	32.16	103	hipB	16.21	65	hipB	19.29	61
hisA	26.19	215	hisA	27.41	238	hisA	17.57	186	hisA	17.51	155	hisA	8.3	92	hisA	16.36	143
hisB	40.74	484	hisB	42.66	536	hisB	24.09	369	hisB	19.12	245	hisB	10.04	161	hisB	19.92	252
hisC	27.79	331	hisC	34.84	439	hisC	24.09	370	hisC	14.32	184	hisC	5.41	87	hisC	14.03	178
hisD	30.04	436	hisD	39.47	606	hisD	28.16	527	hisD	23	360	hisD	8.83	173	hisD	22.45	347
hisF	25.34	219	hisF	28.66	262	hisF	12.47	139	hisF	36.26	338	hisF	15.08	176	hisF	30.32	279
hisG	79.72	798	hisG	95.77	1014	hisG	50.28	649	hisG	71.6	773	hisG	34.55	467	hisG	68.4	729
hisH	31.34	206	hisH	34.95	243	hisH	19.7	167	hisH	16.5	117	hisH	7.55	67	hisH	15	105
hisI	95.93	653	hisI	67.92	489	hisI	35.21	309	hisI	157.33	1155	hisI	69.09	635	hisI	126.11	914
hisJ	45.36	395	hisJ	51.35	473	hisJ	21.46	241	hisJ	66.86	628	hisJ	22.03	259	hisJ	47.45	440
hisM	16.68	133	hisM	18.61	157	hisM	7.29	75	hisM	14.53	125	hisM	12.07	130	hisM	27.56	234
hisP	15.1	130	hisP	22.51	205	hisP	10.72	119	hisP	16.16	150	hisP	15.83	184	hisP	32.29	296
hisQ	15.84	121	hisQ	20.79	168	hisQ	8.93	88	hisQ	13.83	114	hisQ	7.08	73	hisQ	21.76	177
hisR	9.34	8	hisR	51.89	47	hisR	30.79	34	hisR	16.24	15	hisR	46.7	54	hisR	29.61	27
hisS	332.41	4714	hisS	402.15	6032	hisS	187.43	3427	hisS	247.27	3782	hisS	112.02	2145	hisS	263.66	3981
hlpA	816.39	4413	hlpA	678.81	3881	hlpA	317.95	2216	hlpA	1417.84	8266	hlpA	576.95	4211	hlpA	1183.58	6812
hlyE	0.2	2	hlyE	0.28	3	hlyE	0.23	3	hlyE	0.73	8	hlyE	0.51	7	hlyE	0.74	8
hmp	31.25	414	hmp	31.69	444	hmp	14.99	256	hmp	86.65	1238	hmp	32.71	585	hmp	54.17	764
hns	4705.84	21669	hns	4448.35	21665	hns	1966.63	11676	hns	7572.64	37608	hns	4455.86	27704	hns	7675.86	37633
hofB	8.04	124	hofB	10.12	165	hofB	6.34	126	hofB	9.68	161	hofB	7.88	164	hofB	9.26	152
hofC	4.04	54	hofC	5.51	78	hofC	3.19	55	hofC	4.64	67	hofC	2.88	52	hofC	4.35	62
hofQ	2.54	35	hofQ	3.02	44	hofQ	2.31	41	hofQ	2.89	43	hofQ	2.9	54	hofQ	4.02	59
hokA	0	0	hokA	1.11	2	hokA	0.91	2	hokA	0	0	hokA	0.44	1	hokA	0	0
hokB	91.11	152	hokB	58.94	104	hokB	36.73	79	hokB	43.35	78	hokB	28.85	65	hokB	63.61	113
hokC	0	0	hokC	0	0	hokC	0	0	hokC	0	0	hokC	0	0	hokC	0	0
hokD	18.44	32	hokD	19.07	35	hokD	7.6	17	hokD	20.84	39	hokD	20.06	47	hokD	25.44	47
hokE	0.59	1	hokE	0	0	hokE	0	0	hokE	0.54	1	hokE	0	0	hokE	1.66	3
holA	33.72	387	holA	49.75	604	holA	33.04	489	holA	38.45	476	holA	22.13	343	holA	29.13	356
holB	41.33	462	holB	50.83	601	holB	30.74	443	holB	49.77	600	holB	18.82	284	holB	39.83	474
holC	97.2	480	holC	128.08	669	holC	118.58	755	holC	60.27	321	holC	36.29	242	holC	65.99	347
holD	71.45	329	holD	82.33	401	holD	61.65	366	holD	70.68	351	holD	36.67	228	holD	64.05	314
holE	33.08	85	holE	60.35	164	holE	53.13	176	holE	46.55	129	holE	53.9	187	holE	32.17	88
hpt	286.3	1710	hpt	330.84	2090	hpt	170.76	1315	hpt	335.93	2164	hpt	202.74	1635	hpt	363.71	2313
hrpA	44.98	1924	hrpA	51.98	2352	hrpA	31.66	1746	hrpA	33.79	1559	hrpA	14.6	843	hrpA	26.59	1211
hrpB	24.75	669	hrpB	30.19	863	hrpB	18.65	650	hrpB	32.83	957	hrpB	15.29	558	hrpB	32.46	934
hscA	158.98	3273	hscA	135.57	2952	hscA	87.44	2321	hscA	136.68	3035	hscA	52.95	1472	hscA	120.48	2641
hscB	130.85	751	hscB	137.23	833	hscB	63.79	472	hscB	62.84	389	hscB	22.58	175	hscB	45.17	276
hscC	8.93	166	hscC	16.79	330	hscC	8.55	205	hscC	4.69	94	hscC	2.75	69	hscC	6.67	132
hsdM	56.49	999	hsdM	69.82	1306	hsdM	40.17	916	hsdM	40.58	774	hsdM	20.14	481	hsdM	31.02	584
hsdR	98.23	3897	hsdR	126.3	5300	hsdR	74.23	3797	hsdR	54.87	2348	hsdR	26.41	1415	hsdR	69.08	2918
hsdS	20.04	311	hsdS	21.81	358	hsdS	11.25	225	hsdS	19.96	334	hsdS	8.97	188	hsdS	13.5	223
hslJ	34.43	162	hslJ	75.36	375	hslJ	23.9	145	hslJ	847.61	4301	hslJ	364.1	2313	hslJ	1151.65	5769
hslO	102.28	1000	hslO	75.62	782	hslO	35.7	450	hslO	58.51	617	hslO	23.41	309	hslO	46.78	487
hslR	79.4	355	hslR	58.78	278	hslR	47.18	272	hslR	34.22	165	hslR	23.52	142	hslR	28.36	135
hslU	641.57	9505	hslU	402.81	6312	hslU	154.28	2947	hslU	843.01	13470	hslU	310.74	6216	hslU	656.52	10356
hslV	589.4	3481	hslV	385.32	2407	hslV	164.41	1252	hslV	518.23	3301	hslV	296.32	2363	hslV	855.87	5382
hsrA	24.11	383	hsrA	29.53	496	hsrA	14.84	304	hsrA	44.48	762	hsrA	20.66	443	hsrA	40.39	683
htpG	772.49	16110	htpG	410.97	9065	htpG	126.04	3389	htpG	2397.09	53916	htpG	788.5	22203	htpG	1485.68	32989
htpX	467.28	4584	htpX	435.82	4522	htpX	142.23	1799	htpX	1194.19	12635	htpX	498.19	6599	htpX	1230.25	12850
htrC	24.47	147	htrC	28.18	179	htrC	11.11	86	htrC	15.44	100	htrC	11.96	97	htrC	16.58	106
htrE	0.62	18	htrE	1.01	31	htrE	0.4	15	htrE	0.83	26	htrE	0.21	8	htrE	0.65	20
htrG	197.19	1362	htrG	244.88	1789	htrG	141.48	1260	htrG	464.06	3457	htrG	193.11	1801	htrG	353.54	2600
htrL	74.82	714	htrL	110.96	1120	htrL	33.24	409	htrL	51.79	533	htrL	30.97	399	htrL	59.64	606
hupA	2369.23	7194	hupA	2648.83	8507	hupA	1102.93	4318	hupA	3796.78	12434	hupA	3255.2	13346	hupA	4688.85	15159
hupB	1533.71	4657	hupB	1521.36	4886	hupB	609.19	2385	hupB	1764.03	5777	hupB	1211.49	4967	hupB	1889.27	6108
hyaA	1.29	16	hyaA	2.05	27	hyaA	1.43	23	hyaA	1.42	19	hyaA	0.6	10	hyaA	2.04	27
hyaB	0.8	16	hyaB	1.23	26	hyaB	0.62	16	hyaB	0.7	15	hyaB	0.41	11	hyaB	0.99	21
hyaC	1.27	10	hyaC	1.44	12	hyaC	0.2	2	hyaC	1.18	10	hyaC	0.75	8	hyaC	1.19	10
hyaD	1.53	10	hyaD	2.17	15	hyaD	1.19	10	hyaD	3.12	22	hyaD	3.96	35	hyaD	1.87	13
hyaE	2.7	12	hyaE	3.41	16	hyaE	1.92	11	hyaE	5.64	27	hyaE	2.5	15	hyaE	2.54	12
hyaF	0.94	9	hyaF	2.08	21	hyaF	0.73	9	hyaF	2.43	25	hyaF	1.16	15	hyaF	1.38	14
hybA	50.28	552	hybA	72.6	843	hybA	41.68	590	hybA	10.81	128	hybA	4.59	68	hybA	14.97	175
hybB	31.57	414	hybB	45.64	633	hybB	23.3	394	hybB	6.72	95	hybB	3.5	62	hybB	12.32	172
hybC	73.71	1397	hybC	87.55	1755	hybC	43.05	1052	hybC	41.14	841	hybC	17.23	441	hybC	42.87	865
hybD	65.75	362	hybD	63.2	368	hybD	33.67	239	hybD	84.54	502	hybD	31.34	233	hybD	81.2	476
hybE	46.52	253	hybE	47.63	274	hybE	20.96	147	hybE	40.4	237	hybE	15.52	114	hybE	39.03	226
hybF	13.41	51	hybF	15.16	61	hybF	10.19	50	hybF	7.56	31	hybF	3.7	19	hybF	11.11	45
hybG	15.17	42	hybG	11.27	33	hybG	7.84	28	hybG	14.4	43	hybG	8.82	33	hybG	12.55	37
hybO	93.93	1169	hybO	125.49	1652	hybO	62.5	1003	hybO	44.1	592	hybO	18.33	308	hybO	42.79	567
hycA	0.97	5	hycA	1.47	8	hycA	0.15	1	hycA	0.72	4	hycA	0.29	2	hycA	0.55	3
hycB	0.73	5	hycB	0	0	hycB	0.34	3	hycB	0.68	5	hycB	0	0	hycB	0.28	2
hycC	0.84	17	hycC	1.3	28	hycC	0.46	12	hycC	1.28	28	hycC	0.66	18	hycC	1.11	24
hycD	0.68	7	hycD	1.01	11	hycD	0.3	4	hycD	0.81	9	hycD	0.94	13	hycD	1.37	15
hycE	2.58	49	hycE	2.19	44	hycE	0.61	15	hycE	2.24	46	hycE	1.4	36	hycE	3.11	63
hycF	4.8	29	hycF	2.5	16	hycF	1.28	10	hycF	2.15	14	hycF	0.86	7	hycF	2.64	17
hycG	2.34	20	hycG	2.21	20	hycG	1.91	21	hycG	3.15	29	hycG	1.3	15	hycG	2.2	20
hycH	5.03	23	hycH	4.34	21	hycH	2.04	12	hycH	7.3	36	hycH	3.24	20	hycH	5.14	25
hycI	43.52	228	hycI	54.68	303	hycI	22.65	153	hycI	61.59	348	hycI	34.5	244	hycI	77.09	430
hydN	2.72	16	hydN	3.86	24	hydN	0.92	7	hydN	2.68	17	hydN	1.64	13	hydN	2.88	18
hyfA	0.29	2	hyfA	0	0	hyfA	0.79	7	hyfA	0.4	3	hyfA	0.11	1	hyfA	0.27	2
hyfB	2.63	59	hyfB	3.16	75	hyfB	1.59	46	hyfB	1.98	48	hyfB	1.62	49	hyfB	2.26	54
hyfC	0.95	10	hyfC	0.99	11	hyfC	0.51	7	hyfC	1.14	13	hyfC	0.35	5	hyfC	1.16	13
hyfD	0.5	8	hyfD	0.65	11	hyfD	0.58	12	hyfD	0.93	16	hyfD	0.6	13	hyfD	1	17
hyfE	0.41	3	hyfE	1.44	11	hyfE	0.64	6	hyfE	0.77	6	hyfE	1.13	11	hyfE	0.91	7
hyfF	1.14	20	hyfF	2.47	46	hyfF	1.23	28	hyfF	2.27	43	hyfF	1.56	37	hyfF	2.62	49
hyfG	4.8	89	hyfG	3.67	72	hyfG	2.42	58	hyfG	5.65	113	hyfG	2.67	67	hyfG	5.87	116
hyfH	1.81	11	hyfH	4.83	31	hyfH	3.32	26	hyfH	2.75	18	hyfH	2.07	17	hyfH	4.18	27
hyfI	3.08	26	hyfI	3.47	31	hyfI	2.39	26	hyfI	3.29	30	hyfI	2.02	23	hyfI	5.45	49
hyfJ	1.3	6	hyfJ	2.67	13	hyfJ	0.84	5	hyfJ	3.42	17	hyfJ	2.73	17	hyfJ	2.65	13
hyfR	3.35	75	hyfR	3.55	84	hyfR	1.63	47	hyfR	4.47	108	hyfR	2.61	79	hyfR	3.65	87
hyi	0.23	2	hyi	0.22	2	hyi	0.45	5	hyi	0.32	3	hyi	0.17	2	hyi	0	0
hypA	1.28	5	hypA	2.66	11	hypA	0.4	2	hypA	0.71	3	hypA	0.57	3	hypA	1.68	7
hypB	6.8	66	hypB	12.66	130	hypB	5.75	72	hypB	6.21	65	hypB	1.37	18	hypB	6.77	70
hypC	3.29	10	hypC	6.54	21	hypC	4.34	17	hypC	4.27	14	hypC	1.46	6	hypC	3.4	11
hypD	14.66	183	hypD	15.08	199	hypD	10.25	165	hypD	15.68	211	hypD	7.6	128	hypD	13.85	184
hypE	17.63	190	hypE	15.97	182	hypE	8.49	118	hypE	26.41	307	hypE	11.2	163	hypE	27.36	314
hypF	3.47	87	hypF	5.17	137	hypF	3.25	105	hypF	4.77	129	hypF	2.9	98	hypF	5.58	149
hyuA	1.04	16	hyuA	2.39	39	hyuA	1.61	32	hyuA	3.55	59	hyuA	2.11	44	hyuA	2.62	43
iaaA	39.84	428	iaaA	44.7	508	iaaA	28.22	391	iaaA	113.57	1316	iaaA	26.12	379	iaaA	61.8	707
iadA	38.02	496	iadA	38.05	525	iadA	23.07	388	iadA	54.93	773	iadA	18.62	328	iadA	41.68	579
iap	13.25	153	iap	18.43	225	iap	8.67	129	iap	37.91	472	iap	17.38	271	iap	28.72	353
ibpA	123.79	570	ibpA	80.49	392	ibpA	22.23	132	ibpA	112.36	558	ibpA	174.83	1087	ibpA	265.36	1301
ibpB	28.5	136	ibpB	10.3	52	ibpB	4.55	28	ibpB	62.57	322	ibpB	95.77	617	ibpB	42.91	218
icd	847.98	11799	icd	741.05	10906	icd	361.2	6480	icd	1681.9	25240	icd	520.03	9770	icd	672.36	9961
icdC	0.59	1	icdC	0	0	icdC	0.46	1	icdC	0	0	icdC	0	0	icdC	1.1	2
iclR	174.91	1605	iclR	227.91	2212	iclR	134.81	1595	iclR	179.86	1780	iclR	147.46	1827	iclR	281.06	2746
idi	34.55	211	idi	40.26	260	idi	15.75	124	idi	107.05	705	idi	59.07	487	idi	134.89	877
idnD	0.96	11	idnD	1.65	20	idnD	0.74	11	idnD	1.29	16	idnD	0.32	5	idnD	0.65	8
idnK	5.26	33	idnK	9.95	66	idnK	3.59	29	idnK	4.88	33	idnK	5.31	45	idnK	11.98	80
idnO	1.88	16	idnO	2.89	26	idnO	0.91	10	idnO	1.31	12	idnO	0.7	8	idnO	0.99	9
idnR	4.77	53	idnR	8.25	97	idnR	3.56	51	idnR	5.84	70	idnR	3.13	47	idnR	5.83	69
idnT	5.59	82	idnT	4.89	76	idnT	2.17	41	idnT	4.67	74	idnT	4.09	81	idnT	5.69	89
ihfA	1058.52	3532	ihfA	1117.52	3944	ihfA	420.95	1811	ihfA	1465.5	5274	ihfA	782.62	3526	ihfA	1514.61	5381
ihfB	650.49	2062	ihfB	705.39	2365	ihfB	358.93	1467	ihfB	1114.42	3810	ihfB	640.17	2740	ihfB	1093.89	3692
ileS	361.32	11321	ileS	359.21	11904	ileS	190.7	7704	ileS	373.46	12620	ileS	128.16	5422	ileS	279.88	9337
ileT	0	0	ileT	0	0	ileT	1.81	2	ileT	0	0	ileT	2.59	3	ileT	0	0
ileU	1.17	1	ileU	6.62	6	ileU	3.62	4	ileU	2.17	2	ileU	0	0	ileU	2.19	2
ileV	0	0	ileV	4.42	4	ileV	2.72	3	ileV	0	0	ileV	1.73	2	ileV	1.1	1
ileX	0	0	ileX	0	0	ileX	0	0	ileX	0	0	ileX	0	0	ileX	0	0
ileY	0	0	ileY	0	0	ileY	0	0	ileY	0	0	ileY	0	0	ileY	0	0
ilvA	40.68	699	ilvA	38.13	693	ilvA	22.79	505	ilvA	37.72	699	ilvA	16.85	391	ilvA	47.22	864
ilvB	34.71	652	ilvB	52.69	1047	ilvB	42.19	1022	ilvB	27.64	560	ilvB	13.4	340	ilvB	29.65	593
ilvC	34.11	560	ilvC	32.65	567	ilvC	18.76	397	ilvC	62.07	1099	ilvC	22.78	505	ilvC	57.5	1005
ilvD	43.96	905	ilvD	55.34	1205	ilvD	33.42	887	ilvD	27.2	604	ilvD	10.29	286	ilvD	35.08	769
ilvE	56.07	580	ilvE	69.28	758	ilvE	37.12	495	ilvE	35.68	398	ilvE	12.67	177	ilvE	36.41	401
ilvG	81.05	1483	ilvG	101.44	1963	ilvG	64.48	1521	ilvG	102.11	2015	ilvG	46.51	1149	ilvG	91.47	1782
ilvH	6.58	36	ilvH	5.18	30	ilvH	5.95	42	ilvH	11.01	65	ilvH	9.2	68	ilvH	7.72	45
ilvI	15.01	288	ilvI	19.66	399	ilvI	12.37	306	ilvI	15.17	314	ilvI	6.48	168	ilvI	15.37	314
ilvL	52.67	58	ilvL	51.52	60	ilvL	17.61	25	ilvL	37.89	45	ilvL	32.96	49	ilvL	44.35	52
ilvM	7.49	22	ilvM	12.56	39	ilvM	7.92	30	ilvM	2.53	8	ilvM	1.26	5	ilvM	1.6	5
ilvN	42.95	139	ilvN	51.7	177	ilvN	32.35	135	ilvN	22.63	79	ilvN	11.44	50	ilvN	25.83	89
ilvY	70.6	702	ilvY	72.83	766	ilvY	49.92	640	ilvY	66.95	718	ilvY	37.32	501	ilvY	81.51	863
imp	303.66	7954	imp	365.79	10134	imp	183.61	6201	imp	285.87	8076	imp	127.89	4523	imp	270.39	7541
inaA	46.27	335	inaA	63.33	485	inaA	36.31	339	inaA	111.66	872	inaA	97.07	949	inaA	158.25	1220
infA	1134.73	2764	infA	1346.09	3468	infA	425.39	1336	infA	695.44	1827	infA	375.2	1234	infA	552.54	1433
infB	514.96	15310	infB	485.38	15263	infB	300.08	11503	infB	318.01	10197	infB	97.97	3933	infB	257.69	8157
infC	2051.49	12390	infC	1897.02	12118	infC	1657.38	12906	infC	1720.82	11209	infC	1457.43	11885	infC	1982.29	12747
insA_1	27.04	83	insA_1	41.58	135	insA_1	14.91	59	insA_1	9.36	31	insA_1	62.73	260	insA_1	0	0
insA_2	14.01	43	insA_2	14.17	46	insA_2	9.6	38	insA_2	53.16	176	insA_2	20.27	84	insA_2	45.89	150
insA_3	11.73	36	insA_3	16.63	54	insA_3	10.61	42	insA_3	0	0	insA_3	16.16	67	insA_3	0	0
insA_4	7.17	22	insA_4	11.7	38	insA_4	10.11	40	insA_4	6.34	21	insA_4	5.07	21	insA_4	7.04	23
insA_5	10.42	32	insA_5	21.25	69	insA_5	14.4	57	insA_5	56.78	188	insA_5	14.96	62	insA_5	55.99	183
insA_6	0	0	insA_6	8.32	27	insA_6	13.64	54	insA_6	0	0	insA_6	0	0	insA_6	14.07	46
insA_7	16.94	52	insA_7	32.65	106	insA_7	13.14	52	insA_7	36.85	122	insA_7	32.33	134	insA_7	38.55	126
insB_1	14.98	84	insB_1	24.12	143	insB_1	5.53	40	insB_1	7.44	45	insB_1	0	0	insB_1	10.89	65
insB_2	0	0	insB_2	0.84	5	insB_2	0	0	insB_2	0	0	insB_2	0	0	insB_2	0	0
insB_3	19.27	108	insB_3	12.65	75	insB_3	13.28	96	insB_3	21.67	131	insB_3	9.51	72	insB_3	20.61	123
insB_4	38.71	217	insB_4	59.54	353	insB_4	26.29	190	insB_4	15.55	94	insB_4	7.13	54	insB_4	17.59	105
insB_5	26.4	148	insB_5	31.37	186	insB_5	25.04	181	insB_5	24.98	151	insB_5	23.91	181	insB_5	16.08	96
insB_6	0	0	insB_6	0	0	insB_6	0	0	insB_6	0	0	insB_6	0.13	1	insB_6	0	0
insB_7	7.49	42	insB_7	9.28	55	insB_7	5.4	39	insB_7	9.26	56	insB_7	6.21	47	insB_7	8.88	53
insC_1	0	0	insC_1	4.34	21	insC_1	0	0	insC_1	1.22	6	insC_1	1.46	9	insC_1	0	0
insC_10	0	0	insC_10	0	0	insC_10	0	0	insC_10	1.42	7	insC_10	1.62	10	insC_10	0	0
insC_2	29.48	120	insC_2	36.7	158	insC_2	16.39	86	insC_2	17.77	78	insC_2	6.73	37	insC_2	19.38	84
insC_3	36.85	150	insC_3	36.23	156	insC_3	17.15	90	insC_3	22.32	98	insC_3	9.64	53	insC_3	20.3	88
insC_4	0	0	insC_4	0	0	insC_4	0	0	insC_4	1.83	9	insC_4	1.13	7	insC_4	0	0
insC_5	0	0	insC_5	0	0	insC_5	0	0	insC_5	1.62	8	insC_5	3.08	19	insC_5	0	0
insC_6	32.67	133	insC_6	32.05	138	insC_6	18.67	98	insC_6	25.97	114	insC_6	5.09	28	insC_6	18.23	79
insC_7	0	0	insC_7	3.93	19	insC_7	5.09	30	insC_7	1.83	9	insC_7	1.94	12	insC_7	0	0
insC_8	20.56	94	insC_8	0	0	insC_8	0	0	insC_8	2.84	14	insC_8	1.3	8	insC_8	9.45	46
insC_9	32.43	132	insC_9	37.86	163	insC_9	18.48	97	insC_9	20.5	90	insC_9	6.91	38	insC_9	21	91
insD_1	0	0	insD_1	0	0	insD_1	3.93	51	insD_1	0	0	insD_1	0	0	insD_1	0	0
insD_10	11.09	114	insD_10	0.28	3	insD_10	6.49	86	insD_10	11.19	124	insD_10	1.01	14	insD_10	13.71	150
insD_11	4.27	43	insD_11	2.25	24	insD_11	9.7	126	insD_11	0	0	insD_11	0	0	insD_11	3.45	37
insD_2	12.45	128	insD_2	64.03	696	insD_2	6.26	83	insD_2	11.46	127	insD_2	1.01	14	insD_2	13.71	150
insD_3	29.19	300	insD_3	0	0	insD_3	5.36	71	insD_3	10.38	115	insD_3	0.72	10	insD_3	11.97	131
insD_4	1.39	14	insD_4	6.94	74	insD_4	3.46	45	insD_4	1.93	21	insD_4	1.4	19	insD_4	0	0
insD_5	0	0	insD_5	0.13	1	insD_5	0	0	insD_5	0	0	insD_5	0	0	insD_5	0	0
insD_6	0	0	insD_6	3	32	insD_6	0	0	insD_6	0	0	insD_6	0	0	insD_6	0	0
insD_7	10.02	103	insD_7	0	0	insD_7	4.45	59	insD_7	13.44	149	insD_7	17.58	244	insD_7	12.34	135
insD_8	0	0	insD_8	0	0	insD_8	0	0	insD_8	0	0	insD_8	0	0	insD_8	0	0
insD_9	0	0	insD_9	3	32	insD_9	0	0	insD_9	0	0	insD_9	0	0	insD_9	0	0
insE_1	18.04	62	insE_1	0	0	insE_1	5.87	26	insE_1	0	0	insE_1	0	0	insE_1	0	0
insE_2	14.84	51	insE_2	29.44	107	insE_2	4.29	19	insE_2	24.82	92	insE_2	9.91	46	insE_2	41.54	152
insE_3	0	0	insE_3	0	0	insE_3	4.96	22	insE_3	23.47	87	insE_3	11.64	54	insE_3	0	0
insE_4	0	0	insE_4	0	0	insE_4	3.84	17	insE_4	0.27	1	insE_4	9.91	46	insE_4	0	0
insE_5	0	0	insE_5	0	0	insE_5	4.51	20	insE_5	20.77	77	insE_5	12.07	56	insE_5	0	0
insF_1	2.07	20	insF_1	1.67	17	insF_1	0	0	insF_1	0	0	insF_1	0	0	insF_1	0	0
insF_2	3.63	35	insF_2	0.49	5	insF_2	0	0	insF_2	3.27	34	insF_2	0	0	insF_2	0	0
insF_3	0	0	insF_3	0	0	insF_3	0	0	insF_3	4.04	42	insF_3	0	0	insF_3	2.53	26
insF_4	1.66	16	insF_4	0	0	insF_4	0	0	insF_4	0	0	insF_4	0	0	insF_4	5.84	60
insF_5	20.22	195	insF_5	33.73	344	insF_5	22.76	283	insF_5	42.02	437	insF_5	23.27	303	insF_5	31.46	323
insG	18.74	277	insG	27.06	423	insG	17.42	332	insG	28.1	448	insG	17.34	346	insG	26.18	412
insH_1	0	0	insH_1	0	0	insH_1	0	0	insH_1	0	0	insH_1	0	0	insH_1	0.08	1
insH_10	0	0	insH_10	0	0	insH_10	0	0	insH_10	0	0	insH_10	0	0	insH_10	0	0
insH_11	0	0	insH_11	0	0	insH_11	0.07	1	insH_11	0	0	insH_11	0	0	insH_11	0	0
insH_12	1.59	18	insH_12	1.17	14	insH_12	0.21	3	insH_12	0.25	3	insH_12	0	0	insH_12	0	0
insH_13	0	0	insH_13	0	0	insH_13	0	0	insH_13	0	0	insH_13	0	0	insH_13	0	0
insH_14	0	0	insH_14	0	0	insH_14	0	0	insH_14	0	0	insH_14	0	0	insH_14	0	0
insH_15	0	0	insH_15	0	0	insH_15	0	0	insH_15	0	0	insH_15	0	0	insH_15	0	0
insH_16	0	0	insH_16	0	0	insH_16	0	0	insH_16	0	0	insH_16	0	0	insH_16	0	0
insH_17	0.27	3	insH_17	0.08	1	insH_17	0	0	insH_17	0	0	insH_17	0.13	2	insH_17	0	0
insH_18	0.18	2	insH_18	0.26	3	insH_18	0.14	2	insH_18	0.17	2	insH_18	0.07	1	insH_18	0.09	1
insH_2	6.45	73	insH_2	10.36	124	insH_2	1.85	27	insH_2	1.07	13	insH_2	0.13	2	insH_2	0.75	9
insH_3	0	0	insH_3	0	0	insH_3	0	0	insH_3	0	0	insH_3	0	0	insH_3	0	0
insH_4	0.27	3	insH_4	0.33	4	insH_4	0.27	4	insH_4	0	0	insH_4	0	0	insH_4	0.25	3
insH_5	0	0	insH_5	0.08	1	insH_5	0	0	insH_5	0	0	insH_5	0	0	insH_5	0	0
insH_6	0.18	2	insH_6	0.26	3	insH_6	6.26	88	insH_6	0.17	2	insH_6	0.88	13	insH_6	0.17	2
insH_7	0.18	2	insH_7	0	0	insH_7	0.07	1	insH_7	0	0	insH_7	0.07	1	insH_7	0.25	3
insH_8	2.56	29	insH_8	5.01	60	insH_8	2.54	37	insH_8	5.98	73	insH_8	2.29	35	insH_8	4.07	49
insH_9	0	0	insH_9	0	0	insH_9	0	0	insH_9	0	0	insH_9	0	0	insH_9	0	0
insI_1	26.93	345	insI_1	33.8	458	insI_1	17.92	296	insI_1	43.71	604	insI_1	25.89	448	insI_1	35.48	484
insI_2	0	0	insI_2	18.37	249	insI_2	7.87	130	insI_2	26.7	369	insI_2	0.58	10	insI_2	6.16	84
insI_3	23.26	298	insI_3	18.74	254	insI_3	7.45	123	insI_3	30.46	421	insI_3	35.32	611	insI_3	38.7	528
insJ	12.23	71	insJ	12.05	74	insJ	4.81	36	insJ	3.99	25	insJ	2.3	18	insJ	6.63	41
insK	7.39	70	insK	9.18	92	insK	1.8	22	insK	3.33	34	insK	1.72	22	insK	2.87	29
insL_1	110.75	1371	insL_1	92.72	1214	insL_1	48.99	782	insL_1	62.32	832	insL_1	38.59	645	insL_1	69.88	921
insL_2	4.93	61	insL_2	0	0	insL_2	0	0	insL_2	3.15	42	insL_2	0	0	insL_2	2.88	38
insL_3	52.43	649	insL_3	91.04	1192	insL_3	33.89	541	insL_3	35.2	470	insL_3	15.26	255	insL_3	17.07	225
insM	5.12	21	insM	4.84	21	insM	1.89	10	insM	7	31	insM	4.33	24	insM	6.41	28
insN_1	3.77	17	insN_1	7.56	36	insN_1	5.51	32	insN_1	10.29	50	insN_1	11.84	72	insN_1	8.55	41
insN_2	14.14	42	insN_2	18.47	58	insN_2	6.79	26	insN_2	9.99	32	insN_2	6.48	26	insN_2	13.6	43
insO_1	40.52	192	insO_1	48.09	241	insO_1	20.3	124	insO_1	38.55	197	insO_1	11.1	71	insO_1	34.09	172
insO_2	6.63	44	insO_2	7.4	52	insO_2	2.69	23	insO_2	6.7	48	insO_2	2.45	22	insO_2	5.94	42
intA	49.37	682	intA	61.53	899	intA	30.26	539	intA	81.75	1218	intA	49.27	919	intA	71.73	1055
intB	15.4	204	intB	21.7	304	intB	10.42	178	intB	13.09	187	intB	12.52	224	intB	14.96	211
intD	24.18	313	intD	31.77	435	intD	18.09	302	intD	22.99	321	intD	18.82	329	intD	19.95	275
intE	3.99	50	intE	3.39	45	intE	2.16	35	intE	2.22	30	intE	1.06	18	intE	2.62	35
intF	19.64	306	intF	25.73	424	intF	10.5	211	intF	34.51	580	intF	20.2	425	intF	40.32	669
intG	238.47	740	intG	323.56	1062	intG	172.95	692	intG	36.75	123	intG	23.87	100	intG	49.33	163
intQ	1.35	18	intQ	1.78	25	intQ	0.47	8	intQ	0.91	13	intQ	0.78	14	intQ	1.41	20
intR	0	0	intR	0	0	intR	0	0	intR	0	0	intR	0	0	intR	0	0
intS	28.49	367	intS	37.58	512	intS	13.73	228	intS	33.76	469	intS	21.05	366	intS	38.87	533
iscA	326.61	1177	iscA	272.07	1037	iscA	113.85	529	iscA	263.98	1026	iscA	78.92	384	iscA	131.09	503
iscR	250.97	1365	iscR	238.15	1370	iscR	106.24	745	iscR	108.42	636	iscR	31.05	228	iscR	82.72	479
iscS	322.19	4354	iscS	261.8	3742	iscS	141.19	2460	iscS	165.08	2406	iscS	48.12	878	iscS	78.19	1125
iscU	292.72	1260	iscU	230.19	1048	iscU	138.38	768	iscU	235.87	1095	iscU	93.77	545	iscU	118.26	542
ispA	166.53	1667	ispA	239.24	2533	ispA	155.35	2005	ispA	137.36	1483	ispA	65.77	889	ispA	140.46	1497
ispB	161.04	1741	ispB	182.25	2084	ispB	96.56	1346	ispB	180.53	2105	ispB	84.6	1235	ispB	152.03	1750
ispD	64.74	512	ispD	93.25	780	ispD	57.08	582	ispD	54.17	462	ispD	21.26	227	ispD	57.36	483
ispE	65.43	620	ispE	86	862	ispE	40.68	497	ispE	130.62	1335	ispE	49.47	633	ispE	103.57	1045
ispF	45.89	245	ispF	67.65	382	ispF	37.92	261	ispF	49.15	283	ispF	19.01	137	ispF	41.17	234
ispG	342.04	4257	ispG	362.2	4768	ispG	178.41	2863	ispG	272.43	3657	ispG	95.86	1611	ispG	241.1	3195
ispH	122.52	1296	ispH	129.16	1445	ispH	64.45	879	ispH	129.03	1472	ispH	52.3	747	ispH	85.6	964
ispU	208.13	1764	ispU	309.23	2772	ispU	117.04	1279	ispU	173.29	1584	ispU	90.36	1034	ispU	174.09	1571
isrA	0	0	isrA	0	0	isrA	0	0	isrA	0	0	isrA	0	0	isrA	0	0
isrB	0.56	1	isrB	0	0	isrB	0.44	1	isrB	6.25	12	isrB	9.99	24	isrB	2.11	4
[truncated: 3,169 more rows]

## Sheet: ∆lplT vs ∆lplT + PF FC
Name	Log₂ fold change	Fold change	P-value	FDR p-value
[truncated: 4,436 more rows]

[truncated: 3 more sheets: ∆lplT vs ∆lplT + PF reads, WT + PF vs ∆lplT + PF FC, WT + PF vs ∆lplT + PF reads]
