# Supplementary material for: Lysophospholipid signaling coordinates outer membrane homeostasis in Escherichia coli
Source: mBio. 2026 Apr 14;17(5):e00567-26. doi: 10.1128/mbio.00567-26 (PMC13170283; doi:10.1128/mbio.00567-26)
Supplement: Data Set 3 — Strains, plasmids, and primers. [file mbio.00567-26-s0003.xlsx]

## Sheet: Strains
Strain Name	Brief Genotype	Whole-genomed sequenced?	Source	Full Genotype	Citation
E. coli WT	E. coli K-12 W3110 wild-type	YES	E. coli Genetic Stock Center (Yale)	F- λ-, rph-1 IN(rrnD, rrnE)1 ylbEK86fs folDL36Q yccER415C oppAS273G fliIT171Il pyrGD450H
E. coli DY330	E.coli K-12 DY330	NO	this study	W3110 ∆lacU169 gal490 λc1857 ∆(cro-bioA) endA1 gyrA96(nalR) thi-1 recA1 relA1 lac glnV44	1
E. coli ∆lplT	E. coli K-12 W3110 ∆lplT	YES	this study	W3110 ∆lplT
E. coli ∆aas	E. coli K-12 W3110 ∆aas	YES	this study	W3110 ∆aas
E. coli ∆aas-lplT	E. coli K-12 W3110 ∆aas-lplT::kan	YES	this study	W3110 ∆aas-lplT::kan
E. coli ∆pldA	E. coli K-12 W3110 ∆pldA::kan	NO	this study	N/A
E. coli ∆lplT ∆pldA	E. coli K-12 W3110 ∆lplT ∆pldA::kan	NO	this study	N/A
E. coli ∆aas ∆pldA	E. coli K-12 W3110 ∆aas ∆pldA::kan	NO	this study	N/A
E. coli ∆rcsF	E. coli K-12 W3110 ∆rcsF::kan	NO	this study	N/A
E. coli ∆lplT ∆rcsF	E. coli K-12 W3110 ∆lplT ∆rcsF::kan	NO	this study	N/A
E. coli ∆aas ∆rcsF	E. coli K-12 W3110 ∆aas ∆rcsF::kan	NO	this study	N/A
E. coli ∆rcsB	E. coli K-12 W3110 ∆rcsB::kan	NO	this study	N/A
E. coli ∆lplT ∆rcsB	E. coli K-12 W3110 ∆lplT ∆rcsB::kan	NO	this study	N/A
E. coli ∆aas ∆rcsB	E. coli K-12 W3110 ∆aas ∆rcsB::kan	NO	this study	N/A
E. coli ∆rcsA	E. coli K-12 W3110 ∆rcsA::kan	NO	this study	N/A
E. coli ∆lplT ∆rcsA	E. coli K-12 W3110 ∆lplT ∆rcsA::kan	NO	this study	N/A
E. coli ∆aas ∆rcsA	E. coli K-12 W3110 ∆aas ∆rcsA::kan	NO	this study	N/A
E. coli yejM569	E. coli K-12 W3110 yejM569::kan	YES	this study	W3110 yejM569::kan	2
E. coli yejM569 ∆lplT	E. coli K-12 W3110 yejM569 ∆lplT::kan	YES	this study	W3110 yejM569 ∆lplT::kan
E. coli yejM569 ∆aas	E. coli K-12 W3110 yejM569 ∆aas::kan	YES	this study	W3110 yejM569 ∆aas::kan
E. coli ∆fabR	E. coli K-12 W3110 ∆fabR::kan	NO	this study	N/A
E. coli ∆lplT ∆fabR	E. coli K-12 W3110 ∆lplT ∆fabR::kan	NO	this study	N/A
E. coli ∆aas ∆fabR	E. coli K-12 W3110 ∆aas ∆fabR::kan	NO	this study	N/A
E. coli yejM569 ∆pldA Suppressor #1	E. coli yejM569 ∆pldA::kan	YES	this study	W3110 yejM569 ∆pldA::kan lapBM315I
E. coli yejM569 ∆pldA Suppressor #2	E. coli yejM569 ∆pldA::kan	YES	this study	W3110 yejM569 ∆pldA::kan lpxCR230L
E. coli yejM569 ∆pldA Suppressor #3	E. coli yejM569 ∆pldA::kan	YES	this study	W3110 yejM569 ∆pldA::kan lapB∆C-terminus
E. coli yejM569 ∆aas ∆pldA Suppressor #1	E. coli yejM569 ∆aas ∆pldA::kan	YES	this study	W3110 yejM569 ∆aas ∆pldA::kan lpxCV37G
E. coli yejM569 ∆aas ∆pldA Suppressor #2	E. coli yejM569 ∆aas ∆pldA::kan	YES	this study	W3110 yejM569 ∆aas ∆pldA::kan lpxCD43 codon change
A. baumannii 5075	A. baumannii 5075-UW wild-type	NO	this study	N/A
A. baumannii lplT::T26	A. baumannii 5075 lplT::T26 (ABUW_1589)	NO	Gallagher et al 2015, 67-F-8	N/A	3
A. baumannii aas::T26	A. baumannii 5075 lplT::T26 (ABUW_2450)	NO	Gallagher et al 2015, 23-C-1	N/A	3
1. Yu D, Ellis HM, Lee EC, Jenkins NA, Copeland NG, Court DL. 2000. An efficient recombination system for chromosome engineering in Escherichia coli. PNAS. 97(11):5978-83. doi: 10.1073/pnas.100127597.
2. Hirvas L, Nurminen M, Helander IM, Vuorio R, Vaara M. 1997. The Lipid a Biosynthesis Deficiency of the Escherichia coli Antibiotic-Supersensitive Mutant LH530 is Suppressed by a Novel Locus, ORF195. Microbiology 143:73–81.
3. Gallagher LA, Ramage E, Weiss EJ, Radey M, Hayden HS, Held KG, Huse HK, Zurawski DV, Brittnacher MJ, Manoil C. 2015. Resources for Genetic and Genomic Analysis of Emerging Pathogen Acinetobacter baumannii. J Bacteriol 197.

## Sheet: Plasmids
Plasmid Name	Description	Reference
pWSKI	pWSK29 with additional lacI and promoter	1
pKD4	FRT-flanked KanR cassette for recombineering	2
pCP20	removal of FRT-flanked KanR cassette	2
pWSKI-lplT	pWSKI with lplT	this study
pWSKI-aas	pWSKI with aas	this study
pWSKI-aas-lplT	pWSKI with aas-lplT operon	this study
pWSKI-lplTD30A	pWSKI with lplTD30A	this study
pWSKI-aasH36A	pWSKI with aasH36A	this study
pWSKI-rcsFS17D	pWSKI with rcsFS17D	this study
pWSKI-rcsCP484L	pWSKI with rcsCP484L	this study
pWSKI-fabZ	pWSKI with fabZ	this study
pWSKI-tesAcyto	pWSKI with cytoplasmic variant of tesA	3
1. Purcell AB, Simpson BW, Trent MS. 2023. Impact of the cAMP-cAMP Receptor Protein Regulatory Complex on Lipopolysaccharide Modifications and Polymyxin B Resistance in Escherichia coli. Journal of Bacteriology 205:e00067-23.
2. Datsenko KA, Wanner BL. 2000. One-step inactivation of chromosomal genes in Escherichia coli K-12 using PCR products. PNAS 97:6640–6645.
3. Stanley HM, Trent MS. 2024. Loss of YhcB results in overactive fatty acid biosynthesis. mBio 15:e00790-24. https://doi.org/10.1128/mbio.00790-24

## Sheet: Primers
Primer Name	Purpose	F/R	Primer Sequence (5' to 3')
lplT internal	internal verification of lplT deletion	F	AGCGCAGTTCTATCCGGAGTGG
		R	TGCCTATCATTACCGCCAGCGAG
lplT external	external verification of lplT deletion	F	ACCACAGATAACGAACTGACGC
		R	TACGCCGTCAACCGTTTGTTG
aas internal	internal verification of aas deletion	F	ACAGTGGTATATGCGTTGGCTGA
		R	GCATCGCTCTTAATCGCAGTGG
aas external	external verification of aas deletion	F	CTTCGTACCCTGTCTCTTGCAC
		R	CACTCCGGATAGAACTGCGCT
aas-lplT-pKD4	amplification of aas-lplT operon for recombineering	F	TGTAATCTCCCTCCATTCGCTTTTACTGAATCAGAGCAAAGGGAGTTGGAGCGATTGTGTAGGCTGGAGCTGCTTCG
		R	TACTTATCCGGCACCATAAGATTAACGCCGGTTAAAACCGGCGTTAAATAATATCCTCCTTAGTTCCTATTCCG
pWSKI-lplT	cloning lplT into pWSKI; BamHI on F and EcoRI on R	F	TAATCGCGGATCCGCGAAGAAGGAGATATACATGAGTGAGTCAGTGCACAC
		R	ATTTAACCGGAATTC TTAATGACGGCGCTGCCAGATCC
pWSKI-aas	cloning aas into pWSKI; BamHI on F and EcoRI on R	F	TAATCGCGGATCCGCGAAGAAGGAGATATACATGCTTTTTAGCT TTTTTCGAAATTTGTGCCGTG
		R	ATTTAACCGGAATTC TCACTCATCGTGTTGTTCCGCTTCGTCTACCC
pWSKI-aas-lplT	cloning aas-lplT operon into pWSKI, BamH1 on F and EcoR1 on R	F	TAATCGCGGATCCGCGAAGAAGGAGATATACATGCTTTTTAGCT TTTTTCGAAATTTGTGCCGTG
		R	ATTTAACCGGAATTC TTAATGACGGCGCTGCCAGATCC
pWSKI-universal	verification of insert into plasmid after cloning	F	CCAAGCGCGCAATTAACCCTCAC
		R	ATTAGGCACCGGGATCTCGACCG
lplT D30A	SDM for generating lplTD30A from pWSKI-lplT	F	CTCTCTGCGTTTGGCGCGAATGCCCTAC
		R	GTGGCAAACAGTAGGGCATTCGCGCCAAAC
aas H36A	SDM for generating aasH36A from pWSKI-aas	F	GTTCTAATTACGCCTAATGCGGTCTCTTTTATTG
		R	AAATGCCATCAATAAAAGAGACCGCATTAGG
pldA internal	internal verification of pldA deletion	F	GCATGACAATCCGTTCACGCTC
		R	CGATGAGCGATTCGCCATAGC
pldA external	external verification of pldA deletion	F	GCGGTCAGTACGGCAGACATATC
		R	TCTGAGAGGGTAATCCTGGATGC
rcsF internal	internal verification of rcsF deletion	F	TAGTAGCACTCATGCTAAGCGG
		R	TACAGCCTGACGATAGCAGC
rcsF external	external verification of rcsF deletion	F	TTCGTCCAGGCTTATCAGTCTG
		R	TCAGCTCTACCAGCGACATG
rcsB internal	internal verification of rcsB deletion	F	TGAGTGGGTGAATGTTGTCGG
		R	ACACCCAGCTTCATCATCGC
rcsB external	external verification of rcsB deletion	F	AGTGACTTTGCTGCGTTAGCC
		R	TCAGTGCAAATGCCAGATGCG
rcsA internal	internal verification of rcsA deletion	F	AGGACTGTTTCATCCACGATGC
		R	TGACCTGCCATCCACATTCG
rcsA external	external verification of rcsA deletion	F	TCCAGGATACTCCTGCAGCG
		R	ACGATGAAGGTGAATGATCGGG
pWSKI-rcsF	cloning rcsF into pWSKI; BamHI on F and EcoRI on R	F	TAATCGCGGATCCGCGAAGAAGGAGATATACATGCGTGCTTTACCGATCTG
		R	ATTTAACCGGAATTCTCATTTCGCCGTAATGTTAAGC
rcsF S17D	SDM for generating rcsFS17D from pWSKI-rcsF	F	CATGCTAAGCGGCTGTGATATGTTAAG
		R	GGGATCTGCTTAACATATCACAGCCG
pWSKI-rcsC	cloning rcsC into pWSKI; BamHI on F and EcoRI on R	F	TAATCGCGGATCCGCGAAGAAGGAGATATACTTGAAATACCTTGCTTCTTTTCG
		R	ATTTAACCGGAATTCCTACGAATCCCGCGATTTCC
rcsC P484L	SDM for generating rcsCP484L from pWSKI-rcsC	F	CATGAGCTGCGAACGCTGCTGTATG
		R	CGATAATGCCATACAGCAGCGTTCG
fabR internal	internal verification of fabR deletion	F	TGGTGGAAGCCGCATTTAGC
		R	TGCGGTTTTCTCTTGTTCACG
fabR external	external verification of fabR deletion	F	CCTTTGCTTTGTCTGTTTCTTACTTTTGC
		R	CGCCGAGAATAAAACAGGCAGC
lplT Ab external	external verification of T26 insertion in lplT in A. baumannii	F	TCTGGTATAACGGTCTCAGCCG
		R	TGCAACATGGCGAGCATCTTC
aas Ab external	external verification of T26 insertion in aas in A. baumannii	F	TGGTTGAACCCCTAGACCCAG
		R	TGCGCATCATATCCTTCGACTAC
